# Supplementary material for: Altered Gene Expression and DNA Damage in Peripheral Blood Cells from Friedreich's Ataxia Patients: Cellular Model of Pathology
Source: PLoS Genet. 2010 Jan 15;6(1):e1000812. doi: 10.1371/journal.pgen.1000812 (PMC2799513; doi:10.1371/journal.pgen.1000812)
Supplement: Dataset S1 — SAM list of genes for the children's cohort. (4.44 MB XLS) [file pgen.1000812.s013.xls]

## Sheet: Sheet1
SAM List for FRDA children
Gene ID	Gene Symbol & Name	Genbank Acc	UniGene ID	Entrez Gene ID	preVsControl unadjusted Fold Change	preVsControl unadjusted q-value(%)
A_23_P10025	NELL2; NEL-like 2 (chicken)	D83018	Hs.505326	4753	0.817823	0
A_23_P100392	TCEB2; transcription elongation factor B (SIII), polypeptide 2 (18kDa, elongin B)	BC013306	Hs.172772	6923	1.08908	0
A_23_P10081	ARL2L1; ADP-ribosylation factor-like 2-like 1	NM_144996	Hs.533086	200894	0.823003	0
A_23_P101351	ZNF426; zinc finger protein 426	BC001791	Hs.324978	79088	0.868653	0
A_23_P101380					1.13837	0
A_23_P101443	ZNF665; zinc finger protein 665	NM_024733	Hs.117270	79788	0.884229	0
A_23_P101516	KCNC3; potassium voltage-gated channel, Shaw-related subfamily, member 3	AF055989	Hs.467146	3748	1.07237	0
A_23_P101716	ZNF155; zinc finger protein 155 (pHZ-96)	NM_003445	Hs.502127	7711	0.868499	0
A_23_P101721	ZNF45; zinc finger protein 45	BC037575	Hs.381285	7596	0.847611	0
A_23_P101869	FLJ39501; cytochrome P450, family 2, subfamily E, polypeptide 2 homolog	AK096820	Hs.156452	126410	1.10484	0
A_23_P101932	ZNF527; zinc finger protein 527	AB058732	Hs.412601	84503	0.911325	0
A_23_P10194	SEZ6L2; seizure related 6 homolog (mouse)-like 2	AJ245820	Hs.6314	26470	1.1512	0
A_23_P102419	PLEKHA3; pleckstrin homology domain containing, family A (phosphoinositide binding specific) member 3	AK074209	Hs.41086	65977	0.798432	0
A_23_P102471	MSH2; mutS homolog 2, colon cancer, nonpolyposis type 1 (E. coli)	BC021566	Hs.156519	4436	0.874444	0
A_23_P102542	AFTIPHILIN; aftiphilin protein	AK000087	Hs.468760	54812	0.872471	0
A_23_P102927	PWP2H; PWP2 periodic tryptophan protein homolog (yeast)	X95263	Hs.449076	5822	0.905985	0
A_23_P102937	SUMO3; SMT3 suppressor of mif two 3 homolog 3 (yeast)	BC000036	Hs.474005	6612	0.837724	0
A_23_P103100	MFNG; manic fringe homolog (Drosophila)	U94352	Hs.517603	4242	1.10944	0
A_23_P10322	CLK3; CDC-like kinase 3	BC002555	Hs.511790	1198	0.901398	0
A_23_P103223	FAAH; fatty acid amide hydrolase	U82535	Hs.528334	2166	0.901705	0
A_23_P103232	DUSP23; dual specificity phosphatase 23	NM_017823	Hs.425801	54935	1.11994	0
A_23_P103357	TNFRSF8; tumor necrosis factor receptor superfamily, member 8	M83554	Hs.1314	943	1.11023	0
A_23_P10385	RAMP; RA-regulated nuclear matrix-associated protein	NM_016448	Hs.126774	51514	0.890384	0
A_23_P103932	FGR; Gardner-Rasheed feline sarcoma viral (v-fgr) oncogene homolog	M19722	Hs.1422	2268	1.16333	0
A_23_P104188	ELF3; E74-like factor 3 (ets domain transcription factor, epithelial-specific )	AF517841	Hs.67928	1999	1.21851	0
A_23_P104382	GHITM; growth hormone inducible transmembrane protein	AL136713	Hs.352656	27069	0.939782	0
A_23_P104464	ALOX5; arachidonate 5-lipoxygenase	J03571	Hs.89499	240	1.11923	0
A_23_P104563	CPT1A; carnitine palmitoyltransferase 1A (liver)	L39211	Hs.503043	1374	0.899013	0
A_23_P104694	MGC35521; pellino 3 alpha	NM_145065	Hs.549285	246330	1.1	0
A_23_P105088	ASCL2; achaete-scute complex-like 2 (Drosophila)	BC028140	Hs.152475	430	0.777861	0
A_23_P105119		AB065793			1.09172	0
A_23_P105475	SLCO1B3; solute carrier organic anion transporter family, member 1B3	NM_019844	Hs.504966	28234	1.21562	0
A_23_P105535	WDR51B; WD repeat domain 51B	AK074772	Hs.25130	282809	0.90592	0
A_23_P105583	MGC13204; hypothetical protein MGC13204	BC005106	Hs.198853	83695	0.898743	0
A_23_P105747	DIP13B; DIP13 beta	AY113704	Hs.506603	55198	0.871839	0
A_23_P105833	BIVM; basic, immunoglobulin-like variable motif containing	NM_017693	Hs.288809	54841	0.852492	0
A_23_P106042	CKLFSF5; chemokine-like factor super family 5	AF479262	Hs.99272	116173	1.28023	0
A_23_P106162	C14orf106; chromosome 14 open reading frame 106	NM_018353	Hs.437941	55320	0.776885	0
A_23_P106405		AB007828			0.892507	0
A_23_P106441	PAK2; p21 (CDKN1A)-activated kinase 2	NM_002577	Hs.518530	5062	0.876344	0
A_23_P106451	SCAMP2; secretory carrier membrane protein 2	AK096376	Hs.458917	10066	1.06464	0
A_23_P106694	PCOLN3; procollagen (type III) N-endopeptidase	U58048	Hs.461777	5119	1.0642	0
A_23_P106798		AJ400626			0.842192	0
A_23_P106859	NOC4; neighbor of COX4	BC020250	Hs.173162	10328	1.06126	0
A_23_P107401	TIMP2; tissue inhibitor of metalloproteinase 2	S48568	Hs.104839	7077	1.13674	0
A_23_P107552	KIAA1012; KIAA1012	NM_014939	Hs.202001	22878	0.894668	0
A_23_P107894	MGC3262; hypothetical protein MGC3262	BC013014	Hs.323213	78992	1.0786	0
A_23_P107963	FUT1; fucosyltransferase 1 (galactoside 2-alpha-L-fucosyltransferase)	M35531	Hs.69747	2523	1.27188	0
A_23_P108244	COX6B1; cytochrome c oxidase subunit Vib polypeptide 1 (ubiquitous)	BC001015	Hs.431668	1340	1.15904	0
A_23_P108342	ZNF571; zinc finger protein 571	BC040591	Hs.546391	51276	0.87283	0
A_23_P108394	ACSL3; acyl-CoA synthetase long-chain family member 3	AK001471	Hs.471461	2181	0.796972	0
A_23_P108437	C2orf31; chromosome 2 open reading frame 31	AK024850	Hs.17631	81561	1.27172	0
A_23_P108724	CBWD1; COBW domain containing 1	AF257330	Hs.531330	55871	0.81354	0
A_23_P109091	STX16; syntaxin 16	NM_003763	Hs.307913	8675	0.95059	0
A_23_P109143	PRNP; prion protein (p27-30) (Creutzfeld-Jakob disease, Gerstmann-Strausler-Scheinker syndrome, fatal familial insomnia)	M13899	Hs.472010	5621	0.826095	0
A_23_P109447	HPS4; Hermansky-Pudlak syndrome 4	NM_022081	Hs.474436	89781	0.936526	0
A_23_P109488	MGC17330; HGFL gene	BC011049	Hs.26670	113791	0.754054	0
A_23_P109643	ABTB1; ankyrin repeat and BTB (POZ) domain containing 1	BC011858	Hs.107812	80325	1.23025	0
A_23_P109774	ZBTB11; zinc finger and BTB domain containing 11	U69274	Hs.301956	27107	0.914541	0
A_23_P109864	GHSR; growth hormone secretagogue receptor	U60179	Hs.248115	2693	1.1298	0
A_23_P110099	NIT2; nitrilase family, member 2	AF260334	Hs.439152	56954	0.890396	0
A_23_P110304	CNOT6L; CCR4-NOT transcription complex, subunit 6-like	NM_144571	Hs.183085	246175	0.82817	0
A_23_P110611	FLJ20125; hypothetical protein FLJ20125	NM_017676	Hs.24088	54826	0.801433	0
A_23_P110791	CSF1R; colony stimulating factor 1 receptor, formerly McDonough feline sarcoma viral (v-fms) oncogene homolog	X03663	Hs.483829	1436	1.14693	0
A_23_P110879	TRAF3IP2; TRAF3 interacting protein 2	NM_147200	Hs.486228	10758	0.869124	0
A_23_P111206	FKBP5; FK506 binding protein 5	AF194172	Hs.407190	2289	0.879542	0
A_23_P111303	RBM16; RNA binding motif protein 16	NM_014892	Hs.227602	22828	0.892623	0
A_23_P111583	CD36; CD36 antigen (collagen type I receptor, thrombospondin receptor)	M98398	Hs.120949	948	0.816604	0
A_23_P111779		AB065696			1.21748	0
A_23_P111843	ZNHIT1; zinc finger, HIT domain containing 1	BC017333	Hs.211079	10467	1.11506	0
A_23_P11214	NKRF; NF-kappaB repressing factor	AJ011812	Hs.437084	55922	0.915672	0
A_23_P112311	TRIM32; tripartite motif-containing 32	BC003154	Hs.552586	22954	0.870526	0
A_23_P112352	GDA; guanine deaminase	AB033084	Hs.494163	9615	1.1383	0
A_23_P112449		AB065722			1.12014	0
A_23_P112529	ZNF79; zinc finger protein 79 (pT7)	AK054606	Hs.522399	7633	0.876143	0
A_23_P112554	COL15A1; collagen, type XV, alpha 1	L25286	Hs.409034	1306	0.891258	0
A_23_P112673	FLJ10036; Zwilch	NM_017975	Hs.21331	55055	0.865711	0
A_23_P112784	ARNT2; aryl-hydrocarbon receptor nuclear translocator 2	AB002305	Hs.459070	9915	1.17895	0
A_23_P112885	NRBP2; nuclear receptor binding protein 2	AL137662	Hs.521926	340371	1.16257	0
A_23_P113078	STIP1; stress-induced-phosphoprotein 1 (Hsp70/Hsp90-organizing protein)	M86752	Hs.337295	10963	1.1014	0
A_23_P113263					0.86679	0
A_23_P113582	DMXL1; Dmx-like 1	NM_005509	Hs.181042	1657	0.773276	0
A_23_P113669					1.2093	0
A_23_P113760	RAB28; RAB28, member RAS oncogene family	BC035054	Hs.306899	9364	0.877085	0
A_23_P114164	UBQLN2; ubiquilin 2	NM_013444	Hs.522668	29978	0.829565	0
A_23_P114314		NM_005193			1.16473	0
A_23_P114343	XAGE3; X antigen family, member 3	AJ318881	Hs.43879	170626	1.52803	0
A_23_P114616	DKFZP566D1346; hypothetical protein DKFZp566D1346	NM_030816	Hs.105016	81573	0.752574	0
A_23_P114678	C1QA; complement component 1, q subcomponent, alpha polypeptide	BC030153	Hs.9641	712	1.13953	0
A_23_P114932	FLJ14904; hypothetical protein FLJ14904	NM_032858	Hs.180191	84944	1.10535	0
A_23_P114952	TMEM9; transmembrane protein 9	BC001106	Hs.181444	252839	0.943202	0
A_23_P11507	ZZZ3; zinc finger, ZZ domain containing 3	BC035818	Hs.480506	26009	0.836443	0
A_23_P115286	BCL10; B-cell CLL/lymphoma 10	AF082283	Hs.549082	8915	0.843428	0
A_23_P115366	UMP-CMPK; UMP-CMP kinase	BC014961	Hs.11463	51727	0.816012	0
A_23_P115702	PCGF6; polycomb group ring finger 6	BC010235	Hs.335808	84108	0.911104	0
A_23_P115732	PCGF4; polycomb group ring finger 4	BC011652	Hs.380403	648	0.845044	0
A_23_P115824	HNRPH3; heterogeneous nuclear ribonucleoprotein H3 (2H9)	NM_012207	Hs.499891	3189	0.876154	0
A_23_P115842	CCAR1; cell division cycle and apoptosis regulator 1	AK000741	Hs.49853	55749	0.833758	0
A_23_P115862	COMTD1; catechol-O-methyltransferase domain containing 1	BC047774	Hs.355333	118881	1.08276	0
A_23_P11598	ZNF684; zinc finger protein 684	AK094072	Hs.524767	127396	0.852063	0
A_23_P116016		AF031165			0.848987	0
A_23_P116081	AYP1; AYP1 protein	NM_032193	Hs.397010	84153	1.10576	0
A_23_P116264		X99076			1.1871	0
A_23_P11633	PRKAB2; protein kinase, AMP-activated, beta 2 non-catalytic subunit	AJ224538	Hs.50732	5565	0.870904	0
A_23_P116360		AB065861			1.19148	0
A_23_P11652	USP1; ubiquitin specific protease 1	AF117386	Hs.35086	7398	0.798811	0
A_23_P116578	PCF11; pre-mRNA cleavage complex II protein Pcf11	AF046935	Hs.128959	51585	1.21177	0
A_23_P116823		AK098233			0.870678	0
A_23_P117261	LGR8; leucine-rich repeat-containing G protein-coupled receptor 8	NM_130806	Hs.531002	122042	1.13443	0
A_23_P117515	ARID4A; AT rich interactive domain 4A (RBP1-like)	S66427	Hs.161000	5926	0.83845	0
A_23_P117527	FBXO34; F-box protein 34	NM_017943	Hs.525348	55030	0.890264	0
A_23_P117582	JDP2; jun dimerization protein 2	NM_130469	Hs.196482	122953	1.12345	0
A_23_P11843	LRRN5; leucine rich repeat neuronal 5	AF030435	Hs.26312	10446	1.0727	0
A_23_P118516	FAM18B; family with sequence similarity 18, member B	BC008430	Hs.87295	51030	0.833602	0
A_23_P118862	CD7; CD7 antigen (p41)	BC013297	Hs.36972	924	1.22244	0
A_23_P118894	MGC11242; hypothetical protein MGC11242	NM_024320	Hs.368260	79170	0.907307	0
A_23_P119214	TIMM44; translocase of inner mitochondrial membrane 44 homolog (yeast)	BC033628	Hs.465784	10469	0.913032	0
A_23_P119338	ATF5; activating transcription factor 5	NM_012068	Hs.9754	22809	1.10182	0
A_23_P119377	PSCD2; pleckstrin homology, Sec7 and coiled-coil domains 2 (cytohesin-2)	BC038713	Hs.8517	9266	0.895755	0
A_23_P119418	C19orf2; chromosome 19 open reading frame 2	NM_003796	Hs.466391	8725	0.871652	0
A_23_P119502	EDG6; endothelial differentiation, G-protein-coupled receptor 6	BC014970	Hs.515061	8698	1.16027	0
A_23_P1196	NUDT5; nudix (nucleoside diphosphate linked moiety X)-type motif 5	BC000025	Hs.546342	11164	1.14137	0
A_23_P120472	TFAP2C; transcription factor AP-2 gamma (activating enhancer binding protein 2 gamma)	BC035664	Hs.473152	7022	1.14327	0
A_23_P120703	TTC3; tetratricopeptide repeat domain 3	NM_003316	Hs.368214	7267	0.885627	0
A_23_P121064	PTX3; pentraxin-related gene, rapidly induced by IL-1 beta	BC039733	Hs.546280	5806	0.881191	0
A_23_P121356	BBX; bobby sox homolog (Drosophila)	NM_020235	Hs.124366	56987	0.876244	0
A_23_P121396	TIM14; homolog of yeast TIM14	BC009702	Hs.230601	131118	0.830389	0
A_23_P121585	HERC3; hect domain and RLD 3	D25215	Hs.35804	8916	0.815517	0
A_23_P121637	PRSS12; protease, serine, 12 (neurotrypsin, motopsin)	AJ001531	Hs.445857	8492	0.845244	0
A_23_P121657	HS3ST1; heparan sulfate (glucosamine) 3-O-sulfotransferase 1	AK096823	Hs.507348	9957	0.840066	0
A_23_P121806	MASA; E-1 enzyme	AK022656	Hs.18442	58478	0.857534	0
A_23_P121875	FLJ21657; hypothetical protein FLJ21657	AK025310	Hs.482034	64417	0.738236	0
A_23_P121914					1.12209	0
A_23_P122204	FLJ11292; hypothetical protein FLJ11292	AK002104	Hs.272246	55338	0.807405	0
A_23_P122254	NUP153; nucleoporin 153kDa	Z25535	Hs.121088	9972	0.880346	0
A_23_P122283		BC019669			0.834072	0
A_23_P122375	TEX27; testis expressed sequence 27	AL137302	Hs.36959	60685	0.847608	0
A_23_P122563	HKE2; HLA class II region expressed gene KE2	BC039033	Hs.446374	10471	1.14265	0
A_23_P122805	FLJ14803; hypothetical protein FLJ14803	NM_032842	Hs.267245	84928	0.892668	0
A_23_P123315					0.834371	0
A_23_P123336	PPM2C; protein phosphatase 2C, magnesium-dependent, catalytic subunit	AF155661	Hs.22265	54704	0.916033	0
A_23_P123343	NUDCD1; NudC domain containing 1	AF283301	Hs.550539	84955	0.91082	0
A_23_P123477	PDE7A; phosphodiesterase 7A	U67932	Hs.527119	5150	0.867467	0
A_23_P123702	C9orf27; chromosome 9 open reading frame 27	AB021923	Hs.23367	58483	1.20298	0
A_23_P12392	PTPRC; protein tyrosine phosphatase, receptor type, C	NM_080923	Hs.192039	5788	0.748958	0
A_23_P124202	ING5; inhibitor of growth family, member 5	AF189286	Hs.471876	84289	1.14651	0
A_23_P12455	DJ328E19.C1.1; hypothetical protein DJ328E19.C1.1	NM_015383	Hs.533593	25832	0.893711	0
A_23_P124585	ZNF505; zinc finger protein 505	NM_031218	Hs.301059	81931	0.90173	0
A_23_P124931	RGS14; regulator of G-protein signalling 14	NM_006480	Hs.9347	10636	1.102	0
A_23_P124962	MTVR1; Mouse Mammary Turmor Virus Receptor homolog 1	BC032373	Hs.25723	23625	1.13596	0
A_23_P125107	HLA-B; major histocompatibility complex, class I, B	AB008102	Hs.77961	3106	0.876643	0
A_23_P12523	TP53BP2; tumor protein p53 binding protein, 2	U58334	Hs.523968	7159	0.817721	0
A_23_P125705	NAP1L2; nucleosome assembly protein 1-like 2	NM_021963	Hs.66180	4674	0.922568	0
A_23_P125717	NAP1L3; nucleosome assembly protein 1-like 3	BC034954	Hs.21365	4675	0.8642	0
A_23_P125749	ZMAT1; zinc finger, matrin type 1	AK094141	Hs.496512	84460	0.830877	0
A_23_P126129	C1orf25; chromosome 1 open reading frame 25	BC045535	Hs.107149	81627	0.866007	0
A_23_P126225	PAX7; paired box gene 7	X96743	Hs.113253	5081	1.26167	0
A_23_P126388	SH3BGRL3; SH3 domain binding glutamic acid-rich protein like 3	BC030135	Hs.109051	83442	1.08962	0
A_23_P126499	MGC10731; hypothetical protein MGC10731	BC002946	Hs.546430	79363	1.35908	0
A_23_P126594	S100A11; S100 calcium binding protein A11 (calgizzarin)	D38583	Hs.417004	6282	1.15557	0
A_23_P126603	TMOD4; tropomodulin 4 (muscle)	NM_013353	Hs.250763	29765	1.11424	0
A_23_P126825	SLC16A1; solute carrier family 16 (monocarboxylic acid transporters), member 1	AL162079	Hs.75231	6566	1.06977	0
A_23_P127117	CCDC6; coiled-coil domain containing 6	NM_005436	Hs.327068	8030	0.878751	0
A_23_P127233	SMNDC1; survival motor neuron domain containing 1	BC011234	Hs.79968	10285	0.865142	0
A_23_P127385		X84075			1.09266	0
A_23_P127406	JMJD2D; jumonji domain containing 2D	AK001113	Hs.503598	55693	0.884351	0
A_23_P127446	DPF2; D4, zinc and double PHD fingers family 2	BC014889	Hs.13495	5977	1.08613	0
A_23_P12767	CYP2C9; cytochrome P450, family 2, subfamily C, polypeptide 9	M61857	Hs.282624	1559	1.13489	0
A_23_P127883	BDNF; brain-derived neurotrophic factor	NM_170734	Hs.502182	627	0.882351	0
A_23_P127899		AB065796			1.12477	0
A_23_P127935		AB065522			1.09226	0
A_23_P128319		M95542			0.815004	0
A_23_P128572	CDK8; cyclin-dependent kinase 8	X85753	Hs.382306	1024	0.910267	0
A_23_P128624	FLJ12118; hypothetical protein FLJ12118	AK022180	Hs.508725	79587	1.13456	0
A_23_P128653	CSNK1A1L; casein kinase 1, alpha 1-like	BC028723	Hs.512897	122011	0.899706	0
A_23_P128663		AF193556			0.870146	0
A_23_P128967	ALDH6A1; aldehyde dehydrogenase 6 family, member A1	BC032371	Hs.293970	4329	0.950261	0
A_23_P129053	USP8; ubiquitin specific protease 8	D29956	Hs.443731	9101	0.891213	0
A_23_P12920	RAD9A; RAD9 homolog A (S. pombe)	BC014848	Hs.240457	5883	1.14135	0
A_23_P129216	FAH; fumarylacetoacetate hydrolase (fumarylacetoacetase)	M55150	Hs.73875	2184	1.09709	0
A_23_P12965	FUT4; fucosyltransferase 4 (alpha (1,3) fucosyltransferase, myeloid-specific)	M58596	Hs.390420	2526	0.929482	0
A_23_P129801	RAB40B; RAB40B, member RAS oncogene family	BC018039	Hs.484068	10966	0.926021	0
A_23_P130149	ENO3; enolase 3 (beta, muscle)	BC017249	Hs.224171	2027	1.14525	0
A_23_P13018					1.08943	0
A_23_P130429	ROCK1; Rho-associated, coiled-coil containing protein kinase 1	NM_005406	Hs.306307	6093	0.854638	0
A_23_P130544		AB065929			1.14095	0
A_23_P130974	KIAA1683; KIAA1683	AL136867	Hs.313471	80726	1.07134	0
A_23_P130995	FXYD5; FXYD domain containing ion transport regulator 5	BC009642	Hs.333418	53827	1.08017	0
A_23_P131063	SYCN; syncollin	BC039541	Hs.124123	342898	1.10132	0
A_23_P131252	OSR1; odd-skipped related 1 (Drosophila)	AK074591	Hs.123933	130497	1.13555	0
A_23_P131348	THUMPD2; THUMP domain containing 2	NM_025264	Hs.468254	80745	0.859074	0
A_23_P131664	RANBP2; RAN binding protein 2	D42063	Hs.199561	5903	0.842545	0
A_23_P131754	MGC5356; hypothetical protein MGC5356	BC000912	Hs.197755	79025	1.11764	0
A_23_P131915	C20orf116; chromosome 20 open reading frame 116	BC000643	Hs.471975	65992	1.091	0
A_23_P132206	LOC51233; hypothetical protein LOC51233	NM_016449	Hs.517466	51233	1.1746	0
A_23_P132285	MPST; mercaptopyruvate sulfurtransferase	BC003508	Hs.248267	4357	1.12868	0
A_23_P132718	SEMA3B; sema domain, immunoglobulin domain (Ig), short basic domain, secreted, (semaphorin) 3B	U28369	Hs.82222	7869	1.13235	0
A_23_P132975	MGC14156; hypothetical protein MGC14156	BC007876	Hs.26136	84992	0.890923	0
A_23_P132987	PF4; platelet factor 4 (chemokine (C-X-C motif) ligand 4)	M25897	Hs.81564	5196	1.23587	0
A_23_P133174	TPARL; TPA regulated locus	NM_018475	Hs.479766	55858	0.912993	0
A_23_P133375	LOC91137; hypothetical protein BC017169	BC017169	Hs.75639	91137	0.8493	0
A_23_P133438	FLJ11127; hypothetical protein FLJ11127	NM_019018	Hs.528644	54491	0.852455	0
A_23_P133470	PJA2; praja 2, RING-H2 motif containing	AB007898	Hs.483036	9867	0.880924	0
A_23_P133475	GPX3; glutathione peroxidase 3 (plasma)	D00632	Hs.386793	2878	0.883659	0
A_23_P133656	LAMA4; laminin, alpha 4	X91171	Hs.213861	3910	1.31366	0
A_23_P133676	C6orf148; chromosome 6 open reading frame 148	NM_030568	Hs.433062	80759	1.1399	0
A_23_P134008	USP45; ubiquitin specific protease 45	BC005991	Hs.50678	85015	0.882856	0
A_23_P134113	C6orf192; chromosome 6 open reading frame 192	NM_052831	Hs.347144	116843	0.902372	0
A_23_P134167		AF254956			0.875601	0
A_23_P134191	C6orf75; chromosome 6 open reading frame 75	NM_021820	Hs.404186	60487	0.895713	0
A_23_P134274	POP7; processing of precursor 7, ribonuclease P subunit (S. cerevisiae)	BC001430	Hs.416994	10248	1.11617	0
A_23_P134384	PHF14; PHD finger protein 14	AB018326	Hs.159918	9678	0.842019	0
A_23_P134517	PURB; purine-rich element binding protein B	AY039216	Hs.349150	5814	0.882471	0
A_23_P134814	THAP1; THAP domain containing, apoptosis associated protein 1	NM_018105	Hs.7432	55145	0.858645	0
A_23_P135402	COBRA1; cofactor of BRCA1	AK091056	Hs.521809	25920	0.938191	0
A_23_P135437	SEC8L1; SEC8-like 1 (S. cerevisiae)	AK027688	Hs.321273	60412	0.870911	0
A_23_P135486	ERAF; erythroid associated factor	AF147435	Hs.274309	51327	1.24617	0
A_23_P135742		NM_032722			1.19934	0
A_23_P135826	LOC114977; hypothetical protein BC014148	AK096342	Hs.407162	114977	0.884436	0
A_23_P135885		NM_005774			0.912248	0
A_23_P136020		AP000545			0.823851	0
A_23_P136085		D37933			1.12817	0
A_23_P136238	MGC14327; hypothetical protein MGC14327	NM_053045	Hs.231029	94107	0.895518	0
A_23_P136347	EPS8; epidermal growth factor receptor pathway substrate 8	BC030010	Hs.26139	2059	0.815271	0
A_23_P136978	SRPX2; sushi-repeat-containing protein, X-linked 2	AF060567	Hs.306339	27286	1.24426	0
A_23_P13725	SLC6A15; solute carrier family 6, member 15	NM_018057	Hs.44424	55117	1.1288	0
A_23_P137434	RNF11; ring finger protein 11	BC047654	Hs.309641	26994	0.817107	0
A_23_P13753	NFE2; nuclear factor (erythroid-derived 2), 45kDa	BC005044	Hs.75643	4778	1.17516	0
A_23_P138072	PRKACB; protein kinase, cAMP-dependent, catalytic, beta	BC035058	Hs.487325	5567	0.898225	0
A_23_P138194	NCF2; neutrophil cytosolic factor 2 (65kDa, chronic granulomatous disease, autosomal 2)	M32011	Hs.518604	4688	1.16783	0
A_23_P138260	PADI4; peptidyl arginine deiminase, type IV	AB017919	Hs.522969	23569	1.12642	0
A_23_P138461	PEO1; progressive external ophthalmoplegia 1	BC033762	Hs.22678	56652	0.847451	0
A_23_P138915	FLI1; Friend leukemia virus integration 1	BC010115	Hs.504281	2313	0.82283	0
A_23_P139198	LGALS12; lectin, galactoside-binding, soluble, 12 (galectin 12)	AF244974	Hs.502774	85329	1.14442	0
A_23_P139509	PTX1; PTX1 protein	NM_016570	Hs.339453	51290	0.845678	0
A_23_P139881	CCND2; cyclin D2	D13639	Hs.376071	894	1.12145	0
A_23_P140029	UBL3; ubiquitin-like 3	AF044221	Hs.145575	5412	0.944891	0
A_23_P140043	WBP4; WW domain binding protein 4 (formin binding protein 21)	AF071185	Hs.411300	11193	0.922188	0
A_23_P140069	FBXL3; F-box and leucine-rich repeat protein 3	AL833187	Hs.508284	26224	0.799169	0
A_23_P140170	SEC23A; Sec23 homolog A (S. cerevisiae)	BC036649	Hs.272927	10484	0.861285	0
A_23_P14026	CREBL2; cAMP responsive element binding protein-like 2	AF039081	Hs.13313	1389	0.91212	0
A_23_P140316					1.21713	0
A_23_P140328	SDCCAG1; serologically defined colon cancer antigen 1	NM_004713	Hs.388584	9147	0.799356	0
A_23_P14047	KIAA1545; KIAA1545 protein	AK092249	Hs.411138	57666	1.11389	0
A_23_P140817	PARD6A; par-6 partitioning defective 6 homolog alpha (C.elegans)	AB043634	Hs.112933	50855	1.17015	0
A_23_P14083	AMIGO2; amphoterin induced gene 2	BC047595	Hs.121520	347902	0.85668	0
A_23_P141263	LOC51204; clone HQ0477 PRO0477p	NM_016360	Hs.174134	51204	1.16653	0
A_23_P141429	ABI3; ABI gene family, member 3	NM_016428	Hs.130719	51225	1.09134	0
A_23_P141939		AB065932			1.13446	0
A_23_P141997	CD209; CD209 antigen	M98457	Hs.278694	30835	1.0915	0
A_23_P14204					0.8482	0
A_23_P142055					1.12947	0
A_23_P142222		NM_014514			1.13646	0
A_23_P142255	SHD; src homology 2 domain-containing transforming protein D	AK055673	Hs.7423	56961	1.21385	0
A_23_P142294	ETHE1; ethylmalonic encephalopathy 1	D83198	Hs.7486	23474	1.1099	0
A_23_P142322	CIRBP; cold inducible RNA binding protein	AF021336	Hs.501309	1153	0.9052	0
A_23_P142455	SIRT2; sirtuin (silent mating type information regulation 2 homolog) 2 (S. cerevisiae)	AF083107	Hs.466693	22933	1.06642	0
A_23_P143084	MPV17; MpV17 transgene, murine homolog, glomerulosclerosis	X76538	Hs.75659	4358	0.918652	0
A_23_P143127					0.831575	0
A_23_P143417	C20orf52; chromosome 20 open reading frame 52	NM_080748	Hs.472564	140823	1.18388	0
A_23_P143676	KCTD17; potassium channel tetramerisation domain containing 17	AK022304	Hs.517597	79734	1.09225	0
A_23_P14369		NM_014894			1.03533	0
A_23_P143867	TMF1; TATA element modulatory factor 1	NM_007114	Hs.267632	7110	0.847883	0
A_23_P144134	MGC33365; hypothetical protein MGC33365	BC037293	Hs.288954	205428	0.841193	0
A_23_P144179	CPOX; coproporphyrinogen oxidase	BC023551	Hs.476982	1371	0.918964	0
A_23_P144294	SCC-112; SCC-112 protein	NM_015200	Hs.331431	23244	0.886727	0
A_23_P144311	POLR2B; polymerase (RNA) II (DNA directed) polypeptide B, 140kDa	BC023503	Hs.479814	5431	0.899776	0
A_23_P144394	CSN2; casein beta	X17070	Hs.2242	1447	1.12632	0
A_23_P144427	ANAPC4; anaphase promoting complex subunit 4	AF191338	Hs.152173	29945	0.873928	0
A_23_P144677					0.887503	0
A_23_P144768		S58541			1.11057	0
A_23_P144835	ESM1; endothelial cell-specific molecule 1	BC011989	Hs.129944	11082	0.780048	0
A_23_P144877		U70660			1.1316	0
A_23_P144976	PIK3R1; phosphoinositide-3-kinase, regulatory subunit 1 (p85 alpha)	M61906	Hs.132225	5295	0.79137	0
A_23_P145114	GCLC; glutamate-cysteine ligase, catalytic subunit	BC039894	Hs.271264	2729	0.793667	0
A_23_P145397	CCNC; cyclin C	NM_005190	Hs.430646	892	0.797437	0
A_23_P145408	FUCA2; fucosidase, alpha-L- 2, plasma	BC003060	Hs.17680	2519	0.907716	0
A_23_P145463	SLC35B3; solute carrier family 35, member B3	NM_015948	Hs.285847	51000	0.893313	0
A_23_P145541	KIAA0274; KIAA0274	BC041338	Hs.529959	9896	0.866707	0
A_23_P145760	ARL4A; ADP-ribosylation factor-like 4A	U73960	Hs.245540	10124	0.902662	0
A_23_P146237	XPO7; exportin 7	BC030785	Hs.172685	23039	0.884241	0
A_23_P146247	MGC16279; hypothetical protein MGC16279	NM_032916	Hs.458413	85002	0.888528	0
A_23_P146347	FAM29A; family with sequence similarity 29, member A	NM_017645	Hs.533468	54801	0.806911	0
A_23_P146943					0.821381	0
A_23_P14708	SUHW4; suppressor of hairy wing homolog 4 (Drosophila)	NM_017661	Hs.511477	54816	0.884894	0
A_23_P147269	SF3A3; splicing factor 3a, subunit 3, 60kDa	BC011523	Hs.77897	10946	0.914009	0
A_23_P147365					0.850098	0
A_23_P147404	IDI1; isopentenyl-diphosphate delta isomerase	NM_004508	Hs.283652	3422	0.862579	0
A_23_P147577		AK092936			0.895051	0
A_23_P14762	FES; feline sarcoma oncogene	BC035357	Hs.7636	2242	1.1152	0
A_23_P147685	PARG; poly (ADP-ribose) glycohydrolase	NM_003631	Hs.91390	8505	0.873795	0
A_23_P147755	APLN; apelin, AGTRL1 ligand	NM_017413	Hs.303084	8862	1.08941	0
A_23_P147801	ZNF654; zinc finger protein 654	NM_018293	Hs.27595	55279	0.780229	0
A_23_P148037	CENTD1; centaurin, delta 1	AY049733	Hs.479451	116984	0.771383	0
A_23_P148047	PTGER4; prostaglandin E receptor 4 (subtype EP4)	L28175	Hs.199248	5734	0.785761	0
A_23_P148464	IL2RG; interleukin 2 receptor, gamma (severe combined immunodeficiency)	D11086	Hs.84	3561	1.12343	0
A_23_P148546	ARD1A; ARD1 homolog A, N-acetyltransferase (S. cerevisiae)	BC019312	Hs.433291	8260	1.05766	0
A_23_P14863	MGC4504; hypothetical protein MGC4504	BC019625	Hs.155569	79094	1.06473	0
A_23_P148798	UCHL5; ubiquitin carboxyl-terminal hydrolase L5	NM_015984	Hs.145469	51377	0.874628	0
A_23_P148919	CPT2; carnitine palmitoyltransferase II	U09648	Hs.274336	1376	0.924671	0
A_23_P148949	SPRR2B; small proline-rich protein 2B	M20030	Hs.505327	6701	1.08329	0
A_23_P148969	FLJ20331; hypothetical protein FLJ20331	AK022951	Hs.147836	55631	0.788812	0
A_23_P149084	GRIK3; glutamate receptor, ionotropic, kainate 3	U16127	Hs.2389	2899	1.10966	0
A_23_P149216	FLJ21156; hypothetical protein FLJ21156	NM_024602	Hs.525084	79654	1.10373	0
A_23_P149690	PANK4; pantothenate kinase 4	NM_018216	Hs.26156	55229	0.888194	0
A_23_P149695		NM_032766			0.902682	0
A_23_P149775	ARHGAP12; Rho GTPase activating protein 12	NM_018287	Hs.499264	94134	0.823158	0
A_23_P149813	RSU1; Ras suppressor protein 1	NM_152724	Hs.524161	6251	0.82107	0
A_23_P15055	HBZ; hemoglobin, zeta	BC035682	Hs.449632	3050	1.2508	0
A_23_P150747		NM_018705			0.857511	0
A_23_P150819	MBD6; methyl-CpG binding domain protein 6	AK056399	Hs.524523	114785	1.2089	0
A_23_P150841	ZNF140; zinc finger protein 140 (clone pHZ-39)	NM_003440	Hs.181552	7699	0.849179	0
A_23_P150996	PLXNC1; plexin C1	AF030339	Hs.551522	10154	0.876421	0
A_23_P151019	LEMD3; LEM domain containing 3	AF112299	Hs.505905	23592	0.824755	0
A_23_P151267	EPLIN; epithelial protein lost in neoplasm beta	AL136911	Hs.525419	51474	0.857624	0
A_23_P151405	CKAP2; cytoskeleton associated protein 2	Y15758	Hs.444028	26586	0.865608	0
A_23_P151547		BC008699			1.09814	0
A_23_P151569	GARNL1; GTPase activating Rap/RanGAP domain-like 1	BC042045	Hs.113150	253959	0.959124	0
A_23_P151667	SGPP1; sphingosine-1-phosphate phosphatase 1	AF349315	Hs.24678	81537	0.795982	0
A_23_P151856	HSPC129; hypothetical protein HSPC129	NM_016396	Hs.497967	51496	0.883409	0
A_23_P151970	FEM1B; fem-1 homolog b (C. elegans)	BC010122	Hs.362733	10116	0.872465	0
A_23_P152066	UBR1; ubiquitin protein ligase E3 component n-recognin 1	NM_174916	Hs.145209	197131	0.857825	0
A_23_P152199	CTRL; chymotrypsin-like	X71877	Hs.405774	1506	1.11968	0
A_23_P152670	COX11; COX11 homolog, cytochrome c oxidase assembly protein (yeast)	AF044321	Hs.96530	1353	0.820005	0
A_23_P152873					1.06184	0
A_23_P15314					0.951735	0
A_23_P153197	TGIF; TGFB-induced factor (TALE family homeobox)	NM_170695	Hs.373550	7050	0.913147	0
A_23_P153251	ZNF274; zinc finger protein 274	BC009763	Hs.83761	10782	0.874905	0
A_23_P153372	HSH2D; hematopoietic SH2 domain containing	NM_032855	Hs.512797	84941	1.08541	0
A_23_P153390	CLEC4G; C-type lectin superfamily 4, member G	BC039679	Hs.220649	339390	1.09601	0
A_23_P153637	ANKRD27; ankyrin repeat domain 27 (VPS9 domain)	AK054561	Hs.59236	84079	0.919713	0
A_23_P153827	MLLT1; myeloid/lymphoid or mixed-lineage leukemia (trithorax homolog, Drosophila); translocated to, 1	L04285	Hs.234774	4298	0.881097	0
A_23_P154011	MGC11061; hypothetical protein MGC11061	AK098486	Hs.468099	84272	0.87086	0
A_23_P154279	CHCHD5; coiled-coil-helix-coiled-coil-helix domain containing 5	BC004498	Hs.375707	84269	1.07823	0
A_23_P154889	CSTB; cystatin B (stefin B)	L03558	Hs.695	1476	1.12159	0
A_23_P155185		NM_024524			0.900238	0
A_23_P155332	PCNP; PEST-containing nuclear protein	AB037675	Hs.549185	57092	0.821637	0
A_23_P15542	HSD17B1; hydroxysteroid (17-beta) dehydrogenase 1	X13440	Hs.500159	3292	1.26105	0
A_23_P155677	HIP2; huntingtin interacting protein 2	U58522	Hs.50308	3093	0.938241	0
A_23_P155688	SPINK2; serine protease inhibitor, Kazal type 2 (acrosin-trypsin inhibitor)	BC022514	Hs.98243	6691	0.815626	0
A_23_P155959	FLJ13220; hypothetical protein FLJ13220	NM_021927	Hs.546419	60558	0.86053	0
A_23_P155989	FKSG14; leucine zipper protein FKSG14	BC008504	Hs.529778	64105	0.796197	0
A_23_P156067	DKFZP564D172; hypothetical protein DKFZp564D172	NM_032042	Hs.127788	83989	0.789578	0
A_23_P156443	KPNA5; karyopherin alpha 5 (importin alpha 6)	BC047409	Hs.182971	3841	0.830781	0
A_23_P156568	KLHDC3; kelch domain containing 3	AB055925	Hs.412468	116138	0.903192	0
A_23_P156625	PGBD1; piggyBac transposable element derived 1	D88259	Hs.144527	84547	0.814688	0
A_23_P157205	ASB4; ankyrin repeat and SOCS box-containing 4	AF156779	Hs.127735	51666	1.17486	0
A_23_P157371	FAM3C; family with sequence similarity 3, member C	D87120	Hs.434053	10447	0.843439	0
A_23_P158048	C9orf16; chromosome 9 open reading frame 16	BC001857	Hs.522412	79095	1.10659	0
A_23_P158524					1.15641	0
A_23_P158533	DEAF1; deformed epidermal autoregulatory factor 1 (Drosophila)	AF049460	Hs.243994	10522	0.905547	0
A_23_P15857	PPP4R1; protein phosphatase 4, regulatory subunit 1	AF111106	Hs.464595	9989	0.858584	0
A_23_P158579	ZNF271; zinc finger protein 271	NM_006629	Hs.314246	10778	0.861182	0
A_23_P158997	ZNF682; zinc finger protein 682	AK096571	Hs.306298	91120	0.790142	0
A_23_P159027	ZNF521; zinc finger protein 521	NM_015461	Hs.116935	25925	0.821311	0
A_23_P159328	ANGPTL4; angiopoietin-like 4	NM_016109	Hs.9613	51129	1.15029	0
A_23_P159631	TRIM56; tripartite motif-containing 56	BC048194	Hs.521092	81844	0.83118	0
A_23_P159865	RP11-311P8.3; hypothetical protein MGC23937 similar to CG4798	BC015116	Hs.91612	139596	0.884027	0
A_23_P160159	SLC2A5; solute carrier family 2 (facilitated glucose/fructose transporter), member 5	BC001820	Hs.530003	6518	1.18387	0
A_23_P160200	ZNF643; zinc finger protein 643	BC017498	Hs.133034	65243	0.794528	0
A_23_P160406	KCTD3; potassium channel tetramerisation domain containing 3	NM_016121	Hs.335139	51133	0.905707	0
A_23_P160618	SH2D2A; SH2 domain protein 2A	AJ000553	Hs.103527	9047	1.12747	0
A_23_P160751	FCRL2; Fc receptor-like 2	NM_030764	Hs.437393	79368	0.855733	0
A_23_P161049		U91939			1.09538	0
A_23_P161091	ZMYM1; zinc finger, MYM domain containing 1	NM_024772	Hs.471243	79830	0.904704	0
A_23_P161171	ASAH2; N-acylsphingosine amidohydrolase (non-lysosomal ceramidase) 2	NM_019893	Hs.512645	56624	1.1255	0
A_23_P161297	OGDHL; oxoglutarate dehydrogenase-like	BC026320	Hs.17860	55753	0.871729	0
A_23_P16139	CHERP; calcium homeostasis endoplasmic reticulum protein	BC021294	Hs.386465	10523	0.933738	0
A_23_P161528	LOC338692; hypothetical protein LOC338692	AK096277	Hs.438673	338692	1.10882	0
A_23_P161552	ZNF289; zinc finger protein 289, ID1 regulated	NM_032389	Hs.436204	84364	0.833481	0
A_23_P161706		NM_152432			0.901891	0
A_23_P161901		AB065850			1.15015	0
A_23_P161954	LOC221091; similar to hypothetical protein	AL834319	Hs.427449	221091	1.26422	0
A_23_P162314	DHH; desert hedgehog homolog (Drosophila)	BC033507	Hs.524382	50846	1.10902	0
A_23_P162334	TRHDE; thyrotropin-releasing hormone degrading ectoenzyme	AF126372	Hs.199814	29953	1.12917	0
A_23_P162378	NY-REN-58; NY-REN-58 antigen	AF155115	Hs.279209	51134	0.837516	0
A_23_P162734	RNF6; ring finger protein (C3H2C3 type) 6	AJ010346	Hs.136885	6049	0.840067	0
A_23_P162822	EXOSC8; exosome component 8	BC020773	Hs.294041	11340	0.87885	0
A_23_P162916	SERPINA3; serine (or cysteine) proteinase inhibitor, clade A (alpha-1 antiproteinase, antitrypsin), member 3	NM_001085	Hs.534293	12	1.31048	0
A_23_P163047	C14orf150; chromosome 14 open reading frame 150	BC010698	Hs.497301	112840	0.893065	0
A_23_P163297	BNIP2; BCL2/adenovirus E1B 19kDa interacting protein 2	BC002461	Hs.283454	663	0.829159	0
A_23_P163440		AB095929			0.841696	0
A_23_P163506	CYBA; cytochrome b-245, alpha polypeptide	M21186	Hs.513803	1535	1.10904	0
A_23_P163858	ZNRF1; zinc and ring finger 1	AL136903	Hs.427284	84937	0.917585	0
A_23_P164170	PRKAR1A; protein kinase, cAMP-dependent, regulatory, type I, alpha (tissue specific extinguisher 1)	BC036285	Hs.280342	5573	0.835783	0
A_23_P164179	TOB1; transducer of ERBB2, 1	D38305	Hs.531550	10140	0.876955	0
A_23_P164559	C13orf8; chromosome 13 open reading frame 8	AK096346	Hs.7542	283489	0.916204	0
A_23_P164578		NM_032691			0.891623	0
A_23_P164603	SIGLEC12; sialic acid binding Ig-like lectin 12	NM_053003	Hs.249741	89858	1.08057	0
A_23_P164674	ZNF225; zinc finger protein 225	AF187991	Hs.279567	7768	0.869019	0
A_23_P164918					1.11542	0
A_23_P164946	FKRP; fukutin related protein	NM_024301	Hs.515493	79147	0.929672	0
A_23_P164982	LILRA1; leukocyte immunoglobulin-like receptor, subfamily A (with TM domain), member 1	AF025530	Hs.534393	11024	1.16299	0
A_23_P165007	RASGRP4; RAS guanyl releasing protein 4	AY048119	Hs.130434	115727	1.11535	0
A_23_P165186	F25965; protein F25965	BC009071	Hs.529100	55957	1.09466	0
A_23_P165214	LOC114977; hypothetical protein BC014148	BC014148	Hs.407162	114977	0.943007	0
A_23_P1655	TSPAN18; tetraspanin 18	AK027715	Hs.385634	90139	1.09937	0
A_23_P165521	STRN; striatin, calmodulin binding protein	AJ223814	Hs.43590	6801	1.15796	0
A_23_P165764	NAT8; N-acetyltransferase 8 (camello like)	AF187813	Hs.14637	9027	1.09715	0
A_23_P165937	C20orf172; chromosome 20 open reading frame 172	NM_024918	Hs.266273	79980	0.897324	0
A_23_P166219	GABPA; GA binding protein transcription factor, alpha subunit 60kDa	BC035031	Hs.473470	2551	0.783696	0
A_23_P16636	ZNF257; zinc finger protein 257	NM_033468	Hs.283900	113835	0.859785	0
A_23_P166421	TBC1D10A; TBC1 domain family, member 10A	AK074656	Hs.444950	83874	1.13918	0
A_23_P166502	SREBF2; sterol regulatory element binding transcription factor 2	U02031	Hs.443258	6721	0.884597	0
A_23_P166566	FLJ12057; hypothetical protein FLJ12057	NM_024768	Hs.134807	79825	1.08602	0
A_23_P166922	ROPN1B; ropporin, rhophilin associated protein 1B	AF231410	Hs.528203	152015	1.14048	0
A_23_P167150		M26167			1.1869	0
A_23_P167194	CENPC1; centromere protein C 1	M95724	Hs.479867	1060	0.873236	0
A_23_P167269	FLJ11184; hypothetical protein FLJ11184	NM_018352	Hs.267446	55319	0.872767	0
A_23_P167276	PAQR3; progestin and adipoQ receptor family member III	AK055774	Hs.368305	152559	0.858387	0
A_23_P16733	RALB; v-ral simian leukemia viral oncogene homolog B (ras related; GTP binding protein)	BC018163	Hs.469820	5899	0.874772	0
A_23_P167432					0.822552	0
A_23_P16762		NM_017892			0.87962	0
A_23_P167767	CDC42SE2; CDC42 small effector 2	AK025620	Hs.549183	56990	0.783948	0
A_23_P16781	PIP5K3; phosphatidylinositol-3-phosphate/phosphatidylinositol 5-kinase, type III	NM_152671	Hs.173939	200576	0.867365	0
A_23_P167970	FRS3; fibroblast growth factor receptor substrate 3	AF036718	Hs.194208	10817	1.06002	0
A_23_P167993	BTN2A1; butyrophilin, subfamily 2, member A1	U90543	Hs.519635	11120	0.864122	0
A_23_P168490	FLJ22313; hypothetical protein FLJ22313	AK055708	Hs.424711	64224	0.914475	0
A_23_P168598	PON1; paraoxonase 1	U53784	Hs.370995	5444	1.1569	0
A_23_P168651	CDK6; cyclin-dependent kinase 6	X66365	Hs.119882	1021	0.84168	0
A_23_P168683	DDX56; DEAD (Asp-Glu-Ala-Asp) box polypeptide 56	AJ131712	Hs.520344	54606	0.837092	0
A_23_P168692	DBNL; drebrin-like	AK027367	Hs.436500	28988	0.93131	0
A_23_P168972					0.769643	0
A_23_P169207		AB065714			1.12452	0
A_23_P169277	AGTPBP1; ATP/GTP binding protein 1	NM_015239	Hs.494321	23287	0.844348	0
A_23_P169358	STX17; syntaxin 17	AK000658	Hs.130643	55014	1.08182	0
A_23_P169409	C9orf23; chromosome 9 open reading frame 23	BC032136	Hs.15961	138716	1.06884	0
A_23_P169558	CSPP; centrosome spindle pole associated protein	AK096205	Hs.370147	79848	0.902259	0
A_23_P169730	DNCLI2; dynein, cytoplasmic, light intermediate polypeptide 2	AF035812	Hs.369068	1783	0.902136	0
A_23_P169750	DCAMKL2; doublecortin and CaM kinase-like 2	NM_152619	Hs.437045	166614	1.25	0
A_23_P17006	PRSS25; protease, serine, 25	BC000096	Hs.115721	27429	1.09918	0
A_23_P17025	RNPEPL1; arginyl aminopeptidase (aminopeptidase B)-like 1	AF300795	Hs.5345	57140	1.12944	0
A_23_P170600	EPM2A; epilepsy, progressive myoclonus type 2A, Lafora disease (laforin)	AK022721	Hs.486696	7957	0.923346	0
A_23_P170808					1.13438	0
A_23_P170848	PFKM; phosphofructokinase, muscle	M26066	Hs.75160	5213	1.08703	0
A_23_P171104	PAGE1; P antigen family, member 1 (prostate associated)	BC004861	Hs.128231	8712	1.27604	0
A_23_P17269		NM_017571			0.823261	0
A_23_P17341	SAMHD1; SAM domain and HD domain 1	AK027811	Hs.472630	25939	0.870963	0
A_23_P17503	C20orf23; chromosome 20 open reading frame 23	NM_024704	Hs.101774	55614	0.83472	0
A_23_P17575	AHCY; S-adenosylhomocysteine hydrolase	BC011606	Hs.388004	191	1.09513	0
A_23_P17773	C22orf13; chromosome 22 open reading frame 13	BC002924	Hs.9850	83606	0.801	0
A_23_P1798	CRTAM; class-I MHC-restricted T cell associated molecule	AF001622	Hs.159523	56253	0.806221	0
A_23_P18392	PRKCI; protein kinase C, iota	L33881	Hs.478199	5584	0.75081	0
A_23_P18598	PI4K2B; phosphatidylinositol 4-kinase type-II beta	NM_018323	Hs.443733	55300	0.894149	0
A_23_P18656	FLJ30655; hypothetical protein FLJ30655	NM_144643	Hs.404000	132320	0.821564	0
A_23_P18871		NM_018517			0.858557	0
A_23_P18902	HAVCR2; hepatitis A virus cellular receptor 2	AK027334	Hs.155111	84868	1.09709	0
A_23_P19004	BRD9; bromodomain containing 9	NM_023924	Hs.449278	65980	0.923743	0
A_23_P19428		AJ302575			1.14621	0
A_23_P1962	RARRES3; retinoic acid receptor responder (tazarotene induced) 3	AF092922	Hs.17466	5920	1.1225	0
A_23_P19922	FBXL18; F-box and leucine-rich repeat protein 18	NM_024963	Hs.487447	80028	0.902088	0
A_23_P200030	FPGT; fucose-1-phosphate guanylyltransferase	AF017445	Hs.47122	8790	0.853188	0
A_23_P200298	AGL; amylo-1, 6-glucosidase, 4-alpha-glucanotransferase (glycogen debranching enzyme, glycogen storage disease type III)	U84010	Hs.904	178	0.791138	0
A_23_P200330		NM_017992			0.895161	0
A_23_P200477	ACBD3; acyl-Coenzyme A binding domain containing 3	NM_022735	Hs.520207	64746	0.922751	0
A_23_P200512	ZNF238; zinc finger protein 238	NM_006352	Hs.69997	10472	0.684786	0
A_23_P200772	ZNF644; zinc finger protein 644	NM_016620	Hs.173001	84146	0.819759	0
A_23_P200948	PPIH; peptidyl prolyl isomerase H (cyclophilin H)	BC003412	Hs.256639	10465	1.12635	0
A_23_P201376	SSX2IP; synovial sarcoma, X breakpoint 2 interacting protein	AB023140	Hs.22587	117178	0.872068	0
A_23_P201396	FLJ20729; hypothetical protein FLJ20729	AK000767	Hs.5111	54680	0.898576	0
A_23_P201619	NEK7; NIMA (never in mitosis gene a)-related kinase 7	AB062450	Hs.24119	140609	0.815605	0
A_23_P201726	DKFZP547E1010; DKFZP547E1010 protein	AF261137	Hs.371788	26097	0.922231	0
A_23_P201841	ZNF258; zinc finger protein 258	AF055470	Hs.533986	9204	0.855931	0
A_23_P201871	PCANAP6; prostate cancer associated protein 6	AY033593	Hs.278695	85414	1.14548	0
A_23_P201918	ABCB10; ATP-binding cassette, sub-family B (MDR/TAP), member 10	AF216833	Hs.17614	23456	0.790294	0
A_23_P201951	ARID4B; AT rich interactive domain 4B (RBP1- like)	AF214114	Hs.533633	51742	0.884471	0
A_23_P20205	CYP3A7; cytochrome P450, family 3, subfamily A, polypeptide 7	D00408	Hs.111944	1551	1.16152	0
A_23_P20215					1.22434	0
A_23_P202296	PPP3CB; protein phosphatase 3 (formerly 2B), catalytic subunit, beta isoform (calcineurin A beta)	BC028049	Hs.500067	5532	0.901138	0
A_23_P202340	C10orf22; chromosome 10 open reading frame 22	NM_032804	Hs.99821	84890	0.885828	0
A_23_P20248	MAP2K1; mitogen-activated protein kinase kinase 1	L11284	Hs.145442	5604	0.87531	0
A_23_P202540	MAPK8; mitogen-activated protein kinase 8	NM_139047	Hs.522924	5599	0.872546	0
A_23_P202587	KIAA1598; KIAA1598	NM_018330	Hs.501140	57698	0.820074	0
A_23_P202637	C11orf23; chromosome 11 open reading frame 23	NM_018312	Hs.503022	55291	0.761457	0
A_23_P202737	JRKL; jerky homolog-like (mouse)	NM_003772	Hs.105940	8690	0.792902	0
A_23_P20275	PLEKHF2; pleckstrin homology domain containing, family F (with FYVE domain) member 2	AL834473	Hs.29724	79666	0.765724	0
A_23_P202750	PTD012; PTD012 protein	NM_014039	Hs.8360	28970	0.810346	0
A_23_P202964	PORIMIN; pro-oncosis receptor inducing membrane injury gene	AK075420	Hs.503709	114908	0.832443	0
A_23_P202988	AASDHPPT; aminoadipate-semialdehyde dehydrogenase-phosphopantetheinyl transferase	AF302110	Hs.524009	60496	0.867761	0
A_23_P202990	SLC35F2; solute carrier family 35, member F2	BC039195	Hs.524014	54733	1.15812	0
A_23_P203009	CUL5; cullin 5	X81882	Hs.440320	8065	0.840068	0
A_23_P203027	RDX; radixin	BC047109	Hs.263671	5962	0.904081	0
A_23_P203201	DDX6; DEAD (Asp-Glu-Ala-Asp) box polypeptide 6	NM_004397	Hs.408461	1656	0.857538	0
A_23_P20357	SGKL; serum/glucocorticoid regulated kinase-like	AF169035	Hs.380877	23678	0.843002	0
A_23_P203686	PRKRIR; protein-kinase, interferon-inducible double stranded RNA dependent inhibitor, repressor of (P58 repressor)	AF081567	Hs.503315	5612	0.909346	0
A_23_P204079	NPFF; neuropeptide FF-amide peptide precursor	NM_003717	Hs.104555	8620	1.11204	0
A_23_P204099	PTPN11; protein tyrosine phosphatase, non-receptor type 11 (Noonan syndrome 1)	D13540	Hs.506852	5781	0.78884	0
A_23_P204269	USP15; ubiquitin specific protease 15	AF106069	Hs.434951	9958	0.824002	0
A_23_P204380	MGC4170; MGC4170 protein	NM_024312	Hs.46850	79158	0.834532	0
A_23_P204550	SCYL2; SCY1-like 2 (S. cerevisiae)	NM_017988	Hs.506481	55681	0.925789	0
A_23_P204564	PPP1R12A; protein phosphatase 1, regulatory (inhibitor) subunit 12A	AF458589	Hs.49582	4659	0.752294	0
A_23_P204608	VEZATIN; transmembrane protein vezatin	AF225417	Hs.24135	55591	0.859817	0
A_23_P20463	RAD21; RAD21 homolog (S. pombe)	D38551	Hs.81848	5885	0.819773	0
A_23_P204641	NANOG; Nanog homeobox	NM_024865	Hs.329296	79923	0.914188	0
A_23_P204721	AQP2; aquaporin 2 (collecting duct)	BC042496	Hs.130730	359	1.10882	0
A_23_P204850	RB1; retinoblastoma 1 (including osteosarcoma)	L41870	Hs.408528	5925	0.816352	0
A_23_P204929	AKAP11; A kinase (PRKA) anchor protein 11	NM_016248	Hs.105105	11215	0.877183	0
A_23_P204979	MBNL2; muscleblind-like 2 (Drosophila)	NM_144778	Hs.125715	10150	0.86755	0
A_23_P205310	SFRS5; splicing factor, arginine/serine-rich 5	U30827	Hs.166975	6430	0.836223	0
A_23_P205336	C14orf129; chromosome 14 open reading frame 129	NM_016472	Hs.4104	51527	0.810153	0
A_23_P205480	SLC7A8; solute carrier family 7 (cationic amino acid transporter, y+ system), member 8	AF171669	Hs.22891	23428	0.861632	0
A_23_P205646	MAP4K5; mitogen-activated protein kinase kinase kinase kinase 5	BC036013	Hs.130491	11183	0.797989	0
A_23_P205808	PLDN; pallidin homolog (mouse)	AK057545	Hs.7037	26258	0.864548	0
A_23_P20615	ANP32B; acidic (leucine-rich) nuclear phosphoprotein 32 family, member B	U70439	Hs.494604	10541	0.861207	0
A_23_P206150	DAPK2; death-associated protein kinase 2	AF052941	Hs.237886	23604	1.11638	0
A_23_P206718	MT1X; metallothionein 1X	BC032338	Hs.374950	4501	1.09856	0
A_23_P206756	KIAA0174; KIAA0174 gene product	AK057902	Hs.232194	9798	0.820666	0
A_23_P206877	RRN3; RRN3 RNA polymerase I transcription factor homolog (yeast)	AJ272050	Hs.460078	54700	0.861605	0
A_23_P20704	IFNA10; interferon, alpha 10	NM_002171	Hs.282275	3446	1.20717	0
A_23_P207091	ATP1B2; ATPase, Na+/K+ transporting, beta 2 polypeptide	U45945	Hs.78854	482	1.11426	0
A_23_P207481	PRO1855; hypothetical protein PRO1855	NM_018509	Hs.370927	55379	1.11344	0
A_23_P207582	CCL16; chemokine (C-C motif) ligand 16	AB007454	Hs.10458	6360	1.11282	0
A_23_P207792	CBX2; chromobox homolog 2 (Pc class homolog, Drosophila)	NM_032647	Hs.368410	84733	1.12348	0
A_23_P207957	VAPA; VAMP (vesicle-associated membrane protein)-associated protein A, 33kDa	NM_003574	Hs.165195	9218	0.871687	0
A_23_P207999	PMAIP1; phorbol-12-myristate-13-acetate-induced protein 1	D90070	Hs.96	5366	0.914843	0
A_23_P208143	ZNF397; zinc finger protein 397	NM_032347	Hs.464896	84307	0.768579	0
A_23_P208238	ZNF137; zinc finger protein 137 (clone pHZ-30)	U09414	Hs.373648	7696	0.873721	0
A_23_P208250	ZNF347; zinc finger protein 347	NM_032584	Hs.467239	84671	0.843233	0
A_23_P208340	CTL2; CTL2 protein	NM_020428	Hs.515134	57153	1.09182	0
A_23_P208416	SLC35E1; solute carrier family 35, member E1	AK027699	Hs.134074	79939	0.923741	0
A_23_P208493					1.17439	0
A_23_P208551	LPHN1; latrophilin 1	AB020628	Hs.94229	22859	0.877035	0
A_23_P208579	CD97; CD97 antigen	U76764	Hs.466039	976	1.11944	0
A_23_P208615	PRKCSH; protein kinase C substrate 80K-H	J03075	Hs.512640	5589	0.908024	0
A_23_P208752	ZNF566; zinc finger protein 566	NM_032838	Hs.515372	84924	0.836987	0
A_23_P208788	C19orf33; chromosome 19 open reading frame 33	AB038317	Hs.348553	64073	1.23418	0
A_23_P209006	INSL3; insulin-like 3 (Leydig cell)	BC040435	Hs.37062	3640	1.16106	0
A_23_P209195	C19orf12; chromosome 19 open reading frame 12	BC009946	Hs.529094	83636	0.88509	0
A_23_P209232	RSNL2; restin-like 2	NM_024692	Hs.122927	79745	0.846162	0
A_23_P209269	PPM1B; protein phosphatase 1B (formerly 2C), magnesium-dependent, beta isoform	AJ271832	Hs.416769	5495	0.86989	0
A_23_P209347	LOC91526; hypothetical protein DKFZp434D2328	NM_153697	Hs.432706	91526	0.81219	0
A_23_P209360		NM_025067			0.889362	0
A_23_P209426	ALS2CR3; amyotrophic lateral sclerosis 2 (juvenile) chromosome region, candidate 3	NM_015049	Hs.152774	66008	0.901714	0
A_23_P20948					1.12996	0
A_23_P209538	FLJ10081; hypothetical protein FLJ10081	NM_017991	Hs.516341	55683	0.918297	0
A_23_P209694	PAPOLG; poly(A) polymerase gamma	NM_022894	Hs.146123	64895	0.904605	0
A_23_P209712	SP100; nuclear antigen Sp100	AF255565	Hs.369056	6672	0.937767	0
A_23_P209805	NAB1; NGFI-A binding protein 1 (EGR1 binding protein 1)	AF045451	Hs.107474	4664	0.892473	0
A_23_P209879	ATF2; activating transcription factor 2	X15875	Hs.425104	1386	0.769636	0
A_23_P21017	MASK; Mst3 and SOK1-related kinase	AB040057	Hs.444247	51765	0.823857	0
A_23_P210247	TRIM54; tripartite motif-containing 54	NM_032546	Hs.516036	57159	1.15165	0
A_23_P210608	ZNF217; zinc finger protein 217	AF041259	Hs.155040	7764	0.820338	0
A_23_P210827	C20orf36; chromosome 20 open reading frame 36	AK001745	Hs.473317	55251	0.902464	0
A_23_P211039	ADAMTS1; a disintegrin-like and metalloprotease (reprolysin type) with thrombospondin type 1 motif, 1	AF207664	Hs.534115	9510	1.28253	0
A_23_P211047	BACH1; BTB and CNC homology 1, basic leucine zipper transcription factor 1	AB002803	Hs.154276	571	0.833024	0
A_23_P211126	DYRK1A; dual-specificity tyrosine-(Y)-phosphorylation regulated kinase 1A	NM_001396	Hs.368240	1859	0.861963	0
A_23_P211159	PDXK; pyridoxal (pyridoxine, vitamin B6) kinase	BC000123	Hs.284491	8566	1.09969	0
A_23_P211345	TBX1; T-box 1	NM_080647	Hs.173984	6899	0.659727	0
A_23_P211360		D90150			1.10046	0
A_23_P211459	ZNF278; zinc finger protein 278	NM_014323	Hs.517557	23598	0.849312	0
A_23_P211468	TIMP3; tissue inhibitor of metalloproteinase 3 (Sorsby fundus dystrophy, pseudoinflammatory)	S78453	Hs.297324	7078	1.27318	0
A_23_P21150		AF203815			0.729097	0
A_23_P211773	CENTB2; centaurin, beta 2	NM_012287	Hs.478746	23527	0.837393	0
A_23_P211864	RPP14; ribonuclease P 14kDa subunit	NM_007042	Hs.446320	11102	0.90103	0
A_23_P212025	ZBTB38; zinc finger and BTB domain containing 38	AK094201	Hs.518301	253461	0.767084	0
A_23_P21230	TRIM37; tripartite motif-containing 37	NM_015294	Hs.412767	4591	0.910414	0
A_23_P212383	SACM1L; SAC1 suppressor of actin mutations 1-like (yeast)	AB020658	Hs.156509	22908	0.843147	0
A_23_P212522	ATP11B; ATPase, Class VI, type 11B	AB023173	Hs.478429	23200	1.08695	0
A_23_P212542	RAB5A; RAB5A, member RAS oncogene family	BC018288	Hs.475663	5868	0.884426	0
A_23_P212552		NM_030921			0.857022	0
A_23_P212568	TCRIM; T cell receptor interacting molecule	BC025713	Hs.138701	50852	0.809764	0
A_23_P212898	EMCN; endomucin	AF205940	Hs.152913	51705	1.0947	0
A_23_P212914	RIPX; rap2 interacting protein x	NM_014961	Hs.7972	22902	0.926157	0
A_23_P213156	HNRPDL; heterogeneous nuclear ribonucleoprotein D-like	NM_005463	Hs.527105	9987	0.838636	0
A_23_P213199	FLJ14281; hypothetical protein FLJ14281	NM_024920	Hs.512743	79982	0.744376	0
A_23_P213661	KIAA0433; KIAA0433 protein	AB007893	Hs.212046	23262	0.804328	0
A_23_P213772	Cep72; centrosomal protein 72 kDa	AB040952	Hs.481466	55722	0.917738	0
A_23_P214499	BTN3A1; butyrophilin, subfamily 3, member A1	U90552	Hs.191510	11119	0.833338	0
A_23_P214511		BC011372			1.15704	0
A_23_P214617	LST1; leukocyte specific transcript 1	NM_007161	Hs.436066	7940	1.17267	0
A_23_P214739	FBXL4; F-box and leucine-rich repeat protein 4	NM_012160	Hs.536850	26235	0.839013	0
A_23_P214789	SNX9; sorting nexin 9	NM_016224	Hs.191213	51429	0.886317	0
A_23_P214798					0.878473	0
A_23_P214803	SNAP91; synaptosomal-associated protein, 91kDa homolog (mouse)	AB014556	Hs.368046	9892	1.09516	0
A_23_P214876	JARID2; Jumonji, AT rich interactive domain 2	U57592	Hs.269059	3720	1.12972	0
A_23_P215109	CPA5; carboxypeptidase A5	AF384667	Hs.144699	93979	1.09361	0
A_23_P215580	MLL5; myeloid/lymphoid or mixed-lineage leukemia 5 (trithorax homolog, Drosophila)	NM_018682	Hs.551548	55904	0.896116	0
A_23_P215751	NDUFA5; NADH dehydrogenase (ubiquinone) 1 alpha subcomplex, 5, 13kDa	BC000813	Hs.83916	4698	0.763665	0
A_23_P215806	ZNF117; zinc finger protein 117 (HPF9)	M55422	Hs.250693	7670	0.824763	0
A_23_P215922	FZD3; frizzled homolog 3 (Drosophila)	AJ272427	Hs.40735	7976	0.898389	0
A_23_P215976	CCNE2; cyclin E2	AF091433	Hs.408658	9134	1.39962	0
A_23_P216200	AGPAT5; 1-acylglycerol-3-phosphate O-acyltransferase 5 (lysophosphatidic acid acyltransferase, epsilon)	BC023550	Hs.490899	55326	0.899332	0
A_23_P216259	TPD52; tumor protein D52	U18914	Hs.368433	7163	0.873896	0
A_23_P216788	HNRPK; heterogeneous nuclear ribonucleoprotein K	NM_002140	Hs.522257	3190	0.891746	0
A_23_P216891	MAPKAP1; mitogen-activated protein kinase associated protein 1	BC003044	Hs.495138	79109	0.879497	0
A_23_P216900	NR6A1; nuclear receptor subfamily 6, group A, member 1	U80802	Hs.20131	2649	1.10044	0
A_23_P216949	PDCL; phosducin-like	AL117602	Hs.9302	5082	1.09651	0
A_23_P217016	SET; SET translocation (myeloid leukemia-associated)	D45198	Hs.436687	6418	0.832748	0
A_23_P217098	VPS13A; vacuolar protein sorting 13A (yeast)	AF337532	Hs.459790	23230	0.847575	0
A_23_P217185		AF000545			0.83153	0
A_23_P217218	KCND1; potassium voltage-gated channel, Shal-related subfamily, member 1	AJ005898	Hs.55276	3750	1.0904	0
A_23_P217508	DHRSX; dehydrogenase/reductase (SDR family) X-linked	AB018328	Hs.458462	207063	0.904094	0
A_23_P21758		NM_021778			0.827263	0
A_23_P217731	ATP7A; ATPase, Cu++ transporting, alpha polypeptide (Menkes syndrome)	L06133	Hs.496414	538	0.868633	0
A_23_P217968	SUV420H1; suppressor of variegation 4-20 homolog 1 (Drosophila)	NM_017635	Hs.503001	51111	0.89583	0
A_23_P218158	KIAA2010; KIAA2010	NM_032560	Hs.533887	55671	1.07999	0
A_23_P21822	PC; pyruvate carboxylase	BC011617	Hs.89890	5091	1.07639	0
A_23_P218456	ILF3; interleukin enhancer binding factor 3, 90kDa	NM_012218	Hs.465885	3609	0.925212	0
A_23_P218476	MGC4093; hypothetical protein MGC4093	NM_030578	Hs.31895	80776	1.19536	0
A_23_P218486	PTD008; PTD008 protein	AK091030	Hs.108969	51398	1.16883	0
A_23_P218499	ELAVL3; ELAV (embryonic lethal, abnormal vision, Drosophila)-like 3 (Hu antigen C)	NM_001420	Hs.1701	1995	1.07974	0
A_23_P218619	MRPL30; mitochondrial ribosomal protein L30	BC022391	Hs.346736	51263	0.866488	0
A_23_P218637	RANBP2L1; RAN binding protein 2-like 1	U64675	Hs.469630	84220	0.865289	0
A_23_P21882					1.17707	0
A_23_P218928	DKFZp434L142; hypothetical protein DKFZp434L142	NM_016613	Hs.323583	51313	0.762036	0
A_23_P219079	SAMD9; sterile alpha motif domain containing 9	AB095925	Hs.65641	54809	0.690677	0
A_23_P22173	ZNF638; zinc finger protein 638	D83032	Hs.434401	27332	0.868443	0
A_23_P22273	ATP5B; ATP synthase, H+ transporting, mitochondrial F1 complex, beta polypeptide	NM_001686	Hs.406510	506	0.946591	0
A_23_P22332	INPP5D; inositol polyphosphate-5-phosphatase, 145kDa	U57650	Hs.262886	3635	0.832409	0
A_23_P22603		U58767			0.9333	0
A_23_P22625	SLC9A6; solute carrier family 9 (sodium/hydrogen exchanger), isoform 6	AF030409	Hs.62185	10479	0.895981	0
A_23_P22682	ARMCX1; armadillo repeat containing, X-linked 1	AB039670	Hs.9728	51309	0.914409	0
A_23_P22926	GNB1; guanine nucleotide binding protein (G protein), beta polypeptide 1	BC004186	Hs.430425	2782	0.847181	0
A_23_P23147	KAB; KARP-1-binding protein	NM_014812	Hs.533635	9859	0.946094	0
A_23_P23206	MAD2L2; MAD2 mitotic arrest deficient-like 2 (yeast)	AF157482	Hs.19400	10459	0.910317	0
A_23_P23221	GADD45A; growth arrest and DNA-damage-inducible, alpha	BC011757	Hs.80409	1647	0.889954	0
A_23_P23266	BLZF1; basic leucine zipper nuclear factor 1 (JEM-1)	U79751	Hs.494326	8548	0.896172	0
A_23_P23341	CNKSR1; connector enhancer of kinase suppressor of Ras 1	AF100153	Hs.16232	10256	1.06721	0
A_23_P23664	PALMD; palmdelphin	AF262379	Hs.483993	54873	1.34351	0
A_23_P23748	WDR47; WD repeat domain 47	NM_014969	Hs.546347	22911	0.837515	0
A_23_P23803	SRRM1; serine/arginine repetitive matrix 1	NM_005839	Hs.18192	10250	0.904886	0
A_23_P23887	GJB4; gap junction protein, beta 4 (connexin 30.3)	NM_153212	Hs.351203	127534	1.10401	0
A_23_P23947		Z14138			0.783794	0
A_23_P23983	C10orf97; chromosome 10 open reading frame 97	AK023459	Hs.158870	80013	0.888999	0
A_23_P24077	C10orf54; chromosome 10 open reading frame 54	AK024449	Hs.552663	64115	1.16252	0
A_23_P24234	OPN4; opsin 4 (melanopsin)	NM_033282	Hs.283922	94233	1.11073	0
A_23_P24244		NM_017782			0.872222	0
A_23_P24269	C10orf88; chromosome 10 open reading frame 88	NM_024942	Hs.501286	80007	0.795855	0
A_23_P24361	GRM5; glutamate receptor, metabotropic 5	D28538	Hs.147361	2915	1.18046	0
A_23_P24365	FGIF; fetal globin-inducing factor	BC017798	Hs.29052	54851	0.869358	0
A_23_P24751	MGC29649; hypothetical protein MGC29649	BC032123	Hs.31704	283237	1.07214	0
A_23_P24877		AB065848			1.08446	0
A_23_P250002	HACE1; HECT domain and ankyrin repeat containing, E3 ubiquitin protein ligase 1	BC034982	Hs.434340	57531	0.838051	0
A_23_P250196	LYRIC; LYRIC/3D3	AK000745	Hs.377155	92140	0.832289	0
A_23_P250283	RAB1A; RAB1A, member RAS oncogene family	AK055927	Hs.310645	5861	0.895955	0
A_23_P250571	DMXL1; Dmx-like 1	AJ005821	Hs.181042	1657	0.766302	0
A_23_P250607	PLS3; plastin 3 (T isoform)	BC039049	Hs.496622	5358	0.782866	0
A_23_P250721					1.09918	0
A_23_P250800	ST3GAL6; ST3 beta-galactoside alpha-2,3-sialyltransferase 6	BC023312	Hs.148716	10402	0.844785	0
A_23_P250930	CRBN; cereblon	BC017419	Hs.18925	51185	0.823384	0
A_23_P251216	VPS13D; vacuolar protein sorting 13D (yeast)	NM_018156	Hs.439381	55187	1.10182	0
A_23_P251574	DRE1; DRE1 protein	NM_017644	Hs.407709	54800	0.858218	0
A_23_P25176	TBX5; T-box 5	NM_000192	Hs.381715	6910	1.15088	0
A_23_P252145	C1GALT1; core 1 synthase, glycoprotein-N-acetylgalactosamine 3-beta-galactosyltransferase, 1	AF155582	Hs.239666	56913	0.875321	0
A_23_P25215	RECQL; RecQ protein-like (DNA helicase Q1-like)	BC001052	Hs.235069	5965	0.836371	0
A_23_P252250		NM_024978			0.909734	0
A_23_P252482		BC011403			1.08285	0
A_23_P253123	VGLL1; vestigial like 1 (Drosophila)	BC000045	Hs.496843	51442	1.10249	0
A_23_P253295	NOD27; nucleotide-binding oligomerization domains 27	NM_032206	Hs.528836	84166	1.11664	0
A_23_P253597	LRRC3; leucine rich repeat containing 3	AY061857	Hs.326579	81543	1.06816	0
A_23_P253622		NM_025190			0.816766	0
A_23_P253677	FLJ38482; hypothetical protein FLJ38482	BC036301	Hs.369632	201931	0.912945	0
A_23_P253734	CLN8; ceroid-lipofuscinosis, neuronal 8 (epilepsy, progressive with mental retardation)	NM_018941	Hs.127675	2055	0.929533	0
A_23_P253745	STARD8; START domain containing 8	D80011	Hs.95140	9754	1.05935	0
A_23_P25403	HCFC2; host cell factor C2	AF117210	Hs.506558	29915	0.835527	0
A_23_P254058	EPM2AIP1; EPM2A (laforin) interacting protein 1	AB018309	Hs.28020	9852	0.897247	0
A_23_P254102	PI16; protease inhibitor 16	NM_153370	Hs.25391	221476	1.19508	0
A_23_P254254	SGSH; N-sulfoglucosamine sulfohydrolase (sulfamidase)	NM_000199	Hs.31074	6448	0.901003	0
A_23_P254472	C6orf211; chromosome 6 open reading frame 211	NM_024573	Hs.15929	79624	0.890719	0
A_23_P25463	Cep290; centrosome protein cep290	NM_025114	Hs.288715	80184	0.80326	0
A_23_P254756	CD164; CD164 antigen, sialomucin	BC011522	Hs.520313	8763	0.829159	0
A_23_P255226	EBAG9; estrogen receptor binding site associated, antigen, 9	BC005249	Hs.409368	9166	0.898618	0
A_23_P255263	STOM; stomatin	BC010703	Hs.253903	2040	0.908848	0
A_23_P255317	RNF14; ring finger protein 14	NM_004290	Hs.508993	9604	0.9202	0
A_23_P255592	ZNF268; zinc finger protein 268	AF317549	Hs.183291	10795	0.769342	0
A_23_P255630	TRIM4; tripartite motif-containing 4	AF220024	Hs.50749	89122	0.825618	0
A_23_P255663	MANEA; mannosidase, endo-alpha	NM_024641	Hs.533323	79694	0.834472	0
A_23_P255812	MGC8721; hypothetical protein MGC8721	AK025927	Hs.521487	51669	0.845456	0
A_23_P255916	RPUSD3; RNA pseudouridylate synthase domain containing 3	BC032135	Hs.33719	285367	0.932708	0
A_23_P256172	DKFZP564J0123; nuclear protein E3-3	BC002873	Hs.31387	25915	1.09964	0
A_23_P25626	FLJ22624; FLJ22624 protein	NM_024808	Hs.209715	79866	0.915592	0
A_23_P256342	SNX13; sorting nexin 13	BC045667	Hs.487648	23161	0.872079	0
A_23_P256473	SEMA3C; sema domain, immunoglobulin domain (Ig), short basic domain, secreted, (semaphorin) 3C	BC030690	Hs.269109	10512	0.929474	0
A_23_P256716	SMARCA5; SWI/SNF related, matrix associated, actin dependent regulator of chromatin, subfamily a, member 5	BC023144	Hs.135705	8467	0.802488	0
A_23_P256835	TTC15; tetratricopeptide repeat domain 15	NM_016030	Hs.252713	51112	0.906372	0
A_23_P256855	XPO5; exportin 5	AB033117	Hs.203206	57510	0.938722	0
A_23_P256890	C9orf115; chromosome 9 open reading frame 115	BC047012	Hs.197141	138428	1.09719	0
A_23_P256903	RAB28; RAB28, member RAS oncogene family	BC035054	Hs.306899	9364	0.863739	0
A_23_P257176	SLC4A9; solute carrier family 4, sodium bicarbonate cotransporter, member 9	NM_031467	Hs.546451	83697	1.08387	0
A_23_P257278	CDK5RAP1; CDK5 regulatory subunit associated protein 1	NM_016408	Hs.435952	51654	0.925736	0
A_23_P257581	KIAA1277; KIAA1277	AB033103	Hs.6385	27147	1.21803	0
A_23_P257716	CYP51A1; cytochrome P450, family 51, subfamily A, polypeptide 1	U23942	Hs.417077	1595	0.87206	0
A_23_P257731	GALNT12; UDP-N-acetyl-alpha-D-galactosamine:polypeptide N-acetylgalactosaminyltransferase 12 (GalNAc-T12)	AK024865	Hs.47099	79695	0.878838	0
A_23_P257911	USP16; ubiquitin specific protease 16	AK023247	Hs.99819	10600	0.816147	0
A_23_P258002	CARF; collaborates/cooperates with ARF (alternate reading frame) protein	NM_017632	Hs.32922	55602	0.88468	0
A_23_P258093	AGPAT1; 1-acylglycerol-3-phosphate O-acyltransferase 1 (lysophosphatidic acid acyltransferase, alpha)	BC003007	Hs.409230	10554	1.09735	0
A_23_P258251	COVA1; cytosolic ovarian carcinoma antigen 1	NM_006375	Hs.171458	10495	0.900146	0
A_23_P258270	RAP2B; RAP2B, member of RAS oncogene family	BC012362	Hs.98643	5912	0.922449	0
A_23_P258570	PSMD10; proteasome (prosome, macropain) 26S subunit, non-ATPase, 10	D83197	Hs.522752	5716	0.906782	0
A_23_P258592	CIDEA; cell death-inducing DFFA-like effector a	BC031896	Hs.249129	1149	1.06446	0
A_23_P25905		AF158644			1.10927	0
A_23_P259116	TNFAIP8; tumor necrosis factor, alpha-induced protein 8	AF099936	Hs.271955	25816	0.847894	0
A_23_P259172	SSR4; signal sequence receptor, delta (translocon-associated protein delta)	Z69043	Hs.409223	6748	1.13122	0
A_23_P259328	PEX3; peroxisomal biogenesis factor 3	AJ001625	Hs.7277	8504	0.783869	0
A_23_P259429					0.886598	0
A_23_P259438	DCK; deoxycytidine kinase	M60527	Hs.709	1633	0.844048	0
A_23_P259547	HIST1H2AM; histone 1, H2am	NM_003514	Hs.134999	8336	1.15268	0
A_23_P259561	HLA-DMB; major histocompatibility complex, class II, DM beta	U15085	Hs.1162	3109	1.10249	0
A_23_P259901	TKTL1; transketolase-like 1	NM_012253	Hs.102866	8277	1.06815	0
A_23_P26107	FLJ12994; hypothetical protein FLJ12994	AL833367	Hs.282855	64864	0.814595	0
A_23_P26207	RCN2; reticulocalbin 2, EF-hand calcium binding domain	BC004892	Hs.79088	5955	0.849472	0
A_23_P26336	ZC3HDC7; zinc finger CCCH type domain containing 7	NM_014153	Hs.371856	29066	0.898666	0
A_23_P26444	GBL; G protein beta subunit-like	NM_022372	Hs.29203	64223	0.912435	0
A_23_P26534	HCFC1R1; host cell factor C1 regulator 1 (XPO1 dependant)	NM_017885	Hs.423103	54985	1.12635	0
A_23_P26602		AB083594			1.15198	0
A_23_P26632	PYCARD; PYD and CARD domain containing	AB023416	Hs.499094	29108	1.17277	0
A_23_P26771	CD300C; CD300C antigen	BC022279	Hs.2605	10871	0.883206	0
A_23_P26823	MGC10986; hypothetical protein MGC10986	AK092301	Hs.514402	80774	1.1206	0
A_23_P27367	FVT1; follicular lymphoma variant translocation 1	X63657	Hs.74050	2531	0.894521	0
A_23_P27392					1.08825	0
A_23_P27404	LOC284371; hypothetical protein LOC284371	AK093512	Hs.178471	284371	0.89701	0
A_23_P27450	APOC4; apolipoprotein C-IV	BC020723	Hs.491896	346	1.20814	0
A_23_P27460	MGC2650; hypothetical protein MGC2650	BC001907	Hs.466929	79090	1.13582	0
A_23_P27767	ZNF444; zinc finger protein 444	AB052955	Hs.24545	55311	1.06544	0
A_23_P2801	ELF1; E74-like factor 1 (ets domain transcription factor)	NM_172373	Hs.135646	1997	0.916711	0
A_23_P28015	ZNF558; zinc finger protein 558	AK055494	Hs.349444	148156	0.888523	0
A_23_P28042		BC015765			0.775473	0
A_23_P28133	SCTR; secretin receptor	BC035757	Hs.42091	6344	1.07856	0
A_23_P28169	ARL6IP6; ADP-ribosylation-like factor 6 interacting protein 6	AK023109	Hs.516468	151188	0.858817	0
A_23_P28233	SNX17; sorting nexin 17	NM_014748	Hs.278569	9784	0.890197	0
A_23_P28614	RHOQ; ras homolog gene family, member Q	NM_012249	Hs.549125	23433	0.841848	0
A_23_P2873	KNS2; kinesin 2 60/70kDa	NM_005552	Hs.20107	3831	0.882278	0
A_23_P28857	SIRPB2; signal-regulatory protein beta 2	NM_018556	Hs.50716	55423	1.10825	0
A_23_P29124		U59632			1.30951	0
A_23_P2922	MBIP; MAP3K12 binding inhibitory protein 1	AB038523	Hs.368647	51562	0.862976	0
A_23_P29452	SR140; U2-associated SR140 protein	BC006474	Hs.529577	23350	0.856945	0
A_23_P29592	ZNF639; zinc finger protein 639	AF003924	Hs.22879	51193	0.917731	0
A_23_P29927	MGC13159; hypothetical protein MGC13159	NM_032927	Hs.12845	85013	0.866672	0
A_23_P300124	SMCR8; Smith-Magenis syndrome chromosome region, candidate 8	NM_144775	Hs.513986	140775	1.12881	0
A_23_P30044	SLC30A9; solute carrier family 30 (zinc transporter), member 9	BC016949	Hs.479634	10463	0.856941	0
A_23_P300563					0.761613	0
A_23_P301247	HIST2H2AC; histone 2, H2ac	NM_003517	Hs.408067	8338	1.13867	0
A_23_P301831					0.73472	0
A_23_P302427					1.06363	0
A_23_P302709	NR1D2; nuclear receptor subfamily 1, group D, member 2	NM_005126	Hs.37288	9975	0.766484	0
A_23_P303833	SCN4B; sodium channel, voltage-gated, type IV, beta	NM_174934	Hs.65239	6330	0.935413	0
A_23_P303912	PRP2; proline-rich protein PRP2	NM_173490	Hs.162246	134285	1.15875	0
A_23_P304383	MGC2198; hypothetical protein MGC2198	NM_138820	Hs.534575	192286	1.11802	0
A_23_P305060	PBEF1; pre-B-cell colony enhancing factor 1	NM_005746	Hs.489615	10135	0.81443	0
A_23_P305723	MI-ER1; mesoderm induction early response 1	NM_020948	Hs.21757	57708	0.815932	0
A_23_P305759	ABHD3; abhydrolase domain containing 3	NM_138340	Hs.397978	171586	0.815277	0
A_23_P306105	GALNT1; UDP-N-acetyl-alpha-D-galactosamine:polypeptide N-acetylgalactosaminyltransferase 1 (GalNAc-T1)	NM_020474	Hs.514806	2589	0.858084	0
A_23_P306234	C6orf151; chromosome 6 open reading frame 151	NM_152551	Hs.13366	154007	0.821871	0
A_23_P30687	SERPINB9; serine (or cysteine) proteinase inhibitor, clade B (ovalbumin), member 9	AB060690	Hs.104879	5272	0.883717	0
A_23_P306933	TA-PP2C; T-cell activation protein phosphatase 2C	NM_139283	Hs.13854	160760	0.894939	0
A_23_P306941	Rgr; Ral-GDS related protein Rgr	NM_153615	Hs.148656	266747	1.14456	0
A_23_P307536	FLJ22938; hypothetical protein FLJ22938	NM_024676	Hs.524496	79729	0.868461	0
A_23_P308042	C6orf195; chromosome 6 open reading frame 195	NM_152554	Hs.511871	154386	0.828807	0
A_23_P308097	PPP2CB; protein phosphatase 2 (formerly 2A), catalytic subunit, beta isoform	NM_004156	Hs.491440	5516	0.924026	0
A_23_P3083	PTGDR; prostaglandin D2 receptor (DP)	BC040968	Hs.306831	5729	0.779167	0
A_23_P308552	DLX3; distal-less homeo box 3	NM_005220	Hs.134194	1747	1.11208	0
A_23_P309281	INSL3; insulin-like 3 (Leydig cell)	NM_005543	Hs.37062	3640	1.08132	0
A_23_P309292	FLJ34154; hypothetical protein FLJ34154	NM_173813	Hs.379848	283450	1.26355	0
A_23_P30956	KIAA0776; KIAA0776	BC036379	Hs.149367	23376	0.83449	0
A_23_P309711	TXNDC; thioredoxin domain containing	NM_030755	Hs.125221	81542	0.882322	0
A_23_P309903		NM_173507			1.10548	0
A_23_P309946	NMNAT1; nicotinamide nucleotide adenylyltransferase 1	NM_022787	Hs.546425	64802	0.877892	0
A_23_P310492	LOC284296; hypothetical protein LOC284296	NM_175908	Hs.6664	284296	1.09887	0
A_23_P31073	MYB; v-myb myeloblastosis viral oncogene homolog (avian)	M15024	Hs.531941	4602	0.890299	0
A_23_P311520					1.07622	0
A_23_P31188	GIMAP1; GTPase, IMAP family member 1	AK091818	Hs.159955	170575	0.784978	0
A_23_P312246	FLJ23518; hypothetical protein FLJ23518	NM_024725	Hs.525088	79780	0.730046	0
A_23_P312286	DEFB119; defensin, beta 119	NM_153289	Hs.516998	245932	1.06077	0
A_23_P3131	NEK9; NIMA (never in mitosis gene a)- related kinase 9	AB082526	Hs.7200	91754	0.896454	0
A_23_P31333		NM_016265			0.7792	0
A_23_P313380	UGCG; UDP-glucose ceramide glucosyltransferase	NM_003358	Hs.304249	7357	0.834016	0
A_23_P313568	NCOA3; nuclear receptor coactivator 3	NM_006534	Hs.382168	8202	0.862446	0
A_23_P314115	PCGF4; polycomb group ring finger 4	NM_005180	Hs.380403	648	0.845922	0
A_23_P314202	PAPD4; PAP associated domain containing 4	NM_173797	Hs.418198	167153	0.811582	0
A_23_P314642	SUHW3; suppressor of hairy wing homolog 3 (Drosophila)	NM_017666	Hs.308418	55609	0.894567	0
A_23_P314666	LOC113444; hypothetical protein BC011880	NM_138428	Hs.27160	113444	1.06923	0
A_23_P31477	NUDCD3; NudC domain containing 3	BC003691	Hs.488171	23386	0.90889	0
A_23_P31514		AF546396			1.16273	0
A_23_P31566	PHTF2; putative homeodomain transcription factor 2	NM_020432	Hs.203965	57157	0.908166	0
A_23_P315789	RFXAP; regulatory factor X-associated protein	NM_000538	Hs.24422	5994	0.82028	0
A_23_P317001	BNIP2; BCL2/adenovirus E1B 19kDa interacting protein 2	NM_004330	Hs.283454	663	0.836728	0
A_23_P319013	ZNF383; zinc finger protein 383	NM_152604	Hs.549265	163087	0.855677	0
A_23_P31903	VPS28; vacuolar protein sorting 28 (yeast)	AF182844	Hs.418175	51160	1.09378	0
A_23_P3193	GOLGA5; golgi autoantigen, golgin subfamily a, 5	NM_005113	Hs.104320	9950	0.873289	0
A_23_P320054	WNT7B; wingless-type MMTV integration site family, member 7B	NM_058238	Hs.512714	7477	0.913143	0
A_23_P320200	RNF5; ring finger protein 5	NM_006913	Hs.534342	6048	0.94383	0
A_23_P3204	MAPK6; mitogen-activated protein kinase 6	X80692	Hs.411847	5597	0.904297	0
A_23_P32052	SURF4; surfeit 4	BC018741	Hs.512465	6836	1.07161	0
A_23_P320658	BUB3; BUB3 budding uninhibited by benzimidazoles 3 homolog (yeast)	NM_004725	Hs.418533	9184	0.821335	0
A_23_P320802	ZNF354A; zinc finger protein 354A	NM_005649	Hs.484324	6940	0.778093	0
A_23_P32083	KCNV2; potassium channel, subfamily V, member 2	AF348983	Hs.131130	169522	1.13536	0
A_23_P321250		NM_152651			0.863018	0
A_23_P322	EFNA4; ephrin-A4	AJ006352	Hs.449913	1945	1.093	0
A_23_P32233	KLF4; Kruppel-like factor 4 (gut)	AF105036	Hs.376206	9314	0.921699	0
A_23_P323774	PTER; phosphotriesterase related	NM_030664	Hs.444321	9317	0.8566	0
A_23_P32433	FLJ35220; hypothetical protein FLJ35220	NM_173627	Hs.389678	284131	1.24594	0
A_23_P324459	ZNF539; zinc finger protein 539	NM_004876	Hs.434406	399655	0.87095	0
A_23_P324538		NM_178433			1.0973	0
A_23_P325080	PTOV1; prostate tumor overexpressed gene 1	NM_017432	Hs.515540	53635	0.883461	0
A_23_P325501	ZCWCC3; zinc finger, CW type with coiled-coil domain 3	NM_015358	Hs.421150	23515	0.867578	0
A_23_P325716	SMC5L1; SMC5 structural maintenance of chromosomes 5-like 1 (yeast)	NM_015110	Hs.534189	23137	0.871067	0
A_23_P326270	GPR123; G protein-coupled receptor 123	NM_032422	Hs.435183	84435	1.09323	0
A_23_P326931	TTC18; tetratricopeptide repeat domain 18	NM_145170	Hs.549236	118491	1.07483	0
A_23_P32785	MGC26717; hypothetical protein MGC26717	AL832398	Hs.518099	285237	0.823648	0
A_23_P32838	MID1; midline 1 (Opitz/BBB syndrome)	NM_000381	Hs.27695	4281	1.19095	0
A_23_P328786	ZNF546; zinc finger protein 546	NM_178544	Hs.103388	339327	0.901338	0
A_23_P33037	CHD3; chromodomain helicase DNA binding protein 3	U91543	Hs.25601	1107	1.13952	0
A_23_P331670	PYGB; phosphorylase, glycogen; brain	NM_002862	Hs.368157	5834	0.926179	0
A_23_P332190	IRF8; interferon regulatory factor 8	NM_002163	Hs.137427	3394	0.749152	0
A_23_P332399	GULP1; GULP, engulfment adaptor PTB domain containing 1	NM_016315	Hs.470887	51454	0.846312	0
A_23_P333683	IGSF10; immunoglobulin superfamily, member 10	NM_178822	Hs.477965	285313	1.37413	0
A_23_P33455	CDC40; cell division cycle 40 homolog (yeast)	AF038392	Hs.428147	51362	0.853902	0
A_23_P33477	UVRAG; UV radiation resistance associated gene	NM_003369	Hs.202470	7405	0.906302	0
A_23_P335463	GCL; germ cell-less homolog 1 (Drosophila)	NM_178439	Hs.293971	64395	0.919321	0
A_23_P335898	STK36; serine/threonine kinase 36 (fused homolog, Drosophila)	NM_015690	Hs.471404	27148	1.04199	0
A_23_P33643	IL7R; interleukin 7 receptor	M29696	Hs.362807	3575	0.777776	0
A_23_P336648	K6IRS2; keratin protein K6irs	NM_080747	Hs.147040	140807	1.10601	0
A_23_P337141	GLI4; GLI-Kruppel family member GLI4	NM_138465	Hs.400533	2738	0.86033	0
A_23_P337201	SRP72; signal recognition particle 72kDa	NM_006947	Hs.237825	6731	0.86157	0
A_23_P337242	TGFBR2; transforming growth factor, beta receptor II (70/80kDa)	NM_003242	Hs.82028	7048	0.794667	0
A_23_P337262	APCDD1; adenomatosis polyposis coli down-regulated 1	NM_153000	Hs.293274	147495	0.923998	0
A_23_P33856	STAG2; stromal antigen 2	BC001765	Hs.496710	10735	0.813745	0
A_23_P339582	CXorf38; chromosome X open reading frame 38	NM_144970	Hs.495961	159013	0.854076	0
A_23_P339604	ZNF578; zinc finger protein 578	NM_152472	Hs.502318	147660	0.777523	0
A_23_P339687	ZNF675; zinc finger protein 675	NM_138330	Hs.264345	171392	0.816584	0
A_23_P340271	LMX1A; LIM homeobox transcription factor 1, alpha	NM_177398	Hs.357630	4009	1.09041	0
A_23_P340640					1.09052	0
A_23_P341418	ZDHHC20; zinc finger, DHHC domain containing 20	NM_153251	Hs.24283	253832	0.87457	0
A_23_P341547	NKX2-8; NK2 transcription factor related, locus 8 (Drosophila)	NM_014360	Hs.234763	26257	1.26694	0
A_23_P342654	PALM2-AKAP2; PALM2-AKAP2 protein	NM_147150	Hs.259461	445815	0.903439	0
A_23_P343366	FLJ38716; hypothetical protein FLJ38716	NM_152367	Hs.376194	126868	1.16024	0
A_23_P344000	Beta4GalNAc-T4; beta1,4-N-acetylgalactosaminyltransferases IV	NM_178537	Hs.148074	338707	1.16769	0
A_23_P34433	ZCCHC11; zinc finger, CCHC domain containing 11	D83776	Hs.476164	23318	0.883819	0
A_23_P34518	FABP3; fatty acid binding protein 3, muscle and heart (mammary-derived growth inhibitor)	BC007021	Hs.112669	2170	1.08844	0
A_23_P345224	SH3MD1; SH3 multiple domains 1	NM_014631	Hs.550495	9644	0.919992	0
A_23_P345666	ZGPAT; zinc finger, CCCH-type with G patch domain	NM_032527	Hs.11900	84619	0.905274	0
A_23_P34597	CDA; cytidine deaminase	L27943	Hs.466910	978	1.14452	0
A_23_P346405	C10orf42; chromosome 10 open reading frame 42	NM_138357	Hs.128021	90550	0.849555	0
A_23_P346421	ZNF532; zinc finger protein 532	NM_018181	Hs.529023	55205	1.11249	0
A_23_P3468	PLCB2; phospholipase C, beta 2	NM_004573	Hs.355888	5330	0.80517	0
A_23_P347632	MTSS1; metastasis suppressor 1	NM_014751	Hs.336994	9788	0.827852	0
A_23_P348298	SAC3D1; SAC3 domain containing 1	NM_013299	Hs.23642	29901	1.1556	0
A_23_P34943	EVI5; ecotropic viral integration site 5	NM_005665	Hs.387251	7813	0.888995	0
A_23_P3496	SSB3; SPRY domain-containing SOCS box protein SSB-3	AK074190	Hs.7247	90864	1.10432	0
A_23_P349882	PDCL; phosducin-like	NM_005388	Hs.9302	5082	0.884942	0
A_23_P350574	FCRL2; Fc receptor like 2	NM_152378	Hs.517422	127943	1.1141	0
A_23_P350704	PRKAB2; protein kinase, AMP-activated, beta 2 non-catalytic subunit	NM_005399	Hs.50732	5565	0.818035	0
A_23_P35075	SESN2; sestrin 2	AY123223	Hs.469543	83667	1.09089	0
A_23_P35106	SLC5A9; solute carrier family 5 (sodium/glucose cotransporter), member 9	BC025411	Hs.37890	200010	1.05326	0
A_23_P35168	ALG6; asparagine-linked glycosylation 6 homolog (yeast, alpha-1,3-glucosyltransferase)	AK022700	Hs.80042	29929	0.888419	0
A_23_P35237	GPR37L1; G-protein coupled receptor 37 like 1	Y16280	Hs.132049	9283	1.10494	0
A_23_P353478	MHC2TA; MHC class II transactivator	NM_000246	Hs.126714	4261	1.11715	0
A_23_P35369	RBP3; retinol binding protein 3, interstitial	M22453	Hs.114762	5949	1.11	0
A_23_P354170	PIGX; phosphatidylinositol glycan, class X	NM_017861	Hs.223296	54965	0.863672	0
A_23_P354827	ZNF550; zinc finger protein 550	NM_153231	Hs.180257	162972	0.846622	0
A_23_P354894	ZNF567; zinc finger protein 567	NM_152603	Hs.412517	163081	0.850905	0
A_23_P354942	ZNF493; zinc finger protein 493	NM_175910	Hs.256801	284443	0.801019	0
A_23_P355289	AFG3L1; AFG3 ATPase family gene 3-like 1 (yeast)	NM_001132	Hs.513832	172	0.842635	0
A_23_P355418		NM_153009			1.11651	0
A_23_P355525	HECTD2; HECT domain containing 2	NM_173497	Hs.66378	143279	0.91102	0
A_23_P35576		AB002333			0.75233	0
A_23_P356088	TMEM23; transmembrane protein 23	NM_147156	Hs.386215	259230	0.823171	0
A_23_P356122	ZNF451; zinc finger protein 451	NM_015555	Hs.485628	26036	0.89165	0
A_23_P356125	KIAA1468; KIAA1468	NM_020854	Hs.465323	57614	0.834556	0
A_23_P35667	ZNFN1A5; zinc finger protein, subfamily 1A, 5	NM_022466	Hs.501289	64376	0.805315	0
A_23_P35684	INPP5F; inositol polyphosphate-5-phosphatase F	AB023183	Hs.369755	22876	0.930049	0
A_23_P357207	C6orf117; chromosome 6 open reading frame 117	NM_138409	Hs.370055	112609	1.22573	0
A_23_P35769					1.10743	0
A_23_P35787	RPS6KA4; ribosomal protein S6 kinase, 90kDa, polypeptide 4	AJ010119	Hs.105584	8986	1.12213	0
A_23_P35815	CFL1; cofilin 1 (non-muscle)	AK097690	Hs.170622	1072	0.870786	0
A_23_P358470	FLJ33167; hypothetical protein FLJ33167	NM_152683	Hs.351470	201973	0.915413	0
A_23_P35875	H17; hypothetical protein H17	NM_017547	Hs.317190	55572	0.902769	0
A_23_P358995	IBTK; inhibitor of Bruton agammaglobulinemia tyrosine kinase	NM_015525	Hs.306425	25998	0.810881	0
A_23_P359052	FAM44A; family with sequence similarity 44, member A	NM_148894	Hs.444517	259282	0.816727	0
A_23_P35974	PDZK2; PDZ domain containing 2	NM_024791	Hs.374726	79849	1.08717	0
A_23_P360268		NM_153016			1.07691	0
A_23_P360804	CPNE5; copine V	NM_020939	Hs.372129	57699	1.14117	0
A_23_P361405	HYAL3; hyaluronoglucosaminidase 3	NM_003549	Hs.129910	8372	1.10068	0
A_23_P363156	CGGBP1; CGG triplet repeat binding protein 1	NM_003663	Hs.444818	8545	0.859309	0
A_23_P363316	HOXB5; homeo box B5	NM_002147	Hs.149548	3215	0.937119	0
A_23_P364465	DKFZp761C169; vasculin	NM_022913	Hs.444279	65056	0.835523	0
A_23_P364953					1.22351	0
A_23_P365060	MDN1; MDN1, midasin homolog (yeast)	NM_014611	Hs.529948	23195	0.858673	0
A_23_P36513	PRKAG1; protein kinase, AMP-activated, gamma 1 non-catalytic subunit	BC000358	Hs.530862	5571	0.851467	0
A_23_P365675	ZNF385; zinc finger protein 385	NM_015481	Hs.505653	25946	1.13945	0
A_23_P365844	CRI2; CREBBP/EP300 inhibitor 2	NM_153232	Hs.18949	163126	0.873515	0
A_23_P366216	HIST1H2BH; histone 1, H2bh	NM_003524	Hs.247815	8345	1.09907	0
A_23_P366812	AQP5; aquaporin 5	NM_001651	Hs.298023	362	1.09857	0
A_23_P368145	FLJ11752; NTKL-binding protein 1	NM_152281	Hs.183702	92344	0.855785	0
A_23_P36867	Cep290; centrosome protein cep290	AB002371	Hs.150444	80184	0.868089	0
A_23_P369471		NM_178431			1.1864	0
A_23_P369758					0.899105	0
A_23_P37026	C13orf24; chromosome 13 open reading frame 24	AF330046	Hs.441926	10464	0.857264	0
A_23_P37191		BC004146			1.07893	0
A_23_P37265	C14orf108; chromosome 14 open reading frame 108	AL136685	Hs.528653	55745	0.874164	0
A_23_P373119		NM_178467			1.23125	0
A_23_P37468		AF153047			1.13891	0
A_23_P375517	ZNF681; zinc finger protein 681	NM_138286	Hs.187337	148213	0.845507	0
A_23_P376686	BTNL2; butyrophilin-like 2 (MHC class II associated)	NM_019602	Hs.534471	56244	1.22771	0
A_23_P377094	PNMA3; paraneoplastic antigen MA3	NM_013364	Hs.552593	29944	1.06369	0
A_23_P377376	ACTR2; ARP2 actin-related protein 2 homolog (yeast)	NM_005722	Hs.393201	10097	0.835948	0
A_23_P377735	B4GALT4; UDP-Gal:betaGlcNAc beta 1,4- galactosyltransferase, polypeptide 4	NM_003778	Hs.13225	8702	0.899841	0
A_23_P3784	KIAA1972; KIAA1972 protein	BC013173	Hs.460885	89970	0.877945	0
A_23_P379768	FLJ32214; hypothetical protein FLJ32214	NM_152473	Hs.44329	147664	1.10208	0
A_23_P380076		NM_152535			0.808238	0
A_23_P380371	IPMK; inositol polyphosphate multikinase	NM_152230	Hs.499690	253430	0.758757	0
A_23_P38085	CARHSP1; calcium regulated heat stable protein 1, 24kDa	BC003366	Hs.459857	23589	1.15413	0
A_23_P380871	DEFB105A; defensin, beta 105A	NM_152250	Hs.381378	245908	1.12081	0
A_23_P381577	ZNF25; zinc finger protein 25 (KOX 19)	NM_145011	Hs.499429	219749	0.790004	0
A_23_P382043		NM_032519			0.937233	0
A_23_P382694	HIST1H2BG; histone 1, H2bg	NM_003518	Hs.352109	8339	1.16747	0
A_23_P383227	S100A1; S100 calcium binding protein A1	NM_006271	Hs.515715	6271	1.08674	0
A_23_P383885	DNAJC10; DnaJ (Hsp40) homolog, subfamily C, member 10	NM_018981	Hs.516632	54431	0.801529	0
A_23_P384090	GCC2; GRIP and coiled-coil domain containing 2	NM_014635	Hs.436505	9648	0.821694	0
A_23_P385034	E2F3; E2F transcription factor 3	NM_001949	Hs.269408	1871	0.865084	0
A_23_P385199		NM_173641			1.05193	0
A_23_P385673	RASA3; RAS p21 protein activator 3	NM_007368	Hs.369188	22821	0.893318	0
A_23_P38574	IGFBP4; insulin-like growth factor binding protein 4	BC016041	Hs.462998	3487	1.12362	0
A_23_P385768	FLJ38819; harmonin-interacting ankyrin-repeat containing protein	NM_145865	Hs.115959	257629	1.1678	0
A_23_P386450	POLK; polymerase (DNA directed) kappa	NM_016218	Hs.135756	51426	0.851998	0
A_23_P386930	KIR2DL4; killer cell immunoglobulin-like receptor, two domains, long cytoplasmic tail, 4	NM_002255	Hs.166085	3805	1.10434	0
A_23_P38813	ZFPL; zinc finger protein like	AL831902	Hs.502344	162967	0.843198	0
A_23_P388681	ELAVL1; ELAV (embryonic lethal, abnormal vision, Drosophila)-like 1 (Hu antigen R)	NM_001419	Hs.184492	1994	0.84001	0
A_23_P388867	ZNF141; zinc finger protein 141 (clone pHZ-44)	NM_003441	Hs.546311	7700	0.83881	0
A_23_P388871	HIST4H4; histone 4, H4	NM_175054	Hs.352191	121504	1.13536	0
A_23_P388932	LOC220070; hypothetical protein BC004224	NM_145308	Hs.326766	220070	1.26903	0
A_23_P389281	HOXA13; homeo box A13	NM_000522	Hs.414467	3209	0.83401	0
A_23_P38941	EPS15L1; epidermal growth factor receptor pathway substrate 15-like 1	AB015346	Hs.292072	58513	0.925191	0
A_23_P3900	WBP2; WW domain binding protein 2	BC010616	Hs.514489	23558	0.849852	0
A_23_P390133		NM_173668			0.823534	0
A_23_P390148	RALGPS1; Ral GEF with PH domain and SH3 binding motif 1	NM_014636	Hs.432842	9649	0.844729	0
A_23_P39019	GADD45GIP1; growth arrest and DNA-damage-inducible, gamma interacting protein 1	AF479749	Hs.515164	90480	1.1023	0
A_23_P390532	DUSP8; dual specificity phosphatase 8	NM_004420	Hs.41688	1850	0.930966	0
A_23_P390734	FGFR1OP2; FGFR1 oncogene partner 2	NM_015633	Hs.406184	26127	0.801216	0
A_23_P390744	FLJ31153; hypothetical protein FLJ31153	NM_144600	Hs.514179	123811	0.829413	0
A_23_P39163	ZNF345; zinc finger protein 345	X78933	Hs.362324	25850	0.875549	0
A_23_P39215	DNAJB2; DnaJ (Hsp40) homolog, subfamily B, member 2	BC047056	Hs.77768	3300	0.888563	0
A_23_P392435	KBTBD6; kelch repeat and BTB (POZ) domain containing 6	NM_152903	Hs.534040	89890	0.85123	0
A_23_P39386	HCST; hematopoietic cell signal transducer	AL050163	Hs.117339	10870	1.13931	0
A_23_P394276	MGC10198; hypothetical protein MGC10198	NM_152682	Hs.133337	201965	0.843511	0
A_23_P39445	RKHD1; ring finger and KH domain containing 1	AB107353	Hs.436495	399664	1.12331	0
A_23_P395582	ZFP42; zinc finger protein 42	NM_174900	Hs.335787	132625	0.93351	0
A_23_P396570		NM_152659			0.78066	0
A_23_P39684		AB004885			0.864243	0
A_23_P39755	B3GNT7; UDP-GlcNAc:betaGal beta-1,3-N-acetylglucosaminyltransferase 7	AF502430	Hs.299329	93010	1.11801	0
A_23_P397899	C9orf80; chromosome 9 open reading frame 80	NM_021218	Hs.494854	58493	0.847073	0
A_23_P398040	YTHDF3; YTH domain family, member 3	NM_152758	Hs.491861	253943	0.914577	0
A_23_P3982	C17orf37; chromosome 17 open reading frame 37	BC006006	Hs.333526	84299	1.088	0
A_23_P399112	MYADM; myeloid-associated differentiation marker	NM_138373	Hs.380906	91663	1.09058	0
A_23_P39990	GNAQ; guanine nucleotide binding protein (G protein), q polypeptide	NM_002072	Hs.269782	2776	0.782996	0
A_23_P400378	GPBAR1; G protein-coupled bile acid receptor 1	NM_170699	Hs.160954	151306	1.14496	0
A_23_P400406	LOC134548; hypothetical protein LOC134548	NM_175873	Hs.13308	134548	1.12135	0
A_23_P400945	ETV3; ets variant gene 3	NM_005240	Hs.352672	2117	1.1376	0
A_23_P402287	LNX2; ligand of numb-protein X 2	NM_153371	Hs.132359	222484	0.899252	0
A_23_P40272	GNRH2; gonadotropin-releasing hormone 2	AF036330	Hs.129715	2797	1.06998	0
A_23_P402892	NOD27; nucleotide-binding oligomerization domains 27	NM_032206	Hs.528836	84166	0.865933	0
A_23_P404064	ZNF161; zinc finger protein 161	NM_007146	Hs.463569	7716	0.781623	0
A_23_P404091	GRPEL2; GrpE-like 2, mitochondrial (E. coli)	NM_152407	Hs.511816	134266	0.908484	0
A_23_P405761	RRAS2; related RAS viral (r-ras) oncogene homolog 2	NM_012250	Hs.502004	22800	0.900159	0
A_23_P405873	C9orf72; chromosome 9 open reading frame 72	NM_145005	Hs.493639	203228	0.820601	0
A_23_P40782	COMMD2; COMM domain containing 2	BC046131	Hs.432729	51122	0.870096	0
A_23_P4083	CCT6B; chaperonin containing TCP1, subunit 6B (zeta 2)	NM_006584	Hs.73072	10693	0.883964	0
A_23_P408675	BTAF1; BTAF1 RNA polymerase II, B-TFIID transcription factor-associated, 170kDa (Mot1 homolog, S. cerevisiae)	NM_003972	Hs.500526	9044	0.860552	0
A_23_P40896	FLJ10618; hypothetical protein FLJ10618	NM_018155	Hs.144130	55186	0.850731	0
A_23_P40919	GPR128; G protein-coupled receptor 128	AK027360	Hs.334511	84873	1.2362	0
A_23_P409512	UBXD2; UBX domain containing 2	NM_014607	Hs.350806	23190	0.868847	0
A_23_P40975	EDEM1; ER degradation enhancer, mannosidase alpha-like 1	D86967	Hs.224616	9695	1.13089	0
A_23_P409988	PHC3; polyhomeotic like 3 (Drosophila)	NM_024947	Hs.546441	80012	0.867225	0
A_23_P410017	LRRC35; leucine rich repeat containing 35	NM_152715	Hs.504136	219899	0.883603	0
A_23_P410159	MPRA; membrane progestin receptor alpha	NM_178422	Hs.523652	164091	1.08269	0
A_23_P41159		AJ271448			0.813151	0
A_23_P411723	PLAG1; pleiomorphic adenoma gene 1	NM_002655	Hs.14968	5324	0.795111	0
A_23_P411881	C13orf24; chromosome 13 open reading frame 24	NM_006346	Hs.441926	10464	0.884144	0
A_23_P41255	G3BP2; Ras-GTPase activating protein SH3 domain-binding protein 2	AB014560	Hs.303676	9908	0.867462	0
A_23_P412562	MGC24133; hypothetical protein MGC24133	NM_174896	Hs.288010	128346	1.13996	0
A_23_P413075	MTAC2D1; membrane targeting (tandem) C2 domain containing 1	NM_152332	Hs.510262	123036	0.822606	0
A_23_P413157	FLJ25444; hypothetical protein FLJ25444	NM_152761	Hs.351265	254158	0.879335	0
A_23_P41340		NM_020221			0.817308	0
A_23_P413576	GALNT4; UDP-N-acetyl-alpha-D-galactosamine:polypeptide N-acetylgalactosaminyltransferase 4 (GalNAc-T4)	NM_003774	Hs.534374	8693	0.83826	0
A_23_P41359	ZNF330; zinc finger protein 330	BC004421	Hs.120766	27309	0.900977	0
A_23_P41380	ABCE1; ATP-binding cassette, sub-family E (OABP), member 1	AB062293	Hs.12013	6059	0.909273	0
A_23_P41487					0.847638	0
A_23_P414913	C9orf19; chromosome 9 open reading frame 19	NM_022343	Hs.493819	152007	1.11496	0
A_23_P414958	PLXNC1; plexin C1	NM_005761	Hs.551522	10154	0.826133	0
A_23_P41512	C4orf15; chromosome 4 open reading frame 15	BC003648	Hs.368454	79441	0.773466	0
A_23_P41514	Tenr; testis nuclear RNA-binding protein	AK057303	Hs.518957	132612	1.14841	0
A_23_P415443	BRRN1; barren homolog (Drosophila)	NM_015341	Hs.308045	23397	1.18374	0
A_23_P415611	LOC150159; CG10806-like	NM_139173	Hs.445192	150159	0.884211	0
A_23_P415652	GALNT12; UDP-N-acetyl-alpha-D-galactosamine:polypeptide N-acetylgalactosaminyltransferase 12 (GalNAc-T12)	NM_024642	Hs.47099	79695	0.857728	0
A_23_P416744	CD3E; CD3E antigen, epsilon polypeptide (TiT3 complex)	NM_000733	Hs.3003	916	1.10656	0
A_23_P416813	ZNF545; zinc finger protein 545	NM_133466	Hs.515756	284406	0.77649	0
A_23_P416821	MGC42090; hypothetical protein MGC42090	NM_152774	Hs.487670	256130	1.12661	0
A_23_P41713	MGC26988; hypothetical protein MGC26988	NM_130899	Hs.125487	153745	1.19045	0
A_23_P417942	FNBP1L; formin binding protein 1-like	NM_017737	Hs.134060	54874	0.905156	0
A_23_P41796	MAP3K1; mitogen-activated protein kinase kinase kinase 1	AF042838	Hs.508461	4214	0.800594	0
A_23_P41813	NKD2; naked cuticle homolog 2 (Drosophila)	NM_033120	Hs.240951	85409	1.16985	0
A_23_P419107	MGC40368; hypothetical protein MGC40368	NM_152772	Hs.132050	255394	0.879713	0
A_23_P419786	FLJ37549; hypothetical protein FLJ37549	NM_152605	Hs.531560	163115	0.862222	0
A_23_P42045	ORC3L; origin recognition complex, subunit 3-like (yeast)	AF125507	Hs.410228	23595	0.896681	0
A_23_P42065	TNFRSF21; tumor necrosis factor receptor superfamily, member 21	AK001504	Hs.443577	27242	1.40101	0
A_23_P421512	LOC220594; TL132 protein	NM_145809	Hs.234573	220594	0.849535	0
A_23_P422018		NM_173080			1.13478	0
A_23_P42246	PRR3; proline rich 3	NM_025263	Hs.118354	80742	1.13797	0
A_23_P422783	SLC25A17; solute carrier family 25 (mitochondrial carrier; peroxisomal membrane protein, 34kDa), member 17	NM_006358	Hs.474938	10478	0.937097	0
A_23_P422900	ZNF678; zinc finger protein 678	NM_178549	Hs.434200	339500	0.803499	0
A_23_P425104	BRD4; bromodomain containing 4	NM_058243	Hs.187763	23476	0.82701	0
A_23_P425790	URG4; up-regulated gene 4	NM_017920	Hs.520334	55665	0.836964	0
A_23_P425826	MRFAP1L1; Morf4 family associated protein 1-like 1	NM_152301	Hs.518608	114932	0.869044	0
A_23_P42680	LOC442535; similar to T-cell receptor gamma chain V region PT-gamma-1/2 precursor	BC039725	Hs.458347	442535	0.794306	0
A_23_P427119	ART5; ADP-ribosyltransferase 5	NM_053017	Hs.125680	116969	1.24011	0
A_23_P428184	HIST1H2AD; histone 1, H2ad	NM_021065	Hs.534319	3013	1.16801	0
A_23_P430764	CDC42SE2; CDC42 small effector 2	NM_020240	Hs.549183	56990	0.776028	0
A_23_P430818	HSPC159; HSPC159 protein	NM_014181	Hs.372208	29094	1.16271	0
A_23_P431248	TA-KRP; T-cell activation kelch repeat protein	NM_032505	Hs.116665	84541	0.854579	0
A_23_P431268		NM_138480			0.875093	0
A_23_P431734					0.864872	0
A_23_P431815	CD7; CD7 antigen (p41)	NM_006137	Hs.36972	924	1.1028	0
A_23_P432003	FLJ25369; hypothetical protein FLJ25369	NM_152670	Hs.132104	200523	1.10233	0
A_23_P432056	RTN4RL1; reticulon 4 receptor-like 1	NM_178568	Hs.22917	146760	1.19608	0
A_23_P433071	BECN1; beclin 1 (coiled-coil, myosin-like BCL2 interacting protein)	NM_003766	Hs.12272	8678	0.839391	0
A_23_P433690	ZNF331; zinc finger protein 331	NM_018555	Hs.185674	55422	0.851837	0
A_23_P433791	DKFZP547N043; hypothetical protein DKFZp547N043	NM_032018	Hs.549209	83932	0.928602	0
A_23_P433820	THAP8; THAP domain containing 8	NM_152658	Hs.350209	199745	1.05178	0
A_23_P434929	FLJ36090; hypothetical protein FLJ36090	NM_153223	Hs.483209	153241	0.840338	0
A_23_P4353	WSB1; WD repeat and SOCS box-containing 1	AF112205	Hs.446017	26118	0.922242	0
A_23_P43988	DPYD; dihydropyrimidine dehydrogenase	U20938	Hs.335034	1806	0.910775	0
A_23_P44037	ACTG1; actin, gamma 1	BC012050	Hs.514581	71	0.865283	0
A_23_P44342					1.08818	0
A_23_P44505	KLF11; Kruppel-like factor 11	AK002186	Hs.12229	8462	0.849953	0
A_23_P44636	ANAPC7; anaphase promoting complex subunit 7	NM_016238	Hs.529280	51434	0.866812	0
A_23_P44665	ADAM32; a disintegrin and metalloproteinase domain 32	NM_145004	Hs.521545	203102	1.18599	0
A_23_P4474	IER3IP1; immediate early response 3 interacting protein 1	AF164798	Hs.130917	51124	0.849378	0
A_23_P45140	KRAS; v-Ki-ras2 Kirsten rat sarcoma viral oncogene homolog	NM_033360	Hs.505033	3845	0.761029	0
A_23_P45345	HTATSF1; HIV TAT specific factor 1	BC009896	Hs.204475	27336	0.828026	0
A_23_P4561	SERPINB8; serine (or cysteine) proteinase inhibitor, clade B (ovalbumin), member 8	L40377	Hs.368077	5271	1.09334	0
A_23_P45851	HIAT1; hippocampus abundant transcript 1	AK096669	Hs.124156	64645	0.876342	0
A_23_P45928	SRP9; signal recognition particle 9kDa	BC008443	Hs.511425	6726	0.803881	0
A_23_P4604	ZNF611; zinc finger protein 611	NM_030972	Hs.512764	81856	0.794565	0
A_23_P46333	M96; likely ortholog of mouse metal response element binding transcription factor 2	AJ010014	Hs.31016	22823	0.897272	0
A_23_P46499		NM_014074			1.05235	0
A_23_P46748	CHUK; conserved helix-loop-helix ubiquitous kinase	AF080157	Hs.198998	1147	0.897996	0
A_23_P46767		NM_017687			0.819776	0
A_23_P46829	FGF8; fibroblast growth factor 8 (androgen-induced)	NM_033163	Hs.57710	2253	1.10546	0
A_23_P46936	EGR2; early growth response 2 (Krox-20 homolog, Drosophila)	NM_000399	Hs.1395	1959	0.897685	0
A_23_P46970	DNTT; deoxynucleotidyltransferase, terminal	NM_004088	Hs.534206	1791	1.29535	0
A_23_P47004	DHX32; DEAH (Asp-Glu-Ala-His) box polypeptide 32	AF427340	Hs.501379	55760	0.89226	0
A_23_P47034	HHEX; hematopoietically expressed homeobox	BC015110	Hs.118651	3087	0.874319	0
A_23_P4714	MIA; melanoma inhibitory activity	BC005910	Hs.279651	8190	1.21871	0
A_23_P47259		AB065811			1.0687	0
A_23_P4741	KHSRP; KH-type splicing regulatory protein (FUSE binding protein 2)	U94832	Hs.91142	8570	0.947233	0
A_23_P4764	INSR; insulin receptor	NM_000208	Hs.465744	3643	0.88145	0
A_23_P47709	FOLR2; folate receptor 2 (fetal)	NM_000803	Hs.433159	2350	1.082	0
A_23_P48014	CMAS; cytidine monophosphate N-acetylneuraminic acid synthetase	AL832975	Hs.311346	55907	0.828304	0
A_23_P48264	SMILE; SMILE protein	AK074973	Hs.331268	160418	0.817937	0
A_23_P48314	PABPC3; poly(A) binding protein, cytoplasmic 3	NM_030979	Hs.458280	5042	0.867315	0
A_23_P48339	TTC10; tetratricopeptide repeat domain 10	NM_175605	Hs.187376	8100	0.889204	0
A_23_P48997	PSTPIP1; proline-serine-threonine phosphatase interacting protein 1	BC008602	Hs.129758	9051	1.13898	0
A_23_P49539		NM_024696			1.20998	0
A_23_P4962	NALP5; NACHT, leucine rich repeat and PYD containing 5	NM_153447	Hs.356872	126206	1.12623	0
A_23_P49894	CHRNE; cholinergic receptor, nicotinic, epsilon polypeptide	X66403	Hs.313227	1145	1.10051	0
A_23_P49949					1.1146	0
A_23_P500074	TGIF; TGFB-induced factor (TALE family homeobox)	NM_173207	Hs.373550	7050	0.899838	0
A_23_P500601	TRIM4; tripartite motif-containing 4	NM_033091	Hs.50749	89122	0.891347	0
A_23_P50062	TXNDC10; thioredoxin domain containing 10	NM_019022	Hs.440534	54495	0.902092	0
A_23_P500773	MAP3K7; mitogen-activated protein kinase kinase kinase 7	NM_145333	Hs.485968	6885	0.862591	0
A_23_P500950	B3GNT1; UDP-GlcNAc:betaGal beta-1,3-N-acetylglucosaminyltransferase 1	NM_006577	Hs.173203	10678	0.811024	0
A_23_P501080	ZNF92; zinc finger protein 92 (HTF12)	NM_152626	Hs.9521	168374	0.742307	0
A_23_P50137	RKHD2; ring finger and KH domain containing 2	NM_016626	Hs.465144	51320	0.797611	0
A_23_P50156	VPS4B; vacuolar protein sorting 4B (yeast)	AF195514	Hs.126550	9525	0.775504	0
A_23_P501805	LIPT1; lipoyltransferase 1	NM_145199	Hs.516235	51601	0.835888	0
A_23_P50182	SIGLEC7; sialic acid binding Ig-like lectin 7	BC028150	Hs.274470	27036	1.13287	0
A_23_P502470	IL6ST; interleukin 6 signal transducer (gp130, oncostatin M receptor)	NM_002184	Hs.532082	3572	0.840396	0
A_23_P502884	CBFA2T2; core-binding factor, runt domain, alpha subunit 2; translocated to, 2	NM_005093	Hs.153934	9139	0.880102	0
A_23_P50365	OSCAR; osteoclast-associated receptor	NM_130771	Hs.347655	126014	1.09735	0
A_23_P50498		AK092744			1.11755	0
A_23_P50834	ZNF430; zinc finger protein 430	NM_025189	Hs.466289	80264	0.822687	0
A_23_P51060	MR-1; myofibrillogenesis regulator 1	BC002937	Hs.516697	25953	1.15197	0
A_23_P51069	COX5B; cytochrome c oxidase subunit Vb	BC006229	Hs.1342	1329	1.13127	0
A_23_P51181	EGFL3; EGF-like-domain, multiple 3	AB011539	Hs.56186	1953	0.922802	0
A_23_P51217	CLCA1; chloride channel, calcium activated, family member 1	AF039400	Hs.194659	1179	1.25107	0
A_23_P51253	CD84; CD84 antigen (leukocyte antigen)	BC020063	Hs.398093	8832	1.21911	0
A_23_P5131	ISYNA1; myo-inositol 1-phosphate synthase A1	NM_016368	Hs.405873	51477	0.918863	0
A_23_P51572	TSNAX; translin-associated factor X	X95073	Hs.96247	7257	0.872907	0
A_23_P51718	PABPC4; poly(A) binding protein, cytoplasmic 4 (inducible form)	U33818	Hs.169900	8761	0.821471	0
A_23_P51729	GJA12; gap junction protein, alpha 12, 47kDa	NM_020435	Hs.100072	57165	1.08074	0
A_23_P51820	RORC; RAR-related orphan receptor C	BC031554	Hs.546543	6097	1.0838	0
A_23_P5189	SNX26; sorting nexin 26	NM_052948	Hs.515364	115703	1.13767	0
A_23_P51996	STXBP3; syntaxin binding protein 3	BC047764	Hs.530436	6814	0.802265	0
A_23_P5240	ZNF43; zinc finger protein 43 (HTF6)	X59244	Hs.534365	7594	0.859922	0
A_23_P52597	C1QTNF4; C1q and tumor necrosis factor related protein 4	AF329838	Hs.119302	114900	0.807294	0
A_23_P52848	PPIA; peptidylprolyl isomerase A (cyclophilin A)	BC000689	Hs.356331	5478	0.713965	0
A_23_P5318	LRPPRC; leucine-rich PPR-motif containing	NM_133259	Hs.368084	10128	0.842772	0
A_23_P53324	FLJ13491; hypothetical protein FLJ13491	NM_024623	Hs.524817	79676	0.924812	0
A_23_P53439	SDSL; serine dehydratase-like	BC009849	Hs.337594	113675	1.17013	0
A_23_P53541	CHD4; chromodomain helicase DNA binding protein 4	X86691	Hs.162233	1108	0.887405	0
A_23_P53891	KLF5; Kruppel-like factor 5 (intestinal)	NM_001730	Hs.508234	688	0.755252	0
A_23_P5392	TP53I3; tumor protein p53 inducible protein 3	BC000474	Hs.50649	9540	1.11159	0
A_23_P54000	SNX6; sorting nexin 6	AF121856	Hs.356647	58533	0.875833	0
A_23_P54006	HECTD1; HECT domain containing 1	AB032957	Hs.210850	25831	0.902502	0
A_23_P5405	ZNF650; zinc finger protein 650	NM_172070	Hs.379548	130507	0.935412	0
A_23_P54064		AF014837			0.918154	0
A_23_P54165	KLHDC2; kelch domain containing 2	AF244137	Hs.509264	23588	0.886991	0
A_23_P54389	NARG2; NMDA receptor regulated 2	NM_024611	Hs.200943	79664	0.860423	0
A_23_P54477	NOLA3; nucleolar protein family A, member 3 (H/ACA small nucleolar RNPs)	NM_018648	Hs.14317	55505	1.13851	0
A_23_P54556	MKL2; MKL/myocardin-like 2	NM_014048	Hs.49143	57496	0.866331	0
A_23_P54811	CLDN9; claudin 9	AK091002	Hs.296949	9080	1.11128	0
A_23_P54866					1.12613	0
A_23_P55605	ZNF236; zinc finger protein 236	AF085243	Hs.189826	7776	0.893416	0
A_23_P55666	FLJ12985; hypothetical protein FLJ12985	NM_024924	Hs.270435	79986	0.86112	0
A_23_P55802	AP1M1; adaptor-related protein complex 1, mu 1 subunit	BC017469	Hs.71040	8907	0.933419	0
A_23_P55880	FLJ38281; hypothetical protein FLJ38281	NM_152601	Hs.306478	163051	0.837615	0
A_23_P56050	TNNT1; troponin T1, skeletal, slow	BC034143	Hs.534085	7138	1.1764	0
A_23_P56104	LOC284323; hypothetical protein LOC284323	AK091274	Hs.289319	284323	0.825929	0
A_23_P5611	RIF1; RAP1 interacting factor homolog (yeast)	U79263	Hs.536537	55183	0.941085	0
A_23_P5626					1.12771	0
A_23_P56304	ZNF430; zinc finger protein 430	NM_025189	Hs.466289	80264	0.826814	0
A_23_P56501	ITGA4; integrin, alpha 4 (antigen CD49D, alpha 4 subunit of VLA-4 receptor)	NM_000885	Hs.440955	3676	0.782001	0
A_23_P56798	ACP1; acid phosphatase 1, soluble	M83653	Hs.130873	52	0.874855	0
A_23_P56938	REL; v-rel reticuloendotheliosis viral oncogene homolog (avian)	X75042	Hs.370620	5966	0.867762	0
A_23_P57059	STAU; staufen, RNA binding protein (Drosophila)	AF061939	Hs.370187	6780	0.903262	0
A_23_P57199	GGTLA4; gamma-glutamyltransferase-like activity 4	NM_080920	Hs.355394	92086	1.13341	0
A_23_P57497	MYH9; myosin, heavy polypeptide 9, non-muscle	BC049849	Hs.474751	4627	0.859037	0
A_23_P57534	DDX17; DEAD (Asp-Glu-Ala-Asp) box polypeptide 17	AK074224	Hs.528305	10521	0.805936	0
A_23_P5761	NFE2L2; nuclear factor (erythroid-derived 2)-like 2	NM_006164	Hs.155396	4780	0.891798	0
A_23_P57658	HRASLS; HRAS-like suppressor	AB030816	Hs.36761	57110	1.2456	0
A_23_P57697	DHX36; DEAH (Asp-Glu-Ala-His) box polypeptide 36	NM_020865	Hs.446270	170506	0.888384	0
A_23_P57760	ACPL2; acid phosphatase-like 2	AK074331	Hs.255491	92370	0.933231	0
A_23_P57823	TATDN2; TatD DNase domain containing 2	D86972	Hs.475401	9797	0.893904	0
A_23_P5831	HPCAL1; hippocalcin-like 1	D16227	Hs.467696	3241	0.904818	0
A_23_P58390	FLJ39370; hypothetical protein FLJ39370	AK096689	Hs.23439	132720	0.830061	0
A_23_P58396	PDGFC; platelet derived growth factor C	AF091434	Hs.148162	56034	0.797763	0
A_23_P58489	MGC5297; hypothetical protein MGC5297	NM_024091	Hs.441734	79072	0.88883	0
A_23_P58579	TRIM52; tripartite motif-containing 52	NM_032765	Hs.458412	84851	0.899376	0
A_23_P5863	KIAA1387; KIAA1387 protein	AK056503	Hs.516182	57223	0.807642	0
A_23_P58658	IL6ST; interleukin 6 signal transducer (gp130, oncostatin M receptor)	M57230	Hs.532082	3572	0.828805	0
A_23_P58697					1.09002	0
A_23_P5875		V01510			1.14261	0
A_23_P58770	HAND1; heart and neural crest derivatives expressed 1	AF061756	Hs.152531	9421	1.08764	0
A_23_P59045		M60752			1.16905	0
A_23_P59064	HIST1H2AG; histone 1, H2ag	NM_021064	Hs.51011	8969	1.09364	0
A_23_P59069	HIST1H2BO; histone 1, H2bo	NM_003527	Hs.484991	8348	1.10315	0
A_23_P59163	CREBL1; cAMP responsive element binding protein-like 1	NM_004381	Hs.42853	1388	1.07089	0
A_23_P59255	C6orf162; chromosome 6 open reading frame 162	NM_020425	Hs.70769	57150	0.881464	0
A_23_P59319	C6orf72; chromosome 6 open reading frame 72	BC014320	Hs.438872	116254	0.914435	0
A_23_P59528	ACN9; ACN9 homolog (S. cerevisiae)	NM_020186	Hs.42785	57001	0.890621	0
A_23_P59772	CLCN1; chloride channel 1, skeletal muscle (Thomsen disease, autosomal dominant)	Z25884	Hs.121483	1180	1.10116	0
A_23_P60180	ABL1; v-abl Abelson murine leukemia viral oncogene homolog 1	NM_007313	Hs.431048	25	0.931143	0
A_23_P60640	NPL4; nuclear protein localization 4	AK000664	Hs.464333	55666	0.911659	0
A_23_P61112		NM_014204			1.17206	0
A_23_P61171	KCNG2; potassium voltage-gated channel, subfamily G, member 2	AJ011021	Hs.247905	26251	0.754341	0
A_23_P61371	LOC340061; hypothetical protein LOC340061	AK095896	Hs.379754	340061	1.09325	0
A_23_P614	INSRR; insulin receptor-related receptor	J05046	Hs.248138	3645	1.08637	0
A_23_P61559					1.08918	0
A_23_P61702					0.893237	0
A_23_P61738					1.07203	0
A_23_P62159	CXorf17; chromosome X open reading frame 17	NM_017848	Hs.272803	54954	1.11317	0
A_23_P62588	CALML6; calmodulin-like 6	NM_138705	Hs.85902	163688	1.12977	0
A_23_P62672	RAB3B; RAB3B, member RAS oncogene family	BC005035	Hs.123072	5865	0.897513	0
A_23_P62807	CGI-49; CGI-49 protein	NM_016002	Hs.498397	51097	0.891878	0
A_23_P63167	CD1A; CD1A antigen, a polypeptide	M28825	Hs.1309	909	1.09828	0
A_23_P63189	NRAS; neuroblastoma RAS viral (v-ras) oncogene homolog	BC005219	Hs.486502	4893	0.846459	0
A_23_P63789	ZWINT; ZW10 interactor	NM_032997	Hs.42650	11130	0.865356	0
A_23_P63908	TRUB1; TruB pseudouridine (psi) synthase homolog 1 (E. coli)	BC030601	Hs.21187	142940	0.841803	0
A_23_P64058	RASGRP2; RAS guanyl releasing protein 2 (calcium and DAG-regulated)	NM_005825	Hs.99491	10235	1.14618	0
A_23_P6429	RFPL3; ret finger protein-like 3	NM_006604	Hs.167751	10738	1.17199	0
A_23_P64419	LOC387601; putative UST1-like organic anion transporter	AK091990	Hs.332119	387601	1.17909	0
A_23_P64510	RIC3; RIC3 protein	NM_024557	Hs.458375	79608	0.907641	0
A_23_P64860		U25956			1.11278	0
A_23_P64954	USP5; ubiquitin specific protease 5 (isopeptidase T)	U47927	Hs.3759	8078	0.911896	0
A_23_P65208	ZNF237; zinc finger protein 237	AJ133355	Hs.530988	9205	0.903	0
A_23_P65357	SYNJ2BP; synaptojanin 2 binding protein	AK002133	Hs.443661	55333	0.933118	0
A_23_P65674	TMOD3; tropomodulin 3 (ubiquitous)	AF177171	Hs.4998	29766	0.889935	0
A_23_P65963	BFAR; bifunctional apoptosis regulator	BC003054	Hs.435556	51283	0.896802	0
A_23_P65983	MGC10992; hypothetical protein LOC92922	BC008285	Hs.129126	92922	0.918703	0
A_23_P66027	ZFP90; zinc finger protein 90 homolog (mouse)	AK074332	Hs.461074	146198	0.798952	0
A_23_P66260	ZNF267; zinc finger protein 267	AF220492	Hs.460645	10308	0.783988	0
A_23_P66477	RTN4RL1; reticulon 4 receptor-like 1	AL834409	Hs.22917	146760	1.2866	0
A_23_P66543	PIK3R5; phosphoinositide-3-kinase, regulatory subunit 5, p101	AF128881	Hs.278901	23533	0.866608	0
A_23_P66637	SGCA; sarcoglycan, alpha (50kDa dystrophin-associated glycoprotein)	U08895	Hs.463412	6442	1.10108	0
A_23_P67271	PKN1; protein kinase N1	S75546	Hs.466044	5585	0.881881	0
A_23_P67432	ZNF583; zinc finger protein 583	NM_152478	Hs.146854	147949	0.850427	0
A_23_P67459	PSMD8; proteasome (prosome, macropain) 26S subunit, non-ATPase, 8	BC001164	Hs.78466	5714	1.07279	0
A_23_P67702	ZNF85; zinc finger protein 85 (HPF4, HTF1)	U35376	Hs.37138	7639	0.824321	0
A_23_P67778	SPAG16; sperm associated antigen 16	NM_024532	Hs.471316	79582	0.893382	0
A_23_P68234	GPR75; G protein-coupled receptor 75	AF072693	Hs.21691	10936	1.14887	0
A_23_P68349	ACTR2; ARP2 actin-related protein 2 homolog (yeast)	AF006082	Hs.393201	10097	0.868225	0
A_23_P68868	FLJ20618; hypothetical protein FLJ20618	NM_017903	Hs.120446	55000	0.83866	0
A_23_P68958	D15Wsu75e; DNA segment, Chr 15, Wayne State University 75, expressed	BC039554	Hs.335274	27351	1.08454	0
A_23_P69055	ZNF197; zinc finger protein 197	AF011573	Hs.157035	10168	0.830312	0
A_23_P69429	RPL4; ribosomal protein L4	BC007748	Hs.432898	6124	0.835268	0
A_23_P6943		U34806			1.17798	0
A_23_P69680	SEC24B; SEC24 related gene family, member B (S. cerevisiae)	AJ131245	Hs.292472	10427	0.890322	0
A_23_P69738	RASL11B; RAS-like, family 11, member B	BC001087	Hs.8035	65997	1.19069	0
A_23_P69788	C4orf16; chromosome 4 open reading frame 16	NM_018569	Hs.435991	55435	0.854899	0
A_23_P69826	DHX15; DEAH (Asp-Glu-Ala-His) box polypeptide 15	NM_001358	Hs.5683	1665	0.896211	0
A_23_P70047	MATR3; matrin 3	BC015031	Hs.268939	9782	0.809605	0
A_23_P70069		NM_017808			0.882968	0
A_23_P70214	APC; adenomatosis polyposis coli	M73548	Hs.158932	324	0.841942	0
A_23_P7033	MAGEF1; melanoma antigen family F, 1	BC010056	Hs.306123	64110	0.8541	0
A_23_P70418	MRPS10; mitochondrial ribosomal protein S10	BC012560	Hs.380887	55173	0.87726	0
A_23_P70557	FKBPL; FK506 binding protein like	BC004168	Hs.520042	63943	1.08681	0
A_23_P70571	SLC39A7; solute carrier family 39 (zinc transporter), member 7	D82060	Hs.278721	7922	1.09564	0
A_23_P70748	REPS1; RALBP1 associated Eps domain containing 1	AF251052	Hs.334603	85021	0.895732	0
A_23_P70951	KBTBD2; kelch repeat and BTB (POZ) domain containing 2	BC037887	Hs.372541	25948	0.910915	0
A_23_P70968		AJ005814			1.1974	0
A_23_P70998	LOC401307; hypothetical gene supported by AK027125	AK027125	Hs.552647	401307	0.859376	0
A_23_P71103	TFPI2; tissue factor pathway inhibitor 2	AK092499	Hs.438231	7980	1.25144	0
A_23_P71140	POLD2; polymerase (DNA directed), delta 2, regulatory subunit 50kDa	BC000459	Hs.306791	5425	0.94043	0
A_23_P71644	FANCG; Fanconi anemia, complementation group G	AJ007669	Hs.434873	2189	1.08064	0
A_23_P71752	ZA20D2; zinc finger, A20 domain containing 2	AF062346	Hs.406096	7763	0.86542	0
A_23_P71905	AD-003; AD-003 protein	NM_014064	Hs.522433	28989	1.09509	0
A_23_P72025	SLC25A20; solute carrier family 25 (carnitine/acylcarnitine translocase), member 20	BC001689	Hs.13845	788	0.879284	0
A_23_P72044	NPL4; nuclear protein localization 4	NM_017921	Hs.464333	55666	0.916453	0
A_23_P72097					0.927771	0
A_23_P7212	IF; I factor (complement)	J02770	Hs.312485	3426	1.2879	0
A_23_P72285	YWHAE; tyrosine 3-monooxygenase/tryptophan 5-monooxygenase activation protein, epsilon polypeptide	BC001440	Hs.513851	7531	0.915214	0
A_23_P72297					0.805391	0
A_23_P72309	PDILT; protein disulfide isomerase-like protein of the testis	AK097476	Hs.376025	204474	1.23973	0
A_23_P72372	LOC152485; hypothetical protein LOC152485	AK094136	Hs.133916	152485	0.903557	0
A_23_P72434					1.15304	0
A_23_P72503	KLHL2; kelch-like 2, Mayven (Drosophila)	AF059569	Hs.388668	11275	0.83906	0
A_23_P72568	SNX4; sorting nexin 4	AK001835	Hs.507243	8723	0.865257	0
A_23_P72643	ADAM9; a disintegrin and metalloproteinase domain 9 (meltrin gamma)	U41766	Hs.2442	8754	0.90183	0
A_23_P73530	MTMR1; myotubularin related protein 1	BC011250	Hs.347187	8776	0.861732	0
A_23_P73708	ZNF75; zinc finger protein 75 (D8C6)	AL832801	Hs.533540	7626	0.907283	0
A_23_P7379	SGTB; small glutamine-rich tetratricopeptide repeat (TPR)-containing, beta	AK096321	Hs.287971	54557	0.659724	0
A_23_P74001	S100A12; S100 calcium binding protein A12 (calgranulin C)	D83664	Hs.19413	6283	1.22363	0
A_23_P74022	DBT; dihydrolipoamide branched chain transacylase E2	BC016675	Hs.270570	1629	0.898608	0
A_23_P74178	HCRTR1; hypocretin (orexin) receptor 1	AF041243	Hs.388226	3061	1.13327	0
A_23_P74269	SRM; spermidine synthase	BC033106	Hs.76244	6723	0.932888	0
A_23_P74344	STAF42; SPT3-associated factor 42	NM_053053	Hs.435967	117143	1.13735	0
A_23_P74458	KIAA0907; KIAA0907 protein	NM_014949	Hs.24656	22889	0.915498	0
A_23_P74799	SLC25A24; solute carrier family 25 (mitochondrial carrier; phosphate carrier), member 24	NM_013386	Hs.132553	29957	0.836511	0
A_23_P75122	KIAA1754; KIAA1754	AB051541	Hs.523252	85450	1.18815	0
A_23_P75288	ATAD1; ATPase family, AAA domain containing 1	AK075223	Hs.435948	84896	0.833364	0
A_23_P7577	ZCCHC10; zinc finger, CCHC domain containing 10	AK000101	Hs.29700	54819	0.849755	0
A_23_P76102	GDF11; growth differentiation factor 11	AF100907	Hs.550500	10220	1.14384	0
A_23_P76126		AB065866			1.10014	0
A_23_P76159	EEA1; early endosome antigen 1, 162kD	BC041930	Hs.506309	8411	0.883697	0
A_23_P76598	EFHA1; EF hand domain family, member A1	BC031089	Hs.412103	221154	0.841198	0
A_23_P76705	TUBGCP3; tubulin, gamma complex associated protein 3	AF042378	Hs.224152	10426	0.886079	0
A_23_P77066	SNRPN; small nuclear ribonucleoprotein polypeptide N	L80004	Hs.525700	6638	0.868301	0
A_23_P77142	RAB11A; RAB11A, member RAS oncogene family	BC013348	Hs.321541	8766	0.827739	0
A_23_P77485	CBLN1; cerebellin 1 precursor	M58583	Hs.458423	869	1.29544	0
A_23_P77776	SFRS2; splicing factor, arginine/serine-rich 2	BC000339	Hs.73965	6427	0.844208	0
A_23_P77797	OR4D2; olfactory receptor, family 4, subfamily D, member 2	AF303373	Hs.446879	124538	1.10446	0
A_23_P78018	ABCA5; ATP-binding cassette, sub-family A (ABC1), member 5	AY028897	Hs.421474	23461	0.841664	0
A_23_P78281	GNA13; guanine nucleotide binding protein (G protein), alpha 13	L22075	Hs.515018	10672	0.849407	0
A_23_P78311	SEH1L; SEH1-like (S. cerevisiae)	BC012430	Hs.301048	81929	0.88699	0
A_23_P78458	ZNF350; zinc finger protein 350	NM_021632	Hs.407694	59348	0.876714	0
A_23_P78608	FAM31C; family with sequence similarity 31, member C	NM_024898	Hs.236449	79958	1.15811	0
A_23_P78717	KLK14; kallikrein 14	NM_022046	Hs.283925	43847	1.0622	0
A_23_P78944	AMH; anti-Mullerian hormone	BC049194	Hs.112432	268	0.790554	0
A_23_P79107	ZNF43; zinc finger protein 43 (HTF6)	X59244	Hs.534365	7594	0.811965	0
A_23_P79231	CREB1; cAMP responsive element binding protein 1	NM_134442	Hs.516646	1385	0.745427	0
A_23_P7932	TREML2; triggering receptor expressed on myeloid cells-like 2	NM_024807	Hs.164797	79865	1.21814	0
A_23_P79725	COPS7B; COP9 constitutive photomorphogenic homolog subunit 7B (Arabidopsis)	AK022674	Hs.335061	64708	0.911019	0
A_23_P80068	BTG3; BTG family, member 3	NM_006806	Hs.473420	10950	0.869142	0
A_23_P80594	PLCL2; phospholipase C-like 2	NM_015184	Hs.202010	23228	0.853768	0
A_23_P80598	CAPN7; calpain 7	AB028639	Hs.7145	23473	0.832782	0
A_23_P81087	LOC57117; hypothetical nuclear factor SBBI22	BC014442	Hs.480454	57117	0.915532	0
A_23_P81092	LOC133308; hypothetical protein BC009732	BC047447	Hs.546482	133308	1.12466	0
A_23_P81262	PCDHB4; protocadherin beta 4	AF217754	Hs.283661	56131	1.19846	0
A_23_P81474					0.821042	0
A_23_P81484		NM_018515			1.05303	0
A_23_P81867	HIST1H2AH; histone 1, H2ah	NM_080596	Hs.352225	85235	1.14646	0
A_23_P82047					0.818022	0
A_23_P82191					1.12431	0
A_23_P8221	SSR1; signal sequence receptor, alpha (translocon-associated protein alpha)	AF156965	Hs.114033	6745	0.863968	0
A_23_P82394	USP42; ubiquitin specific protease 42	AK022759	Hs.31856	84132	0.841858	0
A_23_P82488	LOC168850; hypothetical protein LOC168850	BC037348	Hs.159006	168850	0.838149	0
A_23_P82693	PABPC1; poly(A) binding protein, cytoplasmic 1	BC015958	Hs.387804	26986	0.867383	0
A_23_P82839	DKFZp586M1819; putative lysophosphatidic acid acyltransferase	AF317516	Hs.355753	137964	0.846291	0
A_23_P83028	RECK; reversion-inducing-cysteine-rich protein with kazal motifs	D50406	Hs.388918	8434	0.808177	0
A_23_P83414	PPP1CB; protein phosphatase 1, catalytic subunit, beta isoform	X80910	Hs.468018	5500	0.821003	0
A_23_P83579	ARNT2; aryl-hydrocarbon receptor nuclear translocator 2	NM_014862	Hs.459070	9915	1.19875	0
A_23_P8424	STAG3; stromal antigen 3	BC001129	Hs.521075	10734	1.13376	0
A_23_P84651	ZNF9; zinc finger protein 9 (a cellular retroviral nucleic acid binding protein)	BC014911	Hs.518249	7555	0.835672	0
A_23_P84821	MRPL1; mitochondrial ribosomal protein L1	NM_020236	Hs.532019	65008	0.781464	0
A_23_P85188	ARMCX5; armadillo repeat containing, X-linked 5	AK023031	Hs.522729	64860	0.882704	0
A_23_P8522	FLJ11273; hypothetical protein FLJ11273	BC039741	Hs.396358	54664	0.860565	0
A_23_P85430		AB065629			1.09203	0
A_23_P85862	FLJ20203; hypothetical protein FLJ20203	BC036740	Hs.516775	54856	0.8656	0
A_23_P85993	FLJ21168; hypothetical protein FLJ21168	NM_025073	Hs.24808	80143	0.895544	0
A_23_P86222	LYPLAL1; lysophospholipase-like 1	BC016711	Hs.125291	127018	0.837388	0
A_23_P86461					0.925444	0
A_23_P8693	FLJ13576; hypothetical protein FLJ13576	AL136626	Hs.121847	64418	0.85523	0
A_23_P87474	CHFR; checkpoint with forkhead and ring finger domains	NM_018223	Hs.507336	55743	1.07617	0
A_23_P8763	PTPN12; protein tyrosine phosphatase, non-receptor type 12	BC050008	Hs.61812	5782	0.869916	0
A_23_P88021	ITR; intimal thickness-related receptor	AL832739	Hs.159422	160897	0.844721	0
A_23_P88099	MCF2L; MCF.2 cell line derived transforming sequence-like	AB002360	Hs.170422	23263	1.10387	0
A_23_P88179	BTBD7; BTB (POZ) domain containing 7	NM_018167	Hs.525549	55727	0.865319	0
A_23_P88309	SLC38A6; solute carrier family 38, member 6	AF543422	Hs.200738	145389	0.920403	0
A_23_P88466		AF179681			1.05748	0
A_23_P88470	TRPM7; transient receptor potential cation channel, subfamily M, member 7	NM_017672	Hs.512894	54822	0.855833	0
A_23_P88600	MEIS2; Meis1, myeloid ecotropic viral integration site 1 homolog 2 (mouse)	AF179897	Hs.510989	4212	0.830207	0
A_23_P887	IKBKE; inhibitor of kappa light polypeptide gene enhancer in B-cells, kinase epsilon	D63485	Hs.321045	9641	0.771374	0
A_23_P88791	NKD1; naked cuticle homolog 1 (Drosophila)	AY061883	Hs.298434	85407	1.19587	0
A_23_P88939	FLJ12681; hypothetical protein FLJ12681	NM_022773	Hs.71912	64788	1.11528	0
A_23_P89056	NUP93; nucleoporin 93kDa	D42085	Hs.276878	9688	0.896631	0
A_23_P8906	LRP12; low density lipoprotein-related protein 12	BC032109	Hs.301974	29967	0.841702	0
A_23_P89070	ZNF23; zinc finger protein 23 (KOX 16)	NM_145911	Hs.376810	7571	0.824566	0
A_23_P89249	ERBB2; v-erb-b2 erythroblastic leukemia viral oncogene homolog 2, neuro/glioblastoma derived oncogene homolog (avian)	M11730	Hs.446352	2064	1.12156	0
A_23_P89492	RHOT1; ras homolog gene family, member T1	BC041114	Hs.462742	55288	0.901208	0
A_23_P89589	PER1; period homolog 1 (Drosophila)	AF022991	Hs.445534	5187	0.906568	0
A_23_P89709	Cep192; centrosomal protein 192 kDa	NM_032142	Hs.100914	55125	0.891288	0
A_23_P89755	RNF138; ring finger protein 138	AF162680	Hs.302408	51444	0.791836	0
A_23_P90088	MGC71805; protein for MGC71805	AK027660	Hs.546637	403113	0.896835	0
A_23_P90223	ZNF585A; zinc finger protein 585A	NM_152655	Hs.390568	199704	0.878471	0
A_23_P90508		NM_052852			0.800435	0
A_23_P9056	RB1CC1; RB1-inducible coiled-coil 1	D86958	Hs.196102	9821	0.882761	0
A_23_P90732	MR-1; myofibrillogenesis regulator 1	AF417001	Hs.516697	25953	1.09214	0
A_23_P90814	FBXO11; F-box protein 11	NM_025133	Hs.549201	80204	0.899849	0
A_23_P91343	PANK2; pantothenate kinase 2 (Hallervorden-Spatz syndrome)	BC008667	Hs.516859	80025	0.91789	0
A_23_P91430	PXMP4; peroxisomal membrane protein 4, 24kDa	AL136648	Hs.368717	11264	1.08726	0
A_23_P91538	TMEM1; transmembrane protein 1	U61500	Hs.126221	7109	0.853877	0
A_23_P91657	EWSR1; Ewing sarcoma breakpoint region 1	X66899	Hs.374477	2130	0.811579	0
A_23_P92008	XPC; xeroderma pigmentosum, complementation group C	BC016620	Hs.475538	7508	0.841175	0
A_23_P92184	WDR5B; WD repeat domain 5B	AK002149	Hs.142395	54554	0.854256	0
A_23_P92230	TSC22D2; TSC22 domain family 2	NM_014779	Hs.52526	9819	0.866759	0
A_23_P92320	NUP54; nucleoporin 54kDa	BC012559	Hs.430435	53371	0.84382	0
A_23_P92349	FGFRL1; fibroblast growth factor receptor-like 1	AF279689	Hs.193326	53834	0.864561	0
A_23_P92593	YT521; splicing factor YT521-B	NM_133370	Hs.175955	91746	0.857878	0
A_23_P92744	F2RL1; coagulation factor II (thrombin) receptor-like 1	BC018130	Hs.154299	2150	1.14483	0
A_23_P92765	MGC39633; hypothetical protein MGC39633	NM_152549	Hs.436121	153733	0.890997	0
A_23_P92773	POLK; polymerase (DNA directed) kappa	AF163570	Hs.135756	51426	0.876208	0
A_23_P92824	APG10L; APG10 autophagy 10-like (S. cerevisiae)	NM_031482	Hs.527193	83734	0.890966	0
A_23_P92972	TRPC7; transient receptor potential cation channel, subfamily C, member 7	AJ272034	Hs.283104	57113	1.08328	0
A_23_P933	RWDD3; RWD domain containing 3	NM_015485	Hs.514092	25950	0.899752	0
A_23_P9348	PPP3R2; protein phosphatase 3 (formerly 2B), regulatory subunit B, 19kDa, beta isoform (calcineurin B, type II)	BC030595	Hs.151167	5535	1.11493	0
A_23_P93562	SESN1; sestrin 1	NM_014454	Hs.59554	27244	0.838053	0
A_23_P94133	POP1; processing of precursor 1, ribonuclease P/MRP subunit (S. cerevisiae)	NM_015029	Hs.252828	10940	0.930988	0
A_23_P94204		NM_018002			0.797925	0
A_23_P94216	FLJ23749; hypothetical protein FLJ23749	NM_152271	Hs.180178	91694	0.83796	0
A_23_P94422	MELK; maternal embryonic leucine zipper kinase	D79997	Hs.184339	9833	1.22763	0
A_23_P94623	PPP6C; protein phosphatase 6, catalytic subunit	BC006990	Hs.495128	5537	0.895904	0
A_23_P94678	GALT; galactose-1-phosphate uridylyltransferase	BC015045	Hs.522090	2592	1.10283	0
A_23_P94766	ZNF354B; zinc finger protein 354B	NM_058230	Hs.533044	117608	0.878581	0
A_23_P94889					0.847051	0
A_23_P95027	MGC41816; hypothetical protein MGC41816	NM_016466	Hs.516218	51239	0.91754	0
A_23_P95287	NEDD4; neural precursor cell expressed, developmentally down-regulated 4	AL833300	Hs.1565	4734	0.898261	0
A_23_P9552	PRKCB1; protein kinase C, beta 1	BC036472	Hs.460355	5579	0.769635	0
A_23_P95527	PCTK2; PCTAIRE protein kinase 2	BC033005	Hs.506415	5128	0.906265	0
A_23_P95736	ZNF678; zinc finger protein 678	BC042500	Hs.434200	339500	0.823987	0
A_23_P95876					0.814434	0
A_23_P95940					1.08007	0
A_23_P96226	SMG1; PI-3-kinase-related kinase SMG-1	NM_015092	Hs.460179	23049	0.767936	0
A_23_P96271	MYOM1; myomesin 1 (skelemin) 185kDa	NM_003803	Hs.464469	8736	1.05793	0
A_23_P96369	FLJ10178; hypothetical protein FLJ10178	NM_018015	Hs.274267	55086	0.781443	0
A_23_P96420	RBMX; RNA binding motif protein, X-linked	BC006550	Hs.380118	27316	0.934064	0
A_23_P96590	GPRASP1; G protein-coupled receptor associated sorting protein 1	AB007903	Hs.522730	9737	0.837445	0
A_23_P9662	IPP; intracisternal A particle-promoted polypeptide	AF156857	Hs.157180	3652	0.867608	0
A_23_P96641	PRPS2; phosphoribosyl pyrophosphate synthetase 2	BC040483	Hs.104123	5634	0.822678	0
A_23_P96764	ACADM; acyl-Coenzyme A dehydrogenase, C-4 to C-12 straight chain	BC005377	Hs.445040	34	0.869747	0
A_23_P96883	KIAA1804; mixed lineage kinase 4	AJ311798	Hs.546455	84451	1.11897	0
A_23_P97021	EIF2C3; eukaryotic translation initiation factor 2C, 3	NM_024852	Hs.530333	192669	0.909009	0
A_23_P97123		NM_032746			0.770589	0
A_23_P97242	VMD2L2; vitelliform macular dystrophy 2-like 2	AF440757	Hs.302513	266675	1.08467	0
A_23_P97700	TXNIP; thioredoxin interacting protein	S73591	Hs.533977	10628	0.883802	0
A_23_P97858	C10orf57; chromosome 10 open reading frame 57	NM_025125	Hs.169982	80195	0.856519	0
A_23_P98037	SMBP; SM-11044 binding protein	NM_020123	Hs.500674	56889	0.879997	0
A_23_P98173		X97267			1.14736	0
A_23_P9823	MONDOA; Mlx interactor	NM_014938	Hs.437153	22877	0.935739	0
A_23_P98463	TBRG1; transforming growth factor beta regulator 1	NM_032811	Hs.436410	84897	0.885345	0
A_23_P9848	SEPT1; septin 1	BC012161	Hs.511897	1731	1.05996	0
A_23_P98561	NYD-SP21; testes development-related NYD-SP21	NM_032597	Hs.28514	84689	1.11369	0
A_23_P98659		AB065823			1.13549	0
A_23_P98891	CDK2; cyclin-dependent kinase 2	BC003065	Hs.19192	1017	1.10482	0
A_23_P99397	ZDHHC20; zinc finger, DHHC domain containing 20	AL833626	Hs.24283	253832	0.81867	0
A_23_P99404	ZNF198; zinc finger protein 198	AJ224901	Hs.507433	7750	0.865607	0
A_23_P99699	ZBTB1; zinc finger and BTB domain containing 1	AB023214	Hs.400802	22890	0.845858	0
A_23_P99762	RBM25; RNA binding motif protein 25	AK026107	Hs.531106	58517	0.885902	0
A_23_P99771		AF037364			0.892375	0
A_23_P99974	CLK3; CDC-like kinase 3	NM_001292	Hs.511790	1198	0.869891	0
A_23_P99996		AF200625			1.10831	0
A_23_P100330		AF232905			1.13223	0.0234121
A_23_P100892	POLDIP2; polymerase (DNA-directed), delta interacting protein 2	BC000655	Hs.241543	26073	0.912302	0.0234121
A_23_P101332	FLJ12949; hypothetical protein FLJ12949	NM_023008	Hs.104938	65095	0.920481	0.0234121
A_23_P101949	ARL5; ADP-ribosylation factor-like 5	BC001254	Hs.470233	26225	0.866272	0.0234121
A_23_P102060	SSFA2; sperm specific antigen 2	NM_006751	Hs.196983	6744	0.887951	0.0234121
A_23_P102801	HCK; hemopoietic cell kinase	AK026432	Hs.126521	3055	1.13539	0.0234121
A_23_P103201	PNRC2; proline-rich nuclear receptor coactivator 2	BC001959	Hs.512636	55629	0.848973	0.0234121
A_23_P103248	PIGM; phosphatidylinositol glycan, class M	BC019865	Hs.512837	93183	0.924038	0.0234121
A_23_P103371	ODC-p; ornithine decarboxylase-like	BC010449	Hs.101807	113451	0.954329	0.0234121
A_23_P103651	PTCH2; patched homolog 2 (Drosophila)	AF091501	Hs.249164	8643	1.08523	0.0234121
A_23_P103981		AY131971			1.16818	0.0234121
A_23_P104005	AD-020; protein x 013	AF164793	Hs.82933	56900	0.926851	0.0234121
A_23_P104811	TREH; trehalase (brush-border membrane glycoprotein)	AB000824	Hs.129712	11181	1.10687	0.0234121
A_23_P105372	FLJ20436; hypothetical protein FLJ20436	NM_017822	Hs.505412	54934	0.968318	0.0234121
A_23_P106080	RNASE7; ribonuclease, RNase A family, 7	AY170392	Hs.525206	84659	1.09701	0.0234121
A_23_P106131	KTN1; kinectin 1 (kinesin receptor)	Z22551	Hs.509414	3895	0.87101	0.0234121
A_23_P106963	EVPL; envoplakin	U53786	Hs.500635	2125	1.10524	0.0234121
A_23_P107214	RAB5C; RAB5C, member RAS oncogene family	U18420	Hs.514182	5878	1.06553	0.0234121
A_23_P108441	SF3B1; splicing factor 3b, subunit 1, 155kDa	NM_012433	Hs.471011	23451	0.867555	0.0234121
A_23_P10847	ABCD2; ATP-binding cassette, sub-family D (ALD), member 2	AJ000327	Hs.117852	225	0.86329	0.0234121
A_23_P108922	MOBK1B; MOB1, Mps One Binder kinase activator-like 1B (yeast)	NM_018221	Hs.196437	55233	0.906242	0.0234121
A_23_P10934	KRTAP4-10; keratin associated protein 4-10	NM_033060	Hs.534508	85285	1.07769	0.0234121
A_23_P109547		U79252			0.940742	0.0234121
A_23_P109855	ADIPOQ; adiponectin, C1Q and collagen domain containing	D45371	Hs.80485	9370	1.12212	0.0234121
A_23_P110052	FOXL2; forkhead box L2	AF301906	Hs.289292	668	1.10449	0.0234121
A_23_P110122	CCNG2; cyclin G2	NM_004354	Hs.13291	901	0.86967	0.0234121
A_23_P110266	FLJ23191; hypothetical protein FLJ23191	NM_024574	Hs.16026	79625	1.15274	0.0234121
A_23_P111037	HIST1H3A; histone 1, H3a	NM_003529	Hs.546315	8350	1.12547	0.0234121
A_23_P111042		NM_003525			1.0988	0.0234121
A_23_P111267	SH3BGRL2; SH3 domain binding glutamic acid-rich protein like 2	AF340151	Hs.302772	83699	1.08913	0.0234121
A_23_P111373	MRS2L; MRS2-like, magnesium homeostasis factor (S. cerevisiae)	AF288288	Hs.533291	57380	0.875432	0.0234121
A_23_P111381	APG5L; APG5 autophagy 5-like (S. cerevisiae)	Y11588	Hs.486063	9474	0.876368	0.0234121
A_23_P111604	NXPH1; neurexophilin 1	AB047362	Hs.487564	30010	1.11466	0.0234121
A_23_P111835	DLD; dihydrolipoamide dehydrogenase (E3 component of pyruvate dehydrogenase complex, 2-oxo-glutarate complex, branched chain keto acid dehydrogenase complex)	J03490	Hs.131711	1738	0.858302	0.0234121
A_23_P11192	UBE2E3; ubiquitin-conjugating enzyme E2E 3 (UBC4/5 homolog, yeast)	BC003554	Hs.470804	10477	0.927285	0.0234121
A_23_P112187	FIBCD1; fibrinogen C domain containing 1	NM_032843	Hs.133205	84929	1.11879	0.0234121
A_23_P112452	GGTA1; glycoprotein, alpha-galactosyltransferase 1	BC045756	Hs.97469	2681	1.13123	0.0234121
A_23_P112541	HDHD3; haloacid dehalogenase-like hydrolase domain containing 3	BC031878	Hs.7739	81932	1.11492	0.0234121
A_23_P11372	HPRT1; hypoxanthine phosphoribosyltransferase 1 (Lesch-Nyhan syndrome)	M31642	Hs.412707	3251	0.877107	0.0234121
A_23_P114185	TSPAN7; tetraspanin 7	L10373	Hs.441664	7102	1.12324	0.0234121
A_23_P114243	VCX3A; variable charge, X-linked 3A	NM_016379	Hs.511987	51481	1.28503	0.0234121
A_23_P114307		X96597			1.132	0.0234121
A_23_P115032	IPO13; importin 13	AB018267	Hs.158497	9670	1.11643	0.0234121
A_23_P11520		NM_017685			1.14519	0.0234121
A_23_P115792	PLEKHA1; pleckstrin homology domain containing, family A (phosphoinositide binding specific) member 1	NM_021622	Hs.287830	59338	0.854472	0.0234121
A_23_P115896	LOC399818; similar to CG9643-PA	AK022354	Hs.468488	399818	0.859318	0.0234121
A_23_P116259	SCN3B; sodium channel, voltage-gated, type III, beta	AB032984	Hs.4865	55800	1.22406	0.0234121
A_23_P116435	IGF2AS; insulin-like growth factor 2 antisense	NM_016412	Hs.272259	51214	1.1453	0.0234121
A_23_P117683	HYPK; Huntingtin interacting protein K	AK095876	Hs.511978	25764	1.13173	0.0234121
A_23_P119578	KCNN1; potassium intermediate/small conductance calcium-activated channel, subfamily N, member 1	U69883	Hs.158173	3780	1.16292	0.0234121
A_23_P119857	LOC130502; similar to CG14894-PA	BC050088	Hs.127767	130502	0.910395	0.0234121
A_23_P120178	RSAD2; radical S-adenosyl methionine domain containing 2	NM_080657	Hs.17518	91543	0.680833	0.0234121
A_23_P12034	KIAA0446; KIAA0446 gene product	BC008843	Hs.532375	9673	1.08562	0.0234121
A_23_P121320	PRICKLE2; prickle-like 2 (Drosophila)	AL833539	Hs.148105	166336	1.15167	0.0234121
A_23_P122007	LOC90355; hypothetical gene supported by AF038182; BC009203	NM_033211	Hs.482976	90355	0.918546	0.0234121
A_23_P122152	PKD2L2; polycystic kidney disease 2-like 2	AF118125	Hs.310431	27039	1.16538	0.0234121
A_23_P122174	XRCC4; X-ray repair complementing defective repair in Chinese hamster cells 4	BC016314	Hs.171190	7518	0.866085	0.0234121
A_23_P122439	BTN2A2; butyrophilin, subfamily 2, member A2	BC014021	Hs.373938	10385	0.88902	0.0234121
A_23_P122782	TCP1; t-complex 1	BC000665	Hs.487054	6950	0.906219	0.0234121
A_23_P122842					1.07864	0.0234121
A_23_P122852	SMARCD3; SWI/SNF related, matrix associated, actin dependent regulator of chromatin, subfamily d, member 3	U66619	Hs.444445	6604	1.07753	0.0234121
A_23_P123228	SLC26A3; solute carrier family 26, member 3	BC025671	Hs.1650	1811	1.12489	0.0234121
A_23_P123242		AF226869			0.827974	0.0234121
A_23_P12336	HRMT1L6; HMT1 hnRNP methyltransferase-like 6 (S. cerevisiae)	AY043278	Hs.26006	55170	0.903698	0.0234121
A_23_P124200	HIPK2; homeodomain interacting protein kinase 2	AF208291	Hs.397465	28996	1.1083	0.0234121
A_23_P125011		NM_018565			1.14525	0.0234121
A_23_P125674	FLJ20716; hypothetical protein FLJ20716	NM_017938	Hs.437563	55026	0.897287	0.0234121
A_23_P125788	TCEAL7; transcription elongation factor A (SII)-like 7	BC016786	Hs.21861	56849	1.12193	0.0234121
A_23_P127275	FAM35A; family with sequence similarity 35, member A	NM_019054	Hs.500419	54537	0.862074	0.0234121
A_23_P127367	POLD4; polymerase (DNA-directed), delta 4	BC001334	Hs.523829	57804	1.10694	0.0234121
A_23_P127584	NNMT; nicotinamide N-methyltransferase	BC000234	Hs.503911	4837	1.15349	0.0234121
A_23_P127642	ARHGEF12; Rho guanine nucleotide exchange factor (GEF) 12	NM_015313	Hs.24598	23365	0.887967	0.0234121
A_23_P127727	MPEG1; macrophage expressed gene 1	AK074166	Hs.549280	219972	1.07269	0.0234121
A_23_P128126	RAN; RAN, member RAS oncogene family	AF052578	Hs.10842	5901	0.881342	0.0234121
A_23_P128930	PSMC6; proteasome (prosome, macropain) 26S subunit, ATPase, 6	BC005390	Hs.156171	5706	0.805995	0.0234121
A_23_P129103	FLJ22795; hypothetical protein FLJ22795	NM_025084	Hs.513087	80154	1.06876	0.0234121
A_23_P129118	PDCD7; programmed cell death 7	BC016992	Hs.458596	10081	0.914168	0.0234121
A_23_P130020	WDR50; WD repeat domain 50	NM_016001	Hs.463465	51096	0.930497	0.0234121
A_23_P130064		BC011860			1.08283	0.0234121
A_23_P130261	GUCY2D; guanylate cyclase 2D, membrane (retina-specific)	M92432	Hs.309958	3000	1.07764	0.0234121
A_23_P130281		AF155225			1.15801	0.0234121
A_23_P13057	PRDM11; PR domain containing 11	AF275818	Hs.549182	56981	1.1034	0.0234121
A_23_P130586	CIB3; calcium and integrin binding family member 3	NM_054113	Hs.255432	117286	1.0853	0.0234121
A_23_P130735	SLC6A16; solute carrier family 6, member 16	AF151977	Hs.130949	28968	1.07703	0.0234121
A_23_P130876	ZNF546; zinc finger protein 546	BC045649	Hs.103388	339327	0.917419	0.0234121
A_23_P131747	KIDINS220; likely homolog of rat kinase D-interacting substance of 220 kDa	AB033076	Hs.9873	57498	0.898783	0.0234121
A_23_P13202		AB065754			1.19208	0.0234121
A_23_P132237	HS747E2A; hypothetical protein HS747E2A	NM_015370	Hs.50891	25770	1.07463	0.0234121
A_23_P132349		U02047			1.12341	0.0234121
A_23_P132365	LDOC1L; leucine zipper, down-regulated in cancer 1-like	NM_032287	Hs.332795	84247	0.901742	0.0234121
A_23_P133153	DMP1; dentin matrix acidic phosphoprotein	U89012	Hs.128556	1758	1.14049	0.0234121
A_23_P133345	ENTH; enthoprotin	D79993	Hs.132853	9685	0.864137	0.0234121
A_23_P133546	KLHL3; kelch-like 3 (Drosophila)	AF208068	Hs.434434	26249	1.10945	0.0234121
A_23_P133851	HIST1H2BJ; histone 1, H2bj	NM_021058	Hs.132550	8970	1.11278	0.0234121
A_23_P133949		AF186589			1.1223	0.0234121
A_23_P134213	PTN; pleiotrophin (heparin binding growth factor 8, neurite growth-promoting factor 1)	BC005916	Hs.371249	5764	1.1362	0.0234121
A_23_P134614	COG5; component of oligomeric golgi complex 5	AF058718	Hs.239631	10466	0.935904	0.0234121
A_23_P135542	GPSM1; G-protein signalling modulator 1 (AGS3-like, C. elegans)	AL117478	Hs.239370	26086	1.12285	0.0234121
A_23_P135548	DPYD; dihydropyrimidine dehydrogenase	NM_000110	Hs.335034	1806	0.931198	0.0234121
A_23_P135757	IL8RB; interleukin 8 receptor, beta	BC037961	Hs.846	3579	1.16574	0.0234121
A_23_P135848	PROP1; prophet of Pit1, paired-like homeodomain transcription factor	AF076215	Hs.158301	5626	1.23373	0.0234121
A_23_P13632	WIBG; within bgcn homolog (Drosophila)	BC006135	Hs.505687	84305	1.07638	0.0234121
A_23_P136460	C5orf5; chromosome 5 open reading frame 5	AF251038	Hs.483473	51306	1.10055	0.0234121
A_23_P136775	APOD; apolipoprotein D	BC007402	Hs.522555	347	1.11824	0.0234121
A_23_P136843					1.09583	0.0234121
A_23_P137689	OLFML2B; olfactomedin-like 2B	AL050137	Hs.507515	25903	1.29874	0.0234121
A_23_P138089	MPZ; myelin protein zero (Charcot-Marie-Tooth neuropathy 1B)	D10537	Hs.93883	4359	1.06105	0.0234121
A_23_P13847	PPM1H; protein phosphatase 1H (PP2C domain containing)	AB032983	Hs.435479	57460	1.11139	0.0234121
A_23_P138495	PTPRE; protein tyrosine phosphatase, receptor type, E	BC050062	Hs.127022	5791	0.848448	0.0234121
A_23_P139036		AB065510			1.15474	0.0234121
A_23_P139147	MS4A8B; membrane-spanning 4-domains, subfamily A, member 8B	AF237905	Hs.150878	83661	1.09381	0.0234121
A_23_P139872	GSG1; germ cell associated 1	NM_153823	Hs.240053	83445	1.0508	0.0234121
A_23_P140192		NM_014151			1.07884	0.0234121
A_23_P140301	PSMA3; proteasome (prosome, macropain) subunit, alpha type, 3	BC038990	Hs.368121	5684	0.811224	0.0234121
A_23_P14062	NUP107; nucleoporin 107kDa	AJ295745	Hs.524574	57122	0.904583	0.0234121
A_23_P141021	FLJ20481; hypothetical protein FLJ20481	NM_017839	Hs.460857	54947	0.852499	0.0234121
A_23_P141044	FLJ32130; hypothetical protein FLJ32130	BC040642	Hs.513509	146540	1.05714	0.0234121
A_23_P141173	MPO; myeloperoxidase	M19507	Hs.458272	4353	0.906542	0.0234121
A_23_P141893	FLJ40125; hypothetical protein FLJ40125	AK097444	Hs.532872	147699	1.06104	0.0234121
A_23_P14255	GUCY1B2; guanylate cyclase 1, soluble, beta 2	AF038499	Hs.411573	2974	1.12918	0.0234121
A_23_P142849	RND3; Rho family GTPase 3	BC012513	Hs.6838	390	0.910896	0.0234121
A_23_P142859					1.13854	0.0234121
A_23_P143074	FLJ20254; hypothetical protein FLJ20254	NM_017727	Hs.533934	54867	1.09675	0.0234121
A_23_P143906	MLF1; myeloid leukemia factor 1	L49054	Hs.85195	4291	1.23765	0.0234121
A_23_P144150	RP42; RP42 homolog	NM_020640	Hs.104613	54165	0.831566	0.0234121
A_23_P144384	GALNT7; UDP-N-acetyl-alpha-D-galactosamine:polypeptide N-acetylgalactosaminyltransferase 7 (GalNAc-T7)	AJ002744	Hs.127407	51809	0.925209	0.0234121
A_23_P144497	RPS3A; ribosomal protein S3A	M84711	Hs.356572	6189	0.74949	0.0234121
A_23_P14464	SEC10L1; SEC10-like 1 (S. cerevisiae)	BC041126	Hs.365863	10640	0.923567	0.0234121
A_23_P144807	SEPT8; septin 8	AF440762	Hs.533017	23176	0.939115	0.0234121
A_23_P144911	FLJ39155; hypothetical protein FLJ39155	NM_152403	Hs.20103	133584	1.08889	0.0234121
A_23_P14508	TTC9; tetratricopeptide repeat domain 9	D86980	Hs.79170	23508	1.07404	0.0234121
A_23_P145237	HIST1H2BK; histone 1, H2bk	BC000893	Hs.437275	85236	1.08901	0.0234121
A_23_P145247	ZNF187; zinc finger protein 187	NM_152736	Hs.157883	7741	0.880442	0.0234121
A_23_P145715	AOAH; acyloxyacyl hydrolase (neutrophil)	BC025698	Hs.488007	313	1.10804	0.0234121
A_23_P146517	DMRT2; doublesex and mab-3 related transcription factor 2	NM_006557	Hs.59506	10655	1.07283	0.0234121
A_23_P146765	RNF139; ring finger protein 139	AK001602	Hs.492751	11236	0.867086	0.0234121
A_23_P147450	SPG21; spastic paraplegia 21 (autosomal recessive, Mast syndrome)	BC000244	Hs.242458	51324	1.0793	0.0234121
A_23_P147950		NM_152419			0.879366	0.0234121
A_23_P147984	TRIP12; thyroid hormone receptor interactor 12	D28476	Hs.368985	9320	0.898755	0.0234121
A_23_P148748	PLEKHA6; pleckstrin homology domain containing, family A member 6	NM_014935	Hs.253146	22874	1.09506	0.0234121
A_23_P148835	ARPM2; actin-related protein M2	BC029499	Hs.236635	140625	1.05536	0.0234121
A_23_P150520		AB065735			1.13276	0.0234121
A_23_P150538	MGC35295; hypothetical protein MGC35295	NM_152717	Hs.207465	219995	1.16897	0.0234121
A_23_P151700	SOCS4; suppressor of cytokine signaling 4	NM_080867	Hs.532610	122809	1.1304	0.0234121
A_23_P152651	DDX42; DEAD (Asp-Glu-Ala-Asp) box polypeptide 42	BC015505	Hs.8765	11325	0.914861	0.0234121
A_23_P153183	CNKSR2; connector enhancer of kinase suppressor of Ras 2	NM_014927	Hs.546344	22866	1.11232	0.0234121
A_23_P153281	FOSB; FBJ murine osteosarcoma viral oncogene homolog B	L49169	Hs.75678	2354	1.05501	0.0234121
A_23_P153286	ZNF234; zinc finger protein 234	BC007303	Hs.334586	10780	0.811806	0.0234121
A_23_P154595	C20orf165; chromosome 20 open reading frame 165	NM_080608	Hs.128235	128497	1.08532	0.0234121
A_23_P156063	LNPEP; leucyl/cystinyl aminopeptidase	NM_005575	Hs.551507	4012	0.853884	0.0234121
A_23_P156550	TREML1; triggering receptor expressed on myeloid cells-like 1	AF534823	Hs.117331	340205	1.18693	0.0234121
A_23_P156898	TNFAIP3; tumor necrosis factor, alpha-induced protein 3	M59465	Hs.211600	7128	1.0715	0.0234121
A_23_P156970	MEST; mesoderm specific transcript homolog (mouse)	BC018695	Hs.270978	4232	1.19119	0.0234121
A_23_P157428	SLC10A5; solute carrier family 10 (sodium/bile acid cotransporter family), member 5	AK095808	Hs.531449	347051	1.13136	0.0234121
A_23_P157435					0.900448	0.0234121
A_23_P157751	BICD2; bicaudal D homolog 2 (Drosophila)	AB014599	Hs.436939	23299	0.825915	0.0234121
A_23_P158829	ARRB2; arrestin, beta 2	BC007427	Hs.435811	409	1.11576	0.0234121
A_23_P159195	USP47; ubiquitin specific protease 47	NM_017944	Hs.501924	55031	0.928112	0.0234121
A_23_P159217	DKFZP761H1710; hypothetical protein DKFZp761H1710	AL136540	Hs.512767	83459	1.09844	0.0234121
A_23_P160117	EDG1; endothelial differentiation, sphingolipid G-protein-coupled receptor, 1	BC018650	Hs.154210	1901	0.868657	0.0234121
A_23_P160167	TSPAN1; tetraspanin 1	BC007290	Hs.38972	10103	1.09379	0.0234121
A_23_P16063	GRIK5; glutamate receptor, ionotropic, kainate 5	NM_002088	Hs.367799	2901	1.07108	0.0234121
A_23_P160920		U21049			1.21061	0.0234121
A_23_P161064	ZNF364; zinc finger protein 364	AL079314	Hs.523550	27246	0.89209	0.0234121
A_23_P161324	NUDT13; nudix (nucleoside diphosphate linked moiety X)-type motif 13	AL050114	Hs.533657	25961	1.07931	0.0234121
A_23_P161458	THEDC1; thioesterase domain containing 1	NM_018324	Hs.24309	55301	1.16878	0.0234121
A_23_P161815		AB065759			1.0808	0.0234121
A_23_P162007		NM_000731			1.11773	0.0234121
A_23_P162439	CLEC4E; C-type lectin domain family 4, member E	BC000715	Hs.236516	26253	1.13958	0.0234121
A_23_P162596	ACTR6; ARP6 actin-related protein 6 homolog (yeast)	BC015107	Hs.115088	64431	0.841181	0.0234121
A_23_P163390	CHRNA7; cholinergic receptor, nicotinic, alpha polypeptide 7	X70297	Hs.511772	1139	1.05921	0.0234121
A_23_P163639	ANKRD11; ankyrin repeat domain 11	AK057803	Hs.335003	29123	0.898908	0.0234121
A_23_P163747	ZNF213; zinc finger protein 213	BC007287	Hs.115284	7760	1.08427	0.0234121
A_23_P163759	KCTD5; potassium channel tetramerisation domain containing 5	AK000047	Hs.61960	54442	0.922279	0.0234121
A_23_P164368	TNRC6C; trinucleotide repeat containing 6C	AK000022	Hs.80618	57690	0.91039	0.0234121
A_23_P164677	GSK3A; glycogen synthase kinase 3 alpha	BC027984	Hs.466828	2931	0.883864	0.0234121
A_23_P165418	BZW1; basic leucine zipper and W2 domains 1	D13630	Hs.355983	9689	0.936393	0.0234121
A_23_P166336	DKFZp434N035; hypothetical protein DKFZp434N035	NM_032262	Hs.546454	84222	1.07335	0.0234121
A_23_P166371	VPREB3; pre-B lymphocyte gene 3	BC020666	Hs.136713	29802	1.12892	0.0234121
A_23_P166964	TFDP2; transcription factor Dp-2 (E2F dimerization partner 2)	U18422	Hs.379018	7029	0.950244	0.0234121
A_23_P167250	IL21; interleukin 21	AF254069	Hs.302014	59067	1.0978	0.0234121
A_23_P167291	SCOC; short coiled-coil protein	NM_032547	Hs.480815	60592	0.888633	0.0234121
A_23_P167384	TRIM23; tripartite motif-containing 23	BC022510	Hs.792	373	0.830073	0.0234121
A_23_P167497	EFNA5; ephrin-A5	U26403	Hs.128518	1946	1.10041	0.0234121
A_23_P167692	MAPK9; mitogen-activated protein kinase 9	BC032539	Hs.484371	5601	0.86451	0.0234121
A_23_P167723	FBXL21; F-box and leucine-rich repeat protein 21	NM_012159	Hs.167877	26223	0.903964	0.0234121
A_23_P168388	GIMAP8; GTPase, IMAP family member 8	AL834361	Hs.95834	155038	0.853876	0.0234121
A_23_P168965	FLJ11267; hypothetical protein FLJ11267	AK002129	Hs.443529	56260	0.926276	0.0234121
A_23_P171198	MOSPD2; motile sperm domain containing 2	BC030641	Hs.190043	158747	0.853792	0.0234121
A_23_P17624	TIAM1; T-cell lymphoma invasion and metastasis 1	NM_003253	Hs.517228	7074	1.12064	0.0234121
A_23_P17764	DDT; D-dopachrome tautomerase	BC015508	Hs.433902	1652	1.13976	0.0234121
A_23_P18372	B3GNT5; UDP-GlcNAc:betaGal beta-1,3-N-acetylglucosaminyltransferase 5	AB045278	Hs.208267	84002	0.874115	0.0234121
A_23_P18436					1.10114	0.0234121
A_23_P18798	PCDHB9; protocadherin beta 9	NM_019119	Hs.231119	56127	1.17466	0.0234121
A_23_P1885	DTX4; deltex 4 homolog (Drosophila)	AB023154	Hs.523696	23220	1.11577	0.0234121
A_23_P19333	TREM1; triggering receptor expressed on myeloid cells 1	AF287008	Hs.283022	54210	1.12604	0.0234121
A_23_P200414		L48937			0.891278	0.0234121
A_23_P200661	PAI-RBP1; PAI-1 mRNA-binding protein	AK074970	Hs.530412	26135	0.890473	0.0234121
A_23_P200843		U29589			0.845414	0.0234121
A_23_P20116		AF399605			1.13511	0.0234121
A_23_P201664	RAB3-GAP150; rab3 GTPase-activating protein, non-catalytic subunit (150kD)	AF255648	Hs.549128	25782	0.900432	0.0234121
A_23_P201963	PARD3; par-3 partitioning defective 3 homolog (C. elegans)	NM_019619	Hs.131489	56288	1.28384	0.0234121
A_23_P202258	TFAM; transcription factor A, mitochondrial	M62810	Hs.75133	7019	0.878267	0.0234121
A_23_P202408	HERC4; hect domain and RLD 4	NM_015601	Hs.51891	26091	0.919629	0.0234121
A_23_P202594	C10orf119; chromosome 10 open reading frame 119	NM_024834	Hs.124246	79892	0.897758	0.0234121
A_23_P202720	SLC35C1; solute carrier family 35, member C1	AK074929	Hs.12211	55343	1.15126	0.0234121
A_23_P202918	KCNJ1; potassium inwardly-rectifying channel, subfamily J, member 1	NM_000220	Hs.527830	3758	1.13339	0.0234121
A_23_P203299	RCN1; reticulocalbin 1, EF-hand calcium binding domain	D42073	Hs.97887	5954	0.901315	0.0234121
A_23_P203514	CARS; cysteinyl-tRNA synthetase	BC002880	Hs.274873	833	0.910977	0.0234121
A_23_P203649	ZF; HCF-binding transcription factor Zhangfei	NM_021212	Hs.321022	58487	0.897106	0.0234121
A_23_P203841	BAZ2A; bromodomain adjacent to zinc finger domain, 2A	AB002312	Hs.314263	11176	0.921774	0.0234121
A_23_P204001	ADCY6; adenylate cyclase 6	AF250226	Hs.525401	112	1.05768	0.0234121
A_23_P204121	ACVRL1; activin A receptor type II-like 1	Z22533	Hs.410104	94	1.14443	0.0234121
A_23_P204579	TDG; thymine-DNA glycosylase	BC037557	Hs.527114	6996	0.875297	0.0234121
A_23_P204696	CDKN1B; cyclin-dependent kinase inhibitor 1B (p27, Kip1)	BC001971	Hs.238990	1027	0.93398	0.0234121
A_23_P204712	AQP6; aquaporin 6, kidney specific	U48408	Hs.54505	363	1.04215	0.0234121
A_23_P204958	LATS2; LATS, large tumor suppressor, homolog 2 (Drosophila)	NM_014572	Hs.78960	26524	0.911394	0.0234121
A_23_P205910	SLC24A1; solute carrier family 24 (sodium/potassium/calcium exchanger), member 1	NM_004727	Hs.173092	9187	0.885623	0.0234121
A_23_P206228	VPS13C; vacuolar protein sorting 13C (yeast)	NM_017684	Hs.511668	54832	0.877988	0.0234121
A_23_P206792	MGC13138; hypothetical protein MGC13138	NM_033410	Hs.132227	92595	1.0692	0.0234121
A_23_P206884	SAH; SA hypertension-associated homolog (rat)	D16350	Hs.160976	6296	0.871861	0.0234121
A_23_P207297	LOC51136; PTD016 protein	NM_016125	Hs.531701	51136	0.844721	0.0234121
A_23_P208325	ZNF235; zinc finger protein 235	NM_004234	Hs.298089	9310	0.924125	0.0234121
A_23_P208421	F2RL3; coagulation factor II (thrombin) receptor-like 3	AF055917	Hs.137574	9002	1.06603	0.0234121
A_23_P209032		NM_018675			0.861199	0.0234121
A_23_P209043	FXYD3; FXYD domain containing ion transport regulator 3	U28249	Hs.301350	5349	1.12976	0.0234121
A_23_P209070	LGI4; leucine-rich repeat LGI family, member 4	AJ487519	Hs.65256	163175	1.10039	0.0234121
A_23_P209146	ZNF91; zinc finger protein 91 (HPF7, HTF10)	L11672	Hs.549076	7644	0.856424	0.0234121
A_23_P20995					1.11885	0.0234121
A_23_P210021	NPPC; natriuretic peptide precursor C	NM_024409	Hs.247916	4880	1.08607	0.0234121
A_23_P210365	C20orf59; chromosome 20 open reading frame 59	NM_022082	Hs.512686	63910	1.10518	0.0234121
A_23_P210496	C20orf67; chromosome 20 open reading frame 67	NM_022104	Hs.472856	63935	1.10579	0.0234121
A_23_P210763	JAG1; jagged 1 (Alagille syndrome)	NM_000214	Hs.224012	182	1.19396	0.0234121
A_23_P210811	C1QR1; complement component 1, q subcomponent, receptor 1	AJ295142	Hs.97199	22918	1.20926	0.0234121
A_23_P21092	CALB2; calbindin 2, 29kDa (calretinin)	BC015484	Hs.106857	794	1.08735	0.0234121
A_23_P211748	GTF2E1; general transcription factor IIE, polypeptide 1, alpha 56kDa	S67859	Hs.445272	2960	0.906817	0.0234121
A_23_P212016		X77777			1.10314	0.0234121
A_23_P213255	SMARCAD1; SWI/SNF-related, matrix-associated actin-dependent regulator of chromatin, subfamily a, containing DEAD/H box 1	AB032948	Hs.410406	56916	0.893021	0.0234121
A_23_P213527		AB065678			0.892903	0.0234121
A_23_P21485	FLJ20701; hypothetical protein FLJ20701	NM_017933	Hs.409352	55022	1.12876	0.0234121
A_23_P215355	SCRN1; secernin 1	D83777	Hs.520740	9805	1.15802	0.0234121
A_23_P215484	CCL26; chemokine (C-C motif) ligand 26	AF096296	Hs.131342	10344	1.13579	0.0234121
A_23_P216689	BRD3; bromodomain containing 3	NM_007371	Hs.522472	8019	0.896025	0.0234121
A_23_P216869	ZNF189; zinc finger protein 189	U75454	Hs.50123	7743	0.953753	0.0234121
A_23_P216877	NR4A3; nuclear receptor subfamily 4, group A, member 3	NM_173200	Hs.279522	8013	1.22506	0.0234121
A_23_P217339	PRKX; protein kinase, X-linked	NM_005044	Hs.390788	5613	0.871034	0.0234121
A_23_P217564	ACSL4; acyl-CoA synthetase long-chain family member 4	NM_022977	Hs.268785	2182	0.892588	0.0234121
A_23_P218033	ZNFN1A4; zinc finger protein, subfamily 1A, 4 (Eos)	AB058685	Hs.388622	64375	1.09921	0.0234121
A_23_P218108	WDFY2; WD repeat and FYVE domain containing 2	BC014004	Hs.208550	115825	0.879212	0.0234121
A_23_P218131	C14orf173; chromosome 14 open reading frame 173	NM_022489	Hs.24956	64423	1.16226	0.0234121
A_23_P219013	ABCC10; ATP-binding cassette, sub-family C (CFTR/MRP), member 10	AK000002	Hs.55879	89845	1.06425	0.0234121
A_23_P21912	LOC58489; hypothetical protein from EUROIMAGE 588495	AL390079	Hs.459072	58489	0.922606	0.0234121
A_23_P220	SLC1A7; solute carrier family 1 (glutamate transporter), member 7	BC012119	Hs.104637	6512	1.09596	0.0234121
A_23_P23303	EXO1; exonuclease 1	AF084974	Hs.498248	9156	1.25116	0.0234121
A_23_P23318	WDR3; WD repeat domain 3	AF083217	Hs.201375	10885	0.8845	0.0234121
A_23_P23438	SEMA4A; sema domain, immunoglobulin domain (Ig), transmembrane domain (TM) and short cytoplasmic domain, (semaphorin) 4A	BC020974	Hs.408846	64218	1.11167	0.0234121
A_23_P23617	DKFZP434H2010; hypothetical protein DKFZp434H2010	NM_032129	Hs.528691	84069	1.14153	0.0234121
A_23_P23754	CFHL5; complement factor H-related 5	NM_030787	Hs.282594	81494	1.12615	0.0234121
A_23_P2409	NEDD1; neural precursor cell expressed, developmentally down-regulated 1	AL832466	Hs.270084	121441	0.87174	0.0234121
A_23_P24543	FAM55A; family with sequence similarity 55, member A	NM_152315	Hs.374720	120400	1.16997	0.0234121
A_23_P24698		AB065733			1.12014	0.0234121
A_23_P24784	TNNI2; troponin I, skeletal, fast	L21715	Hs.523403	7136	1.12807	0.0234121
A_23_P24807		AB065819			1.18335	0.0234121
A_23_P250412	PARVG; parvin, gamma	BC034406	Hs.546422	64098	1.09714	0.0234121
A_23_P250769	MTMR12; myotubularin related protein 12	NM_019061	Hs.481836	54545	1.10627	0.0234121
A_23_P251339	DHRSX; dehydrogenase/reductase (SDR family) X-linked	AJ293620	Hs.458462	207063	1.11927	0.0234121
A_23_P251360	PIK3CG; phosphoinositide-3-kinase, catalytic, gamma polypeptide	NM_002649	Hs.32942	5294	1.10033	0.0234121
A_23_P251387	REPS2; RALBP1 associated Eps domain containing 2	NM_004726	Hs.186810	9185	1.14446	0.0234121
A_23_P251937	CPEB4; cytoplasmic polyadenylation element binding protein 4	AB051460	Hs.127126	80315	0.842408	0.0234121
A_23_P252025	SSX2; synovial sarcoma, X breakpoint 2	BC002818	Hs.546302	6757	0.8372	0.0234121
A_23_P252227	TULP1; tubby like protein 1	BC032714	Hs.485208	7287	1.07917	0.0234121
A_23_P253154	EP400; E1A binding protein p400	AY044869	Hs.507307	57634	0.936142	0.0234121
A_23_P253192	RPL15; ribosomal protein L15	NM_002948	Hs.381219	6138	0.876924	0.0234121
A_23_P25326	CACNA2D4; calcium channel, voltage-dependent, alpha 2/delta subunit 4	NM_172364	Hs.13768	93589	1.14703	0.0234121
A_23_P253542	SMPX; small muscle protein, X-linked	NM_014332	Hs.86492	23676	1.11012	0.0234121
A_23_P254512					1.08073	0.0234121
A_23_P254702	DEK; DEK oncogene (DNA binding)	BC035259	Hs.484813	7913	0.854212	0.0234121
A_23_P254974	TATDN1; TatD DNase domain containing 1	AF212250	Hs.170568	83940	0.848837	0.0234121
A_23_P25502	CPB2; carboxypeptidase B2 (plasma, carboxypeptidase U)	M75106	Hs.512937	1361	1.26322	0.0234121
A_23_P255082	FLJ23598; hypothetical protein FLJ23598	NM_024783	Hs.147377	79841	0.924532	0.0234121
A_23_P255785	NCK1; NCK adaptor protein 1	BC006403	Hs.477693	4690	0.884053	0.0234121
A_23_P255869	C9orf46; chromosome 9 open reading frame 46	AK027594	Hs.534185	55848	1.15885	0.0234121
A_23_P25587	LECT1; leukocyte cell derived chemotaxin 1	BC025659	Hs.421391	11061	1.15969	0.0234121
A_23_P256158	ADRA2C; adrenergic, alpha-2C-, receptor	NM_000683	Hs.123022	152	1.13789	0.0234121
A_23_P256270	SMN2; survival of motor neuron 2, centromeric	BC015308	Hs.202179	6607	0.87392	0.0234121
A_23_P256279		BC018085			1.13079	0.0234121
A_23_P256642	KCNE1L; KCNE1-like	AJ012743	Hs.522753	23630	1.09145	0.0234121
A_23_P256724	TNFRSF10C; tumor necrosis factor receptor superfamily, member 10c, decoy without an intracellular domain	AF012536	Hs.119684	8794	1.14071	0.0234121
A_23_P257316		X12458			0.921714	0.0234121
A_23_P257668	FLJ12571; hypothetical protein FLJ12571	NM_024926	Hs.303930	79989	1.177	0.0234121
A_23_P257795	NDUFA2; NADH dehydrogenase (ubiquinone) 1 alpha subcomplex, 2, 8kDa	BC003674	Hs.534333	4695	1.14082	0.0234121
A_23_P258964	IARS; isoleucine-tRNA synthetase	D28473	Hs.445403	3376	0.901714	0.0234121
A_23_P258976	GOLGA1; golgi autoantigen, golgin subfamily a, 1	U51587	Hs.133469	2800	1.07599	0.0234121
A_23_P259621	LAT2; linker for activation of T cells family, member 2	AF252613	Hs.56607	7462	1.08693	0.0234121
A_23_P2683	FLJ21908; hypothetical protein FLJ21908	AK025561	Hs.437855	79657	0.857508	0.0234121
A_23_P27147	ANAPC11; APC11 anaphase promoting complex subunit 11 homolog (yeast)	AF247789	Hs.534456	51529	1.0935	0.0234121
A_23_P27846	KIAA1881; KIAA1881	AB067468	Hs.549234	114782	1.0855	0.0234121
A_23_P28057	THOP1; thimet oligopeptidase 1	BC002391	Hs.78769	7064	1.13453	0.0234121
A_23_P29215		NM_005162			1.14352	0.0234121
A_23_P29784	ARMC8; armadillo repeat containing 8	NM_015396	Hs.266826	25852	0.892763	0.0234121
A_23_P3017	RNASE6; ribonuclease, RNase A family, k6	BC020848	Hs.23262	6039	1.11894	0.0234121
A_23_P30175	ERBB2IP; erbb2 interacting protein	AB033051	Hs.519346	55914	0.863942	0.0234121
A_23_P302654	Cep72; centrosomal protein 72 kDa	NM_018140	Hs.481466	55722	0.936686	0.0234121
A_23_P30395	DKFZp761C169; vasculin	AY226828	Hs.444279	65056	0.871442	0.0234121
A_23_P305581		NM_138339			1.1776	0.0234121
A_23_P310350	CARKL; carbohydrate kinase-like	NM_013276	Hs.268606	23729	1.07349	0.0234121
A_23_P31046	MYCT1; myc target 1	NM_025107	Hs.18160	80177	1.19238	0.0234121
A_23_P310540	LCE4A; late cornified envelope 4A	NM_178356	Hs.447955	199834	1.10952	0.0234121
A_23_P312358	C10orf30; chromosome 10 open reading frame 30	NM_152751	Hs.498740	222389	1.18602	0.0234121
A_23_P312718					0.917221	0.0234121
A_23_P31323	ACTB; actin, beta	AK058019	Hs.520640	60	0.898048	0.0234121
A_23_P313939		AL832720			1.10672	0.0234121
A_23_P314672	NOV1; NOV1	NM_144663	Hs.350556	143501	1.08836	0.0234121
A_23_P315836	BAIAP2; BAI1-associated protein 2	NM_017451	Hs.128316	10458	1.09542	0.0234121
A_23_P315998	OR10A5; olfactory receptor, family 10, subfamily A, member 5	NM_178168	Hs.447478	144124	1.08914	0.0234121
A_23_P31798		D10870			1.12372	0.0234121
A_23_P31829					1.10748	0.0234121
A_23_P322592	FLJ39653; hypothetical protein FLJ39653	NM_152684	Hs.445315	202020	0.939303	0.0234121
A_23_P323270	OSR1; odd-skipped related 1 (Drosophila)	NM_145260	Hs.123933	130497	1.28469	0.0234121
A_23_P326785	TNP2; transition protein 2 (during histone to protamine replacement)	NM_005425	Hs.513349	7142	1.13877	0.0234121
A_23_P32853	NMD3; NMD3 homolog (S. cerevisiae)	BC013317	Hs.492805	51068	0.857389	0.0234121
A_23_P328720	KLHL8; kelch-like 8 (Drosophila)	NM_020803	Hs.106601	57563	0.918491	0.0234121
A_23_P32924					0.869883	0.0234121
A_23_P329890	MGC17839; hypothetical protein MGC17839	NM_174926	Hs.380228	219902	1.25268	0.0234121
A_23_P331072	MGC22773; hypothetical protein MGC22773	NM_145258	Hs.151193	127255	0.939653	0.0234121
A_23_P332260	PBOV1; prostate and breast cancer overexpressed 1	NM_021635	Hs.302016	59351	1.14258	0.0234121
A_23_P33285	CRIP1; cysteine-rich protein 1 (intestinal)	BC002738	Hs.70327	1396	1.17102	0.0234121
A_23_P33407	HERC2; hect domain and RLD 2	AF071172	Hs.434890	8924	0.915448	0.0234121
A_23_P33583	DNAH7; dynein, axonemal, heavy polypeptide 7	NM_018897	Hs.97403	56171	1.16872	0.0234121
A_23_P336408					1.13601	0.0234121
A_23_P336479	G3BP; Ras-GTPase-activating protein SH3-domain-binding protein	NM_005754	Hs.3353	10146	0.909374	0.0234121
A_23_P337790	SHPRH; SNF2 histone linker PHD RING helicase	NM_173082	Hs.124537	257218	0.848642	0.0234121
A_23_P33984	TMEM27; transmembrane protein 27	BC014317	Hs.129614	57393	0.931135	0.0234121
A_23_P34066	IL9R; interleukin 9 receptor	M84747	Hs.406228	3581	1.14435	0.0234121
A_23_P341410	C16orf55; chromosome 16 open reading frame 55	NM_153025	Hs.435398	124045	1.05846	0.0234121
A_23_P341527	DCST1; DC-STAMP domain containing 1	NM_152494	Hs.351431	149095	1.10572	0.0234121
A_23_P34700	TNNT2; troponin T2, cardiac	X74819	Hs.533613	7139	1.13099	0.0234121
A_23_P348737	NR2F1; nuclear receptor subfamily 2, group F, member 1	NM_005654	Hs.519445	7025	1.20908	0.0234121
A_23_P348867	LOC116143; hypothetical protein BC014022	NM_138458	Hs.443481	116143	1.11775	0.0234121
A_23_P348911		NM_178529			1.1027	0.0234121
A_23_P35006	AMY2B; amylase, alpha 2B; pancreatic	NM_020978	Hs.484588	280	0.896507	0.0234121
A_23_P35055	NPHS2; nephrosis 2, idiopathic, steroid-resistant (podocin)	AJ279254	Hs.412710	7827	1.06613	0.0234121
A_23_P350555	TCP10L; t-complex 10 (mouse)-like	NM_144659	Hs.42034	140290	1.10613	0.0234121
A_23_P351138	CLDN9; claudin 9	NM_020982	Hs.296949	9080	1.07391	0.0234121
A_23_P35114	CKIP-1; CK2 interacting protein 1; HQ0024c protein	NM_016274	Hs.438824	51177	1.09846	0.0234121
A_23_P35343	ZNF248; zinc finger protein 248	AJ491695	Hs.25275	57209	0.869583	0.0234121
A_23_P353704	KIAA1434; hypothetical protein KIAA1434	NM_019593	Hs.472040	56261	0.903213	0.0234121
A_23_P357811	MBNL1; muscleblind-like (Drosophila)	NM_021038	Hs.478000	4154	0.87441	0.0234121
A_23_P357936	ASTN2; astrotactin 2	NM_014010	Hs.209217	23245	1.09864	0.0234121
A_23_P358857	ZNF644; zinc finger protein 644	NM_032186	Hs.173001	84146	0.900453	0.0234121
A_23_P358904	ZNFN1A4; zinc finger protein, subfamily 1A, 4 (Eos)	NM_022465	Hs.388622	64375	1.07292	0.0234121
A_23_P359596	DATF1; death associated transcription factor 1	NM_080797	Hs.551527	11083	0.914156	0.0234121
A_23_P359666	PLAC2; placenta-specific 2	NM_153375	Hs.515575	257000	1.1429	0.0234121
A_23_P361469	MGC24132; hypothetical protein MGC24132	NM_152396	Hs.149487	131965	0.942455	0.0234121
A_23_P36215	NAP1L4; nucleosome assembly protein 1-like 4	U77456	Hs.501684	4676	0.918188	0.0234121
A_23_P36377		AB065858			1.10772	0.0234121
A_23_P366895	B3Gn-T6; beta-1,3-N-acetylglucosaminyltransferase protein	NM_138706	Hs.352622	192134	1.11018	0.0234121
A_23_P367044	MGC48972; hypothetical protein MGC48972	NM_173475	Hs.101007	123879	1.08508	0.0234121
A_23_P368777	MGC17986; hypothetical protein MGC17986	NM_153608	Hs.511883	163071	0.933903	0.0234121
A_23_P371005					0.875879	0.0234121
A_23_P372888	SC5DL; sterol-C5-desaturase (ERG3 delta-5-desaturase homolog, fungal)-like	NM_006918	Hs.287749	6309	0.864635	0.0234121
A_23_P373475	AKT2; v-akt murine thymoma viral oncogene homolog 2	NM_001626	Hs.515406	208	0.887411	0.0234121
A_23_P3748	ZNF205; zinc finger protein 205	AF060865	Hs.522143	7755	0.875075	0.0234121
A_23_P374914	FLJ32884; hypothetical protein FLJ32884	NM_144702	Hs.491734	149499	1.08478	0.0234121
A_23_P375404	SLC25A19; solute carrier family 25 (mitochondrial deoxynucleotide carrier), member 19	NM_021734	Hs.514470	60386	1.07776	0.0234121
A_23_P377899	KRTAP11-1; keratin associated protein 11-1	NM_175858	Hs.407654	337880	1.12248	0.0234121
A_23_P380815	KIAA1279; KIAA1279	NM_015634	Hs.279580	26128	0.904839	0.0234121
A_23_P381368	HOXD10; homeo box D10	NM_002148	Hs.123070	3236	1.07854	0.0234121
A_23_P382128	FLJ37131; hypothetical protein FLJ37131	NM_173687	Hs.211038	286122	1.18988	0.0234121
A_23_P382607	WNT4; wingless-type MMTV integration site family, member 4	NM_030761	Hs.25766	54361	1.19526	0.0234121
A_23_P38287	RASL10B; RAS-like, family 10, member B	BC041133	Hs.437035	91608	1.15714	0.0234121
A_23_P387040	MGC31967; hypothetical protein MGC31967	NM_174923	Hs.534579	203260	1.12257	0.0234121
A_23_P388081	RYK; RYK receptor-like tyrosine kinase	NM_002958	Hs.245869	6259	0.898872	0.0234121
A_23_P389569	SEZ6; seizure related 6 homolog (mouse)	NM_178860	Hs.21837	124925	1.11548	0.0234121
A_23_P391368		NM_178521			1.11447	0.0234121
A_23_P39277					1.09173	0.0234121
A_23_P395464	ZNF582; zinc finger protein 582	NM_144690	Hs.244391	147948	0.84787	0.0234121
A_23_P399255	RNF182; ring finger protein 182	NM_152737	Hs.111164	221687	0.792626	0.0234121
A_23_P399681	TSSK3; testis-specific serine kinase 3	NM_052841	Hs.512763	81629	1.07284	0.0234121
A_23_P400235	MUT; methylmalonyl Coenzyme A mutase	NM_000255	Hs.485527	4594	0.904242	0.0234121
A_23_P400288	SLURP1; secreted LY6/PLAUR domain containing 1	NM_020427	Hs.103505	57152	1.08263	0.0234121
A_23_P400344	MGC10067; hypothetical protein MGC10067	NM_145049	Hs.190447	134510	0.868458	0.0234121
A_23_P400449	KIAA1576; KIAA1576 protein	NM_020927	Hs.461405	57687	1.24184	0.0234121
A_23_P401014	ARIH1; ariadne homolog, ubiquitin-conjugating enzyme E2 binding protein, 1 (Drosophila)	NM_005744	Hs.268787	25820	0.939826	0.0234121
A_23_P402319	FLJ33641; hypothetical protein FLJ33641	NM_152687	Hs.44930	202309	1.07508	0.0234121
A_23_P4025	TCAM1; testicular cell adhesion molecule 1	AB026156	Hs.514404	146771	1.13581	0.0234121
A_23_P403424	PLA2G4B; phospholipase A2, group IVB (cytosolic)	NM_005090	Hs.550492	8681	1.07013	0.0234121
A_23_P405088	CLDN11; claudin 11 (oligodendrocyte transmembrane protein)	NM_005602	Hs.31595	5010	1.08402	0.0234121
A_23_P40685	EP300; E1A binding protein p300	U01877	Hs.517517	2033	0.944395	0.0234121
A_23_P406889	PLDN; pallidin homolog (mouse)	NM_012388	Hs.7037	26258	0.829584	0.0234121
A_23_P407695	MGC27169; hyporthetical protein MGC27169	NM_176782	Hs.234786	338094	1.12569	0.0234121
A_23_P408285	PRICKLE1; prickle-like 1 (Drosophila)	NM_153026	Hs.524348	144165	0.919862	0.0234121
A_23_P410507	PSPN; persephin	NM_004158	Hs.248159	5623	1.09831	0.0234121
A_23_P412603	GPR73L1; G protein-coupled receptor 73-like 1	NM_144773	Hs.375029	128674	1.11446	0.0234121
A_23_P413224	NCR2; natural cytotoxicity triggering receptor 2	NM_004828	Hs.194721	9436	1.15649	0.0234121
A_23_P416581	GNAZ; guanine nucleotide binding protein (G protein), alpha z polypeptide	NM_002073	Hs.551502	2781	1.20088	0.0234121
A_23_P416856	LOC338328; high density lipoprotein-binding protein	NM_178172	Hs.426410	338328	1.10544	0.0234121
A_23_P417415	THEA; thioesterase, adipose associated	NM_147161	Hs.550510	26027	1.06654	0.0234121
A_23_P422703	NR2F2; nuclear receptor subfamily 2, group F, member 2	NM_021005	Hs.347991	7026	1.37027	0.0234121
A_23_P423384	CREB3; cAMP responsive element binding protein 3	NM_006368	Hs.522110	10488	1.05857	0.0234121
A_23_P428840	TMEM44; transmembrane protein 44	NM_138399	Hs.478729	93109	1.20238	0.0234121
A_23_P428992	LOC93622; hypothetical protein BC006130	NM_138699	Hs.6815	93622	0.891235	0.0234121
A_23_P428999	NCOA2; nuclear receptor coactivator 2	NM_006540	Hs.446678	10499	1.2303	0.0234121
A_23_P43141	EIF3S6; eukaryotic translation initiation factor 3, subunit 6 48kDa	U62962	Hs.405590	3646	0.848897	0.0234121
A_23_P43150	ZHX1; zinc fingers and homeoboxes 1	BC040481	Hs.521264	11244	0.92113	0.0234121
A_23_P43248	TAF2; TAF2 RNA polymerase II, TATA box binding protein (TBP)-associated factor, 150kDa	AK001618	Hs.122752	6873	0.925411	0.0234121
A_23_P433204	RHOT1; ras homolog gene family, member T1	NM_018307	Hs.462742	55288	0.905174	0.0234121
A_23_P43364	SIT1; signaling threshold regulating transmembrane adaptor 1	AJ010059	Hs.88012	27240	1.17159	0.0234121
A_23_P433838	MIB1; mindbomb homolog 1 (Drosophila)	NM_020774	Hs.140903	57534	0.875853	0.0234121
A_23_P43396		AB065711			1.09148	0.0234121
A_23_P434890	CARD10; caspase recruitment domain family, member 10	NM_014550	Hs.57973	29775	1.1281	0.0234121
A_23_P44207	CACH-1; cytosolic acetyl-CoA hydrolase	NM_130767	Hs.439127	134526	1.15247	0.0234121
A_23_P44257	COMMD8; COMM domain containing 8	BC015145	Hs.23956	54951	0.826634	0.0234121
A_23_P44380	EMR4; egf-like module containing, mucin-like, hormone receptor-like 4	AY181245	Hs.434198	326342	1.26901	0.0234121
A_23_P44674					1.18023	0.0234121
A_23_P45217	LOC389903; similar to Taxol resistant associated protein 3 (TRAG-3)	BC007228	Hs.546591	389903	1.15725	0.0234121
A_23_P45248	SH2D1A; SH2 domain protein 1A, Duncan's disease (lymphoproliferative syndrome)	AL023657	Hs.349094	4068	0.801302	0.0234121
A_23_P45424	ITGB1BP2; integrin beta 1 binding protein (melusin) 2	NM_012278	Hs.109999	26548	1.14232	0.0234121
A_23_P46170	MED8; mediator of RNA polymerase II transcription, subunit 8 homolog (yeast)	BC010019	Hs.301756	112950	1.0903	0.0234121
A_23_P4649	APOC1; apolipoprotein C-I	BC009698	Hs.110675	341	1.15848	0.0234121
A_23_P4662	BCL3; B-cell CLL/lymphoma 3	M31732	Hs.31210	602	1.16387	0.0234121
A_23_P46725	EPC1; enhancer of polycomb homolog 1 (Drosophila)	AF277374	Hs.167805	80314	0.912814	0.0234121
A_23_P4685	MGC19604; similar to RIKEN cDNA B230118G17 gene	NM_080665	Hs.159366	112812	1.04557	0.0234121
A_23_P47135	NR1H3; nuclear receptor subfamily 1, group H, member 3	U22662	Hs.438863	10062	1.07769	0.0234121
A_23_P48109		BC015737			1.10584	0.0234121
A_23_P48320		U18548			1.13044	0.0234121
A_23_P48561	EFS; embryonal Fyn-associated substrate	AB001466	Hs.24587	10278	1.14567	0.0234121
A_23_P500206	IL17RE; interleukin 17 receptor E	NM_153483	Hs.390823	132014	1.08553	0.0234121
A_23_P50146	CD33L3; CD33 antigen-like 3	AK095432	Hs.287692	284266	1.14511	0.0234121
A_23_P502480	APG4C; APG4 autophagy 4 homolog C (S. cerevisiae)	NM_032852	Hs.7353	84938	0.861336	0.0234121
A_23_P502710	GAS2L1; growth arrest-specific 2 like 1	NM_152237	Hs.322852	10634	1.14583	0.0234121
A_23_P51051	ZNF142; zinc finger protein 142 (clone pHZ-49)	D87073	Hs.551515	7701	1.08431	0.0234121
A_23_P52040		AB065644			1.0801	0.0234121
A_23_P52589	C11orf13; chromosome 11 open reading frame 13	NM_003475	Hs.72925	8045	1.10925	0.0234121
A_23_P53646	NAP1L1; nucleosome assembly protein 1-like 1	AK055020	Hs.524599	4673	0.878838	0.0234121
A_23_P55036	SLC25A19; solute carrier family 25 (mitochondrial deoxynucleotide carrier), member 19	BC001075	Hs.514470	60386	1.09483	0.0234121
A_23_P55430					0.89121	0.0234121
A_23_P55564		NM_032724			0.889357	0.0234121
A_23_P55698	ZNF264; zinc finger protein 264	AB007872	Hs.515634	9422	0.865882	0.0234121
A_23_P55854	LOC147804; hypothetical protein LOC147804	BC047783	Hs.433293	147804	0.849959	0.0234121
A_23_P55957	TULP2; tubby like protein 2	U82469	Hs.104636	7288	1.1183	0.0234121
A_23_P56356		NM_153021			1.11827	0.0234121
A_23_P56416	LRRFIP1; leucine rich repeat (in FLII) interacting protein 1	AJ223075	Hs.471779	9208	0.91002	0.0234121
A_23_P5679	CFC1; cripto, FRL-1, cryptic family 1	AF312769	Hs.546410	55997	1.07793	0.0234121
A_23_P58675	TPPP; brain-specific protein p25 alpha	AK098392	Hs.551526	11076	1.12647	0.0234121
A_23_P59138	POU5F1; POU domain, class 5, transcription factor 1	Z11898	Hs.249184	5460	1.15039	0.0234121
A_23_P59192	SNRPC; small nuclear ribonucleoprotein polypeptide C	X12517	Hs.1063	6631	1.10453	0.0234121
A_23_P59308	ESR1; estrogen receptor 1	X03635	Hs.208124	2099	1.16937	0.0234121
A_23_P59375	ID4; inhibitor of DNA binding 4, dominant negative helix-loop-helix protein	BC014941	Hs.519601	3400	1.31349	0.0234121
A_23_P60283		AF503166			0.897031	0.0234121
A_23_P60286	EIF4B; eukaryotic translation initiation factor 4B	NM_001417	Hs.512629	1975	0.900772	0.0234121
A_23_P6099	PLCB1; phospholipase C, beta 1 (phosphoinositide-specific)	AJ278313	Hs.310537	23236	0.928142	0.0234121
A_23_P6140	OPRL1; opiate receptor-like 1	U30185	Hs.2859	4987	1.13435	0.0234121
A_23_P61854	KIAA0372; KIAA0372	AB002370	Hs.482868	9652	0.883807	0.0234121
A_23_P61987	MGC4659; hole gene	BC004221	Hs.157527	80757	1.09819	0.0234121
A_23_P62095	MAGEA3; melanoma antigen family A, 3	BC017389	Hs.417816	4102	1.13781	0.0234121
A_23_P62128	MTM1; myotubularin 1	BC030779	Hs.434285	4534	0.902712	0.0234121
A_23_P64247	TTC17; tetratricopeptide repeat domain 17	NM_018259	Hs.191186	55761	0.932164	0.0234121
A_23_P65057	PTPRQ; protein tyrosine phosphatase, receptor type, Q	AF169351	Hs.552367	374462	1.09363	0.0234121
A_23_P65696					1.06163	0.0234121
A_23_P65699	FLJ21439; hypothetical protein FLJ21439	NM_025137	Hs.550536	80208	0.908945	0.0234121
A_23_P65812	SMAD6; SMAD, mothers against DPP homolog 6 (Drosophila)	BC012986	Hs.153863	4091	0.909199	0.0234121
A_23_P67284	ZNF443; zinc finger protein 443	NM_005815	Hs.142150	10224	0.898369	0.0234121
A_23_P67437	KIR3DL1; killer cell immunoglobulin-like receptor, three domains, long cytoplasmic tail, 1	NM_013289	Hs.278457	3811	1.08845	0.0234121
A_23_P67661	COX7A1; cytochrome c oxidase subunit VIIa polypeptide 1 (muscle)	BC002757	Hs.421621	1346	1.2269	0.0234121
A_23_P68740	AIRE; autoimmune regulator (autoimmune polyendocrinopathy candidiasis ectodermal dystrophy)	Z97990	Hs.129829	326	1.05958	0.0234121
A_23_P68866	UCRC; ubiquinol-cytochrome c reductase complex (7.2 kD)	NM_013387	Hs.284292	29796	1.11865	0.0234121
A_23_P6888	DLEC1; deleted in lung and esophageal cancer 1	NM_007337	Hs.277589	9940	1.09836	0.0234121
A_23_P68942	RPL3; ribosomal protein L3	BC015767	Hs.119598	6122	0.853289	0.0234121
A_23_P70648	HTR1E; 5-hydroxytryptamine (serotonin) receptor 1E	M91467	Hs.1611	3354	1.06997	0.0234121
A_23_P70688	LY86; lymphocyte antigen 86	BC038846	Hs.519866	9450	1.06562	0.0234121
A_23_P71316	RBPMS; RNA binding protein with multiple splicing	BC003608	Hs.334587	11030	0.922516	0.0234121
A_23_P71624	PAX5; paired box gene 5 (B-cell lineage specific activator)	M96944	Hs.126365	5079	1.07649	0.0234121
A_23_P717	FLJ10874; hypothetical protein FLJ10874	AK024066	Hs.445386	55248	0.919076	0.0234121
A_23_P72680	CDV1; carnitine deficiency-associated, expressed in ventricle 1	NM_031473	Hs.528382	28981	1.35653	0.0234121
A_23_P73043					1.0977	0.0234121
A_23_P73093	INSIG1; insulin induced gene 1	NM_005542	Hs.520819	3638	0.899017	0.0234121
A_23_P73117	CTNNA3; catenin (cadherin-associated protein), alpha 3	NM_013266	Hs.549149	29119	1.08733	0.0234121
A_23_P74790	ABCD3; ATP-binding cassette, sub-family D (ALD), member 3	M81182	Hs.76781	5825	0.920741	0.0234121
A_23_P75257	VPS26; vacuolar protein sorting 26 (yeast)	BC022505	Hs.499925	9559	0.906325	0.0234121
A_23_P7528	DPYSL3; dihydropyrimidinase-like 3	D78014	Hs.519659	1809	0.900542	0.0234121
A_23_P75299		AB049629			1.08325	0.0234121
A_23_P75867	OR10A4; olfactory receptor, family 10, subfamily A, member 4	AF209506	Hs.448685	283297	1.18332	0.0234121
A_23_P75978	SKD3; suppressor of potassium transport defect 3	NM_030813	Hs.523877	81570	1.06582	0.0234121
A_23_P76480	CLEC2B; C-type lectin domain family 2, member B	AB015628	Hs.85201	9976	0.742998	0.0234121
A_23_P77033	PTPN21; protein tyrosine phosphatase, non-receptor type 21	X79510	Hs.437040	11099	1.14539	0.0234121
A_23_P77151	LASS3; LAG1 longevity assurance homolog 3 (S. cerevisiae)	BC034970	Hs.416099	204219	1.16455	0.0234121
A_23_P77508	SLC9A3R2; solute carrier family 9 (sodium/hydrogen exchanger), isoform 3 regulator 2	NM_004785	Hs.440896	9351	1.04578	0.0234121
A_23_P78372	THOC1; THO complex 1	BC010381	Hs.1540	9984	0.85471	0.0234121
A_23_P78980	B3GNT3; UDP-GlcNAc:betaGal beta-1,3-N-acetylglucosaminyltransferase 3	AB049585	Hs.69009	10331	1.08088	0.0234121
A_23_P79681	LRRC2; leucine rich repeat containing 2	NM_024750	Hs.517936	79442	0.857628	0.0234121
A_23_P79816	EMILIN3; elastin microfibril interfacer 3	AL137580	Hs.25897	90187	1.09364	0.0234121
A_23_P79974					1.13127	0.0234121
A_23_P80062	TAF4; TAF4 RNA polymerase II, TATA box binding protein (TBP)-associated factor, 135kDa	U75308	Hs.473243	6874	0.929693	0.0234121
A_23_P8013	HIST1H2BL; histone 1, H2bl	NM_003519	Hs.137594	8340	1.0972	0.0234121
A_23_P80510	PLSCR2; phospholipid scramblase 2	AF159441	Hs.147305	57047	1.19535	0.0234121
A_23_P80551		BC008330			1.32382	0.0234121
A_23_P81172	DCTD; dCMP deaminase	L12136	Hs.183850	1635	0.88395	0.0234121
A_23_P81522	OSRF; osmosis responsive factor	BC015701	Hs.130904	23548	0.905619	0.0234121
A_23_P82027	POU3F2; POU domain, class 3, transcription factor 2	Z11933	Hs.182505	5454	1.18955	0.0234121
A_23_P82327	CARD11; caspase recruitment domain family, member 11	AF322641	Hs.300355	84433	0.910301	0.0234121
A_23_P8241	FBXO5; F-box protein 5	AF129535	Hs.520506	26271	0.871827	0.0234121
A_23_P82509	GATAD1; GATA zinc finger domain containing 1	NM_021167	Hs.21145	57798	0.933371	0.0234121
A_23_P8311	TTRAP; TRAF and TNF receptor associated protein	NM_016614	Hs.403010	51567	0.880116	0.0234121
A_23_P83159	KLHL9; kelch-like 9 (Drosophila)	AK091715	Hs.522029	55958	0.924254	0.0234121
A_23_P83916	FBXL11; F-box and leucine-rich repeat protein 11	NM_012308	Hs.124147	22992	0.881973	0.0234121
A_23_P84154	ARHGAP15; Rho GTPase activating protein 15	NM_018460	Hs.171011	55843	0.822565	0.0234121
A_23_P84344	SIGIRR; single Ig IL-1R-related molecule	NM_021805	Hs.501624	59307	1.11332	0.0234121
A_23_P84369	ELMO1; engulfment and cell motility 1 (ced-12 homolog, C. elegans)	AL136787	Hs.304578	9844	0.838779	0.0234121
A_23_P84610	POT1; POT1 protection of telomeres 1 homolog (S. pombe)	NM_015450	Hs.31968	25913	0.913886	0.0234121
A_23_P85004					0.913825	0.0234121
A_23_P86206	SLC25A24; solute carrier family 25 (mitochondrial carrier; phosphate carrier), member 24	AF123303	Hs.132553	29957	0.844563	0.0234121
A_23_P86424	NCOA4; nuclear receptor coactivator 4	BC001562	Hs.522932	8031	0.892112	0.0234121
A_23_P87839	SFRS2IP; splicing factor, arginine/serine-rich 2, interacting protein	AF030234	Hs.210367	9169	0.892566	0.0234121
A_23_P87879	CD69; CD69 antigen (p60, early T-cell activation antigen)	BC007037	Hs.208854	969	0.773628	0.0234121
A_23_P88209	SCFD1; sec1 family domain containing 1	NM_016106	Hs.369168	23256	0.888718	0.0234121
A_23_P88233	C14orf122; chromosome 14 open reading frame 122	NM_016049	Hs.271614	51016	1.07788	0.0234121
A_23_P88351	SPG3A; spastic paraplegia 3A (autosomal dominant)	BC010708	Hs.241503	51062	0.888339	0.0234121
A_23_P88580	ARID3B; AT rich interactive domain 3B (BRIGHT- like)	AF116846	Hs.10431	10620	1.04905	0.0234121
A_23_P89139	ZNF83; zinc finger protein 83 (HPF1)	AK055318	Hs.467210	55769	0.826979	0.0234121
A_23_P89155	CDK3; cyclin-dependent kinase 3	AK097104	Hs.100009	1018	0.907942	0.0234121
A_23_P89365	FMNL1; formin-like 1	BC021906	Hs.100217	752	0.827711	0.0234121
A_23_P90909	RDH14; retinol dehydrogenase 14 (all-trans and 9-cis)	NM_020905	Hs.288880	57665	0.901065	0.0234121
A_23_P91885	TM4SF18; transmembrane 4 L six family member 18	NM_138786	Hs.22026	116441	1.18189	0.0234121
A_23_P91919	SERP1; stress-associated endoplasmic reticulum protein 1	AL136807	Hs.518326	27230	0.858433	0.0234121
A_23_P91954	CCBP2; chemokine binding protein 2	BC020558	Hs.185692	1238	1.07676	0.0234121
A_23_P91964	RASA2; RAS p21 protein activator 2	AF115573	Hs.15999	5922	0.937836	0.0234121
A_23_P92517	NYD-SP14; NYD-SP14 protein	NM_031956	Hs.378893	83894	1.15715	0.0234121
A_23_P92786	RBM27; RNA binding motif protein 27	AB037732	Hs.61441	54439	0.849362	0.0234121
A_23_P93623	ATP6V1F; ATPase, H+ transporting, lysosomal 14kDa, V1 subunit F	D49400	Hs.78089	9296	1.07911	0.0234121
A_23_P93898	FSCN3; fascin homolog 3, actin-bundling protein, testicular (Strongylocentrotus purpuratus)	AF281049	Hs.128402	29999	1.15685	0.0234121
A_23_P94647		AB065492			1.20707	0.0234121
A_23_P94736	ST6GALNAC4; ST6 (alpha-N-acetyl-neuraminyl-2,3-beta-galactosyl-1,3)-N-acetylgalactosaminide alpha-2,6-sialyltransferase 4	AK000600	Hs.3972	27090	1.0715	0.0234121
A_23_P95770					1.09713	0.0234121
A_23_P9603	PRKDC; protein kinase, DNA-activated, catalytic polypeptide	NM_006904	Hs.491682	5591	1.09479	0.0234121
A_23_P96317	SCML1; sex comb on midleg-like 1 (Drosophila)	AF160728	Hs.109655	6322	0.89986	0.0234121
A_23_P96623	OPN1MW; opsin 1 (cone pigments), medium-wave-sensitive (color blindness, deutan)	NM_000513	Hs.247787	2652	1.06984	0.0234121
A_23_P97218	ERO1LB; ERO1-like beta (S. cerevisiae)	BC044573	Hs.424926	56605	0.915284	0.0234121
A_23_P97401	CAMK1G; calcium/calmodulin-dependent protein kinase IG	BC032787	Hs.199068	57172	1.09622	0.0234121
A_23_P97697	LOC90806; similar to RIKEN cDNA 2610307I21	NM_144567	Hs.157078	90806	0.893606	0.0234121
A_23_P98042	DDX21; DEAD (Asp-Glu-Ala-Asp) box polypeptide 21	NM_004728	Hs.223141	9188	0.935406	0.0234121
A_23_P98085	PTEN; phosphatase and tensin homolog (mutated in multiple advanced cancers 1)	U92436	Hs.500466	5728	0.874947	0.0234121
A_23_P98261	SSSCA1; Sjogren's syndrome/scleroderma autoantigen 1	BC014791	Hs.534388	10534	1.12006	0.0234121
A_23_P98310	CSTF3; cleavage stimulation factor, 3' pre-RNA, subunit 3, 77kDa	U15782	Hs.44402	1479	0.879398	0.0234121
A_23_P98763	LOC220074; Hypothetical 55.1 kDa protein F09G8.5 in chromosome III	BC012855	Hs.317243	220074	1.11039	0.0234121
A_23_P99123	ARK5; AMP-activated protein kinase family member 5	AB011109	Hs.524692	9891	1.09138	0.0234121
A_23_P99688		AB065883			1.22114	0.0234121
A_23_P99930	FLJ20516; timeless-interacting protein	BC000870	Hs.426696	54962	0.894048	0.0234121
A_23_P100486	VKORC1; vitamin K epoxide reductase complex, subunit 1	BC002911	Hs.324844	79001	1.08163	0.0342648
A_23_P100868	MYOHD1; myosin head domain containing 1	NM_025109	Hs.302051	80179	1.09147	0.0342648
A_23_P100883	SUZ12; suppressor of zeste 12 homolog (Drosophila)	NM_015355	Hs.462732	23512	0.878856	0.0342648
A_23_P101025	LGALS9; lectin, galactoside-binding, soluble, 9 (galectin 9)	AB006782	Hs.81337	3965	1.08082	0.0342648
A_23_P101623	ZNF667; zinc finger protein 667	NM_022103	Hs.433473	63934	0.879572	0.0342648
A_23_P101774	SLC5A5; solute carrier family 5 (sodium iodide symporter), member 5	U66088	Hs.103983	6528	1.08628	0.0342648
A_23_P101783	IL12RB1; interleukin 12 receptor, beta 1	U03187	Hs.223894	3594	1.13542	0.0342648
A_23_P101972	CAPN13; calpain 13	NM_144575	Hs.529181	92291	1.06181	0.0342648
A_23_P102681		NM_024314			1.19424	0.0342648
A_23_P103082	TOM1; target of myb1 (chicken)	NM_005488	Hs.474705	10043	0.87925	0.0342648
A_23_P10356	ADAM28; a disintegrin and metalloproteinase domain 28	NM_021777	Hs.528304	10863	0.7619	0.0342648
A_23_P103662	YY1AP1; YY1 associated protein 1	NM_139118	Hs.516746	55249	1.05792	0.0342648
A_23_P103756	OVGP1; oviductal glycoprotein 1, 120kDa (mucin 9, oviductin)	U09550	Hs.1154	5016	1.10467	0.0342648
A_23_P104054	C1orf9; chromosome 1 open reading frame 9	NM_016227	Hs.204559	51430	0.903894	0.0342648
A_23_P104170		AB065956			1.0715	0.0342648
A_23_P104224	ACF; apobec-1 complementation factor	NM_138932	Hs.499643	29974	0.924368	0.0342648
A_23_P10497	ATP9B; ATPase, Class II, type 9B	AJ006268	Hs.465475	374868	0.894726	0.0342648
A_23_P10548	HTRA3; HtrA serine peptidase 3	BC035717	Hs.479119	94031	1.06385	0.0342648
A_23_P105571	CHPT1; choline phosphotransferase 1	BC020819	Hs.293077	56994	0.892577	0.0342648
A_23_P106084		AB065880			1.08057	0.0342648
A_23_P106925	CHST6; carbohydrate (N-acetylglucosamine 6-O) sulfotransferase 6	AF280086	Hs.157439	4166	1.22173	0.0342648
A_23_P107238	MBTD1; mbt domain containing 1	NM_017643	Hs.369586	54799	0.921873	0.0342648
A_23_P107578		NM_024976			1.22735	0.0342648
A_23_P108699	FSHR; follicle stimulating hormone receptor	M65085	Hs.1428	2492	1.08183	0.0342648
A_23_P10885	ZNF224; zinc finger protein 224	AF187990	Hs.549077	7767	0.813673	0.0342648
A_23_P108932		NM_020217			1.16223	0.0342648
A_23_P109420	LOC96610; hypothetical protein similar to KIAA0187 gene product	NM_080926	Hs.449601	96610	0.897276	0.0342648
A_23_P109843	IL5RA; interleukin 5 receptor, alpha	X61176	Hs.68876	3568	1.14705	0.0342648
A_23_P109988	CD86; CD86 antigen (CD28 antigen ligand 2, B7-2 antigen)	BC040261	Hs.171182	942	1.11591	0.0342648
A_23_P110276		NM_032654			1.10023	0.0342648
A_23_P110598	WDR36; WD repeat domain 36	NM_139281	Hs.533237	134430	0.936073	0.0342648
A_23_P110685	STC2; stanniocalcin 2	AK095891	Hs.233160	8614	1.15735	0.0342648
A_23_P11107		AF082350			1.10063	0.0342648
A_23_P111088		AJ302591			1.09997	0.0342648
A_23_P111103	RNF39; ring finger protein 39	AF238315	Hs.121178	80352	1.09802	0.0342648
A_23_P112220	INSL4; insulin-like 4 (placenta)	BC026254	Hs.418506	3641	1.14488	0.0342648
A_23_P11244	PJA1; praja 1	NM_022368	Hs.522679	64219	0.895257	0.0342648
A_23_P112666	FOXE3; forkhead box E3	NM_012186	Hs.112968	2301	1.08566	0.0342648
A_23_P112841		NM_025001			0.901193	0.0342648
A_23_P11295	MTCP1; mature T-cell proliferation 1	BC002600	Hs.6917	4515	0.906986	0.0342648
A_23_P112950	ATF7IP; activating transcription factor 7 interacting protein	NM_018179	Hs.546406	55729	1.07559	0.0342648
A_23_P113462	PARC; p53-associated parkin-like cytoplasmic protein	AB014608	Hs.485434	23113	0.886662	0.0342648
A_23_P11353	ATP6AP2; ATPase, H+ transporting, lysosomal accessory protein 2	AF291814	Hs.495960	10159	0.880599	0.0342648
A_23_P113572	CD19; CD19 antigen	NM_001770	Hs.96023	930	1.12123	0.0342648
A_23_P11408	PRY; PTPN13-like, Y-linked	AF000988	Hs.158343	9081	1.18319	0.0342648
A_23_P114414	RNF127; ring finger protein 127	NM_024778	Hs.144266	79836	1.16989	0.0342648
A_23_P114736	KCNJ10; potassium inwardly-rectifying channel, subfamily J, member 10	BC034036	Hs.408960	3766	1.08483	0.0342648
A_23_P115261	AGT; angiotensinogen (serine (or cysteine) proteinase inhibitor, clade A (alpha-1 antiproteinase, antitrypsin), member 8)	K02215	Hs.19383	183	1.17184	0.0342648
A_23_P116114		U38178			0.950833	0.0342648
A_23_P116183	BCDO2; beta-carotene dioxygenase 2	NM_031938	Hs.224505	83875	1.13992	0.0342648
A_23_P116301		AB065659			1.08232	0.0342648
A_23_P116344		AB065545			1.11898	0.0342648
A_23_P116533	SWAP70; SWAP-70 protein	AF134894	Hs.153026	23075	0.876518	0.0342648
A_23_P117172	PARP4; poly (ADP-ribose) polymerase family, member 4	AF057160	Hs.117825	143	1.05683	0.0342648
A_23_P117459		AB065895			1.04678	0.0342648
A_23_P117679	SLC30A4; solute carrier family 30 (zinc transporter), member 4	AF025409	Hs.162989	7782	1.07733	0.0342648
A_23_P117873	CHRM5; cholinergic receptor, muscarinic 5	AF026263	Hs.128216	1133	1.05131	0.0342648
A_23_P118712					0.916671	0.0342648
A_23_P118722	ASGR1; asialoglycoprotein receptor 1	AB070933	Hs.12056	432	1.12302	0.0342648
A_23_P118916	PQLC1; PQ loop repeat containing 1	NM_025078	Hs.288284	80148	1.0709	0.0342648
A_23_P119023					0.834114	0.0342648
A_23_P119042	NKG7; natural killer cell group 7 sequence	S69115	Hs.10306	4818	1.11652	0.0342648
A_23_P119407					1.10529	0.0342648
A_23_P119622	GRIM19; cell death-regulatory protein GRIM19	NM_015965	Hs.534453	51079	1.10893	0.0342648
A_23_P119812	GPD2; glycerol-3-phosphate dehydrogenase 2 (mitochondrial)	U36310	Hs.148266	2820	0.894701	0.0342648
A_23_P120048	BAZ2B; bromodomain adjacent to zinc finger domain, 2B	AK074895	Hs.470369	29994	0.834203	0.0342648
A_23_P120105	KCNS3; potassium voltage-gated channel, delayed-rectifier, subfamily S, member 3	BC004987	Hs.414489	3790	0.819899	0.0342648
A_23_P120545	C20orf75; chromosome 20 open reading frame 75	NM_152611	Hs.149133	164312	1.13529	0.0342648
A_23_P120931	APOBEC3C; apolipoprotein B mRNA editing enzyme, catalytic polypeptide-like 3C	BC011739	Hs.441124	27350	0.875121	0.0342648
A_23_P12128		M25164			1.09184	0.0342648
A_23_P12133	RPL5; ribosomal protein L5	U14966	Hs.532359	6125	0.853426	0.0342648
A_23_P121413	DNAJB8; DnaJ (Hsp40) homolog, subfamily B, member 8	BC029521	Hs.518241	165721	1.11334	0.0342648
A_23_P121596	PPBP; pro-platelet basic protein (chemokine (C-X-C motif) ligand 7)	M54995	Hs.2164	5473	1.16128	0.0342648
A_23_P122485		L35475			1.16137	0.0342648
A_23_P122617	C6orf111; chromosome 6 open reading frame 111	AK027658	Hs.520287	25957	0.894412	0.0342648
A_23_P122915	BRI3; brain protein I3	AF106966	Hs.410497	25798	1.1017	0.0342648
A_23_P123555	CYHR1; cysteine and histidine rich 1	BC005073	Hs.459379	50626	1.05945	0.0342648
A_23_P123774	AGPAT2; 1-acylglycerol-3-phosphate O-acyltransferase 2 (lysophosphatidic acid acyltransferase, beta)	BC000026	Hs.320151	10555	1.08338	0.0342648
A_23_P123983		AK024054			1.09406	0.0342648
A_23_P124190	TRIM34; tripartite motif-containing 34	AF220143	Hs.125300	53840	0.842457	0.0342648
[truncated: 18,045 more rows]
