# Supplementary material for: Altered Gene Expression and DNA Damage in Peripheral Blood Cells from Friedreich's Ataxia Patients: Cellular Model of Pathology
Source: PLoS Genet. 2010 Jan 15;6(1):e1000812. doi: 10.1371/journal.pgen.1000812 (PMC2799513; doi:10.1371/journal.pgen.1000812)
Supplement: Dataset S2 — Biologically informative gene sets for the FRDA children using Gene Set Analysis. (0.16 MB XLS) [file pgen.1000812.s014.xls]

## Sheet: Sheet1
Biological informative gene sets for FRDA children using Gene Set Analysis.
Set Name	preVsControl unadjusted Score	preVsControl unadjusted p-value	preVsControl unadjusted FDR
UVC_HIGH_D6_DN	-0.7938	0	0
PAR1PATHWAY	-0.7971	0	0
41BBPATHWAY	-0.9157	0	0
MMS_MOUSE_LYMPH_HIGH_4HRS_UP	-0.7369	0.002	0.4453
PROLIFERATION_GENES	0.2111	0.002	0.8907
MITOCHONDRIAL_FATTY_ACID_BETAOXIDATION	-0.7366	0.002	0.4453
FERRANDO_T_CELL_DIFFERENTIATION_PATHWAY	1.0262	0.002	0.8907
CHREBPPATHWAY	-1.0441	0.002	0.4453
YANG_OSTECLASTS_SIG	0.6584	0.002	0.8907
UVB_NHEK3_C2	-0.7741	0.004	0.5726
CORTEX_ENRICHMENT_LATE_UP	0.7361	0.004	0.8907
GO_ROS	0.5619	0.004	0.8907
UVC_XPCS_ALL_DN	-0.5414	0.006	0.5726
UVC_TTD_4HR_DN	-0.5704	0.006	0.5726
ADIPOCYTE_PPARG_UP	0.7907	0.006	0.8907
UVC_HIGH_ALL_DN	-0.4171	0.006	0.5726
OLDONLY_FIBRO_DN	-0.3155	0.006	0.5726
ST_MYOCYTE_AD_PATHWAY	-0.4351	0.006	0.5726
HADDAD_HSC_CD7_UP	0.5746	0.006	0.8907
ZHAN_MM_MOLECULAR_CLASSI_UP	0.4301	0.006	0.8907
HADDAD_CD45CD7_PLUS_VS_MINUS_UP	0.5746	0.006	0.8907
UVC_TTD_ALL_DN	-0.4737	0.008	0.5726
UVC_XPCS_8HR_DN	-0.5428	0.008	0.5726
UVC_HIGH_D9_DN	-0.733	0.008	0.5726
HUMAN_CD34_ENRICHED_TRANSCRIPTION_FACTORS	-0.2626	0.008	0.5726
LEE_DENA_DN	0.387	0.008	0.9698
VIPPATHWAY	-0.748	0.008	0.5726
ZHAN_MULTIPLE_MYELOMA_VS_NORMAL_DN	0.5008	0.008	0.9698
DIAB_NEPH_DN	-0.2924	0.01	0.5726
ATRIA_UP	0.281	0.01	0.9698
MMS_HUMAN_LYMPH_LOW_4HRS_DN	-1.1264	0.01	0.5726
FSH_OVARY_MCV152_UP	-0.2859	0.01	0.5726
HASLINGER_B_CLL_13Q14	0.634	0.01	0.9698
SHEPARD_NEG_REG_OF_CELL_PROLIFERATION	0.303	0.012	0.9698
UVC_TTD-XPCS_COMMON_DN	-0.4533	0.012	0.5726
HDACI_COLON_SUL30MIN_DN	-0.7763	0.012	0.5726
ST_DIFFERENTIATION_PATHWAY_IN_PC12_CELLS	-0.3347	0.012	0.5726
UVB_NHEK2_DN	-0.3615	0.012	0.5726
CIRCADIAN_EXERCISE	-0.5589	0.012	0.5726
PARK_HSC_VS_MPP_UP	-0.816	0.012	0.5726
COMPPATHWAY	0.7987	0.012	0.9698
CPR_NULL-LOW_LIVER_UP	0.4997	0.014	0.9698
UVB_NHEK1_DN	-0.4473	0.014	0.5726
KENNY_WNT_DN	-0.3484	0.014	0.5726
HDACI_COLON_BUT30MIN_DN	-0.5331	0.014	0.5726
UVC_XPCS_4HR_DN	-0.5225	0.014	0.5726
MYOSINPATHWAY	-0.6721	0.014	0.5726
FATTY_ACID_DEGRADATION	-0.5681	0.014	0.5726
ZHAN_MM_CD138_CD1_VS_REST	0.4805	0.014	0.9698
CMV_HCMV_TIMECOURSE_10HRS_DN	-0.4821	0.016	0.5726
DSRNA_DN	0.5195	0.016	0.9698
CMV_HCMV_TIMECOURSE_6HRS_DN	-0.531	0.016	0.5726
DORSAM_HOXA9_DN	-0.6406	0.016	0.5726
TUMOR_SUPRESSOR	-0.6257	0.016	0.5726
PARK_MSCS_LIN2	-0.4321	0.016	0.5726
UVC_HIGH_D7_DN	-0.4576	0.018	0.5726
OLDWERNER_FIBRO_UP	-0.3462	0.018	0.5726
TSA_HEPATOMA_CANCER_DN	-0.5716	0.018	0.5726
REFRACTORY_GASTRIC_UP	0.3556	0.018	0.9698
TENEDINI_MEGAKARYOCYTIC_GENES	0.4352	0.018	0.9698
FATTY_ACID_SYNTHESIS	-0.6668	0.018	0.5726
SMOOTH_MUSCLE_CONTRACTION	0.2575	0.018	0.9698
ST_G_ALPHA_S_PATHWAY	-0.6697	0.018	0.5726
UV-CMV_UNIQUE_HCMV_6HRS_DN	-0.2488	0.02	0.5938
BRACX_UP	-0.8697	0.02	0.5938
ST_JNK_MAPK_PATHWAY	-0.4477	0.02	0.5938
UVB_NHEK1_C6	-0.4047	0.022	0.6203
SIG_CHEMOTAXIS	-0.452	0.022	0.6203
HDACI_COLON_SUL12HRS_DN	0.4037	0.024	0.9698
REOVIRUS_HEK293_UP	-0.4358	0.024	0.6203
GPCRDB_CLASS_B_SECRETIN_LIKE	0.7416	0.024	0.9698
CMV_HCMV_TIMECOURSE_18HRS_UP	-0.6921	0.024	0.6203
ST_DICTYOSTELIUM_DISCOIDEUM_CAMP_CHEMOTAXIS_PATHWAY	-0.4875	0.024	0.6203
HOFMANN_MANTEL_LYMPHOMA_VS_LYMPH_NODES_UP	-0.5076	0.024	0.6203
CHEN_HOXA5_TARGETS_UP	-0.5991	0.026	0.6203
HDACI_COLON_SUL_UP	-0.1262	0.026	0.6203
HDACI_COLON_SUL48HRS_UP	-0.1871	0.026	0.6203
STRIATED_MUSCLE_CONTRACTION	0.5396	0.026	0.9698
IGF1MTORPATHWAY	-0.5749	0.026	0.6203
EDG1PATHWAY	-0.4657	0.026	0.6203
ROSS_AML1_ETO	0.2582	0.026	0.9698
HOFFMANN_BIVSBII_IMVM	0.3209	0.026	0.9698
UVC_XPCS_4HR_UP	-0.6511	0.028	0.645
IL1_CORNEA_UP	0.3291	0.028	0.9698
GPCRS_CLASS_B_SECRETIN_LIKE	0.6859	0.028	0.9698
EICOSANOID_SYNTHESIS	0.9032	0.028	0.9698
HCMVPATHWAY	-0.7792	0.028	0.645
LH_GRANULOSA_UP	-0.2094	0.03	0.668
LEE_MYC_TGFA_DN	0.3583	0.03	0.9698
UVC_HIGH_D1_DN	-0.4286	0.032	0.668
FSH_OVARY_MCV152_DN	-0.4228	0.032	0.668
AGPCRPATHWAY	-0.7681	0.032	0.668
DCPATHWAY	0.5376	0.032	0.9698
ABRAHAM_AL_VS_MM_DN	-0.4658	0.034	0.668
TNFA_NFKB_DEP_UP	0.4631	0.034	0.9698
CMV-UV_HCMV_6HRS_DN	-0.1775	0.034	0.668
CPR_NULL_LIVER_UP	0.2989	0.034	0.9698
CHANG_SERUM_RESPONSE_DN	-0.1734	0.034	0.668
SIG_REGULATION_OF_THE_ACTIN_CYTOSKELETON_BY_RHO_GTPASES	-0.384	0.034	0.668
BYSTROM_IL5_DN	-0.4359	0.034	0.668
HALMOS_CEBP_DN	0.4982	0.034	0.9698
ADIP_DIFF_UP	0.2575	0.036	0.9698
LEE_DENA_UP	0.3183	0.036	0.9698
GH_AUTOCRINE_DN	0.2673	0.038	0.9698
CITED1_KO_HET_DN	-0.5576	0.038	0.668
CMV_HCMV_TIMECOURSE_14HRS_DN	-0.2921	0.038	0.668
KIM_TH_CELLS_DN	-0.7523	0.038	0.668
SHHPATHWAY	-0.6444	0.038	0.668
ABRAHAM_MM_VS_AL_UP	-0.4076	0.038	0.668
FASPATHWAY	-0.4162	0.038	0.668
TNFR1PATHWAY	-0.4553	0.038	0.668
NOS1PATHWAY	-0.3443	0.038	0.668
LEE_MYC_E2F1_DN	0.3648	0.038	0.9698
GPCRPATHWAY	-0.5487	0.038	0.668
HBX_HCC_DN	-0.518	0.04	0.6851
P53GENES_ALL	0.3779	0.04	0.9698
ET743_SARCOMA_24HRS_DN	-0.5515	0.04	0.6851
NI2_MOUSE_DN	0.4476	0.04	0.9698
LEE_CIP_DN	0.3808	0.04	0.9698
ST_GA12_PATHWAY	0.414	0.04	0.9698
LE_MYELIN_DN	0.3036	0.04	0.9698
IRITANI_ADPROX_VASC	0.218	0.04	0.9698
AGED_MOUSE_HIPPOCAMPUS_ANY_UP	-0.2441	0.042	0.6916
GH_EXOGENOUS_MIDDLE_UP	0.6202	0.042	0.9698
CROONQUIST_IL6_RAS_UP	0.4228	0.042	0.9698
ST_ADRENERGIC	-0.3155	0.042	0.6916
CELL_ADHESION_MOLECULE_ACTIVITY	0.3514	0.042	0.9698
PARK_MSCS_DIFF	-0.5941	0.042	0.6916
BLEO_HUMAN_LYMPH_HIGH_4HRS_UP	-0.37	0.044	0.6916
UVC_TTD_8HR_DN	-0.3107	0.044	0.6916
GENOTOXINS_ALL_24HRS_REG	-0.4663	0.044	0.6916
TGFBPATHWAY	-0.4603	0.044	0.6916
KANG_TERT_DN	0.4225	0.044	0.9698
CELL_CYCLE_ARREST	-0.2941	0.046	0.7047
HALMOS_CEBP_UP	-0.3158	0.046	0.7047
VEGF_MMMEC_ALL_UP	0.4008	0.048	0.9698
IDX_TSA_DN_CLUSTER6	-0.6469	0.048	0.7047
CALCIUM_REGULATION_IN_CARDIAC_CELLS	0.3163	0.048	0.9698
CHESLER_BRAIN_NEURAL_HIGH_GENES	0.5667	0.048	0.9698
RANKLPATHWAY	0.3733	0.048	0.9698
LEE_TCELLS10_UP	-0.2298	0.048	0.7047
LEE_TCELLS8_UP	-0.2298	0.048	0.7047
LEE_TCELLS1_UP	-0.2298	0.048	0.7047
IRITANI_ADPROX_DN	0.2396	0.048	0.9698
FSH_GRANULOSA_UP	-0.1844	0.05	0.7261
AGED_MOUSE_HIPPOCAMPUS_MULTI_UP	-0.3741	0.052	0.7408
TSADAC_PANC50_UP	0.4212	0.052	0.9698
IL17PATHWAY	0.4536	0.052	0.9698
COMPLEMENT_ACTIVATION_CLASSICAL	0.6833	0.052	0.9698
GPCRDB_OTHER	0.4223	0.052	0.9698
VEGF_MMMEC_3HRS_UP	0.2551	0.054	0.9698
CIS_XPC_DN	-0.2447	0.054	0.7408
BCRABL_HL60_CDNA_DN	0.4434	0.054	0.9698
BADPATHWAY	-0.3662	0.054	0.7408
P53PATHWAY	0.4654	0.054	0.9698
BRENTANI_PROTEIN_MODIFICATION	-0.2165	0.054	0.7408
HDACI_COLON_BUT16HRS_UP	-0.249	0.056	0.7408
BRG1_SW13_UP	0.3335	0.056	0.9698
AGED_MOUSE_CORTEX_DN	-0.2313	0.056	0.7408
EIF4PATHWAY	-0.4209	0.056	0.7408
GLEEVECPATHWAY	-0.4903	0.056	0.7408
ST_PHOSPHOINOSITIDE_3_KINASE_PATHWAY	-0.4983	0.056	0.7408
BRENTANI_DEATH	0.2171	0.056	0.9698
HOHENKIRK_MONOCYTE_DEND_UP	0.2063	0.056	0.9698
STEMCELL_COMMON_DN	0.2771	0.058	0.9698
NFATPATHWAY	-0.225	0.058	0.7433
PARP_KO_UP	0.3912	0.06	0.9698
PROSTAGLANDIN_AND_LEUKOTRIENE_METABOLISM	0.4395	0.06	0.9698
4NQO_UNIQUE_FIBRO_UP	0.3473	0.06	0.9698
AGUIRRE_PANCREAS_CHR22	0.4757	0.06	0.9698
FETAL_LIVER_VS_ADULT_LIVER_GNF2	0.4193	0.06	0.9698
CHESLER_HIGHEST_FOLD_RANGE_GENES	-0.4015	0.06	0.7433
DIAB_NEPH_UP	0.3862	0.062	0.9698
EMT_DN	0.3169	0.062	0.9698
RADIATION_SENSITIVITY	-0.2773	0.062	0.7433
INSULINPATHWAY	-0.3856	0.062	0.7433
NELSON_ANDROGEN_UP	-0.212	0.062	0.7433
ZHAN_MM_CD138_HP_VS_REST	-0.3812	0.062	0.7433
AGED_MOUSE_MUSCLE_UP	-0.3009	0.064	0.7433
UVC_HIGH_D2_DN	-0.366	0.064	0.7433
RIBAVIRIN_RSV_DN	-0.2049	0.064	0.7433
BLEO_MOUSE_LYMPH_LOW_24HRS_DN	-0.5871	0.064	0.7433
ADIPOGENESIS_HMSC_CLASS1_UP	0.4634	0.064	0.9698
CROONQUIST_RAS_STROMA_DN	0.5148	0.064	0.9698
HIFPATHWAY	-0.4298	0.064	0.7433
RACCYCDPATHWAY	-0.4843	0.064	0.7433
LEE_MYC_UP	0.2606	0.064	0.9698
GATA3PATHWAY	-0.4455	0.064	0.7433
CCR3PATHWAY	-0.44	0.064	0.7433
LEE_TCELLS9_UP	0.3538	0.064	0.9698
NAKAJIMA_MCS_UP	0.3009	0.064	0.9698
GH_GHRHR_KO_24HRS_DN	-0.3944	0.066	0.7433
HDACI_COLON_TSABUT_UP	-0.2181	0.066	0.7433
BRCA1_SW480_DN	0.507	0.066	0.9698
MTORPATHWAY	-0.4637	0.066	0.7433
NUCLEAR_RECEPTORS	0.5088	0.066	0.9698
IDX_TSA_DN_CLUSTER4	-0.2991	0.068	0.7433
CALCINEURIN_NF_AT_SIGNALING	-0.1647	0.068	0.7433
LIAN_MYELOID_DIFF_RECEPTORS	0.4607	0.068	0.9698
GILDEA_BLADDER_UP	0.3969	0.068	0.9698
ESR_FIBROBLAST_DN	-0.3565	0.07	0.7433
ET743_SARCOMA_48HRS_DN	-0.5005	0.07	0.7433
CMV_HCMV_TIMECOURSE_ALL_UP	-0.1348	0.07	0.7433
VEGF_MMMEC_6HRS_UP	0.5823	0.07	0.9698
AKTPATHWAY	-0.4707	0.07	0.7433
PANTOTHENATE_AND_COA_BIOSYNTHESIS	-0.4241	0.07	0.7433
HOFFMANN_BIVSBII_LGBII	0.1764	0.07	0.9698
SCHRAETS_MLL_UP	0.3395	0.07	0.9698
TSA_PANC50_UP	0.4442	0.072	0.9698
ET743_SARCOMA_72HRS_DN	-0.4594	0.072	0.7433
DAC_PANC50_UP	0.4395	0.072	0.9698
ET743_SARCOMA_DN	-0.4305	0.072	0.7433
PASSERINI_TRANSCRIPTION	-0.1989	0.072	0.7433
LI_FETAL_VS_WT_KIDNEY_UP	-0.2164	0.072	0.7433
UVB_SCC_DN	-0.2301	0.074	0.7433
CARIES_PULP_UP	0.3208	0.074	0.9698
HDACI_COLON_TSA_UP	-0.1611	0.074	0.7433
CDC42RACPATHWAY	-0.7309	0.074	0.7433
PEART_HISTONE_DN	0.171	0.074	0.9698
CELL_SURFACE_RECEPTOR_LINKED_SIGNAL_TRANSDUCTION	0.2207	0.074	0.9698
LEE_E2F1_DN	0.3018	0.074	0.9698
MARSHALL_SPLEEN_BAL	-0.3373	0.074	0.7433
IDX_TSA_DN_CLUSTER5	-0.3739	0.076	0.7443
MYOD_BRG1_UP	0.5281	0.076	0.9698
HDACI_COLON_CLUSTER4	0.3216	0.076	0.9698
IDX_TSA_UP_CLUSTER4	0.3112	0.076	0.9698
DORSEY_DOXYCYCLINE_UP	0.3724	0.076	0.9698
HDACI_COLON_TSA2HRS_UP	-0.239	0.078	0.7443
ADIP_HUMAN_UP	0.2563	0.078	0.9698
TSA_RKO_UP	-0.2343	0.078	0.7443
AGED_MOUSE_MUSCLE_DN	-0.2064	0.078	0.7443
INSULIN_SIGNALING	-0.2445	0.078	0.7443
MCALPAINPATHWAY	-0.353	0.078	0.7443
CXCR4PATHWAY	-0.4592	0.078	0.7443
METASTASIS_ADENOCARC_DN	0.341	0.08	0.9698
TSA_CD4_UP	0.4908	0.08	0.9698
VEGF_HUVEC_2HRS_UP	0.4427	0.08	0.9698
GPCRDB_CLASS_A_RHODOPSIN_LIKE	0.4414	0.08	0.9698
AGEING_KIDNEY_SPECIFIC_DN	-0.2864	0.082	0.7527
HEARTFAILURE_VENTRICLE_DN	0.2099	0.082	0.9698
TNFALPHA_ADIP_DN	0.2198	0.082	0.9698
UVC_HIGH_D4_DN	-0.394	0.082	0.7527
CROONQUIST_IL6_STROMA_UP	0.4089	0.082	0.9698
FLECHNER_KIDNEY_TRANSPLANT_WELL_PBL_DN	-0.5286	0.082	0.7527
HDACI_COLON_BUT2HRS_UP	-0.1798	0.084	0.7527
UVB_SCC_UP	-0.4639	0.084	0.7527
HEMATOP_STEM_ALL_UP	0.2364	0.084	0.9698
SHEPARD_CELL_PROLIFERATION	0.1051	0.084	0.9698
MAGRANGEAS_MULTIPLE_MYELOMA_IGG_VS_IGA_DN	0.4596	0.084	0.9698
CELL_PROLIFERATION	0.1051	0.084	0.9698
MAGRANGEAS_MULTIPLE_MYELOMA_IGG_VS_IGA_UP	0.4596	0.084	0.9698
TELPATHWAY	-0.3172	0.084	0.7527
MENSE_HYPOXIA_UP	-0.2183	0.084	0.7527
ZHAN_MM_CD138_LB_VS_REST	0.3828	0.084	0.9698
CMV_HCMV_TIMECOURSE_12HRS_UP	0.4948	0.086	0.9698
VEGF_MMMEC_12HRS_UP	0.5858	0.086	0.9698
GH_EXOGENOUS_LATE_DN	0.2841	0.086	0.9698
CROONQUIST_RAS_STROMA_UP	0.3293	0.086	0.9698
GOLDRATH_MEMORY	0.1789	0.086	0.9698
IGF_VS_PDGF_UP	0.4124	0.088	0.9698
GH_EXOGENOUS_ANY_UP	0.3471	0.088	0.9698
GLYCEROLIPID_METABOLISM	0.2401	0.088	0.9698
KIM_TH_CELLS_UP	-0.4527	0.088	0.7527
SHIPP_DLBCL_CURED_UP	0.4044	0.088	0.9698
BRENTANI_TRANSPORT_OF_VESICLES	-0.2978	0.088	0.7527
EGFPATHWAY	-0.3896	0.088	0.7527
ST_GA13_PATHWAY	-0.1987	0.09	0.7527
IGF1PATHWAY	-0.3408	0.09	0.7527
CREBPATHWAY	-0.3756	0.09	0.7527
LEE_TCELLS4_UP	-0.41	0.09	0.7527
GAY_YY1_UP	0.234	0.09	0.9698
NADLER_OBESITY_UP	0.3936	0.09	0.9698
METHOTREXATE_PROBCELL_UP	-0.3018	0.092	0.7527
IFN_BETA_UP	-0.3697	0.092	0.7527
CAMPTOTHECIN_PROBCELL_DN	-0.4496	0.092	0.7527
LEE_CIP_UP	0.2881	0.092	0.9698
LEE_MYC_TGFA_UP	0.2193	0.092	0.9698
PDGFPATHWAY	-0.4118	0.092	0.7527
HOFMANN_MDS_CD34_LOW_AND_HIGH_RISK	0.2824	0.092	0.9698
HDACI_COLON_TSA48HRS_UP	-0.2435	0.094	0.7527
MOUSE_TISSUE_TESTIS	0.3966	0.094	0.9698
AGEING_KIDNEY_UP	0.1856	0.094	0.9698
PITUITARY_FETAL_UP	-0.383	0.094	0.7527
AT1RPATHWAY	-0.274	0.094	0.7527
NKCELLSPATHWAY	-0.5875	0.094	0.7527
NADLER_OBESITY_DN	0.2852	0.094	0.9698
UVC_HIGH_D3_DN	-0.2959	0.096	0.7527
ET743_SARCOMA_6HRS_UP	0.3831	0.096	0.9698
SIG_INSULIN_RECEPTOR_PATHWAY_IN_CARDIAC_MYOCYTES	-0.332	0.096	0.7527
MONOAMINE_GPCRS	0.6324	0.096	0.9698
CERAMIDEPATHWAY	-0.431	0.096	0.7527
SANSOM_APC_LOSS5_UP	-0.2495	0.096	0.7527
AGED_MOUSE_RETINA_ANY_UP	0.2576	0.098	0.9698
METPATHWAY	-0.3187	0.098	0.7527
GLYCOSPHINGOLIPID_METABOLISM	-0.2755	0.098	0.7527
LEE_ACOX1_UP	0.25	0.098	0.9698
HOFMANN_MDS_CD34_HIGH_RISK	0.293	0.1	0.9698
IL7PATHWAY	-0.4998	0.1	0.7527
TSA_HEPATOMA_CANCER_UP	0.5115	0.1	0.9698
MRNA_SPLICING	-0.5476	0.1	0.7527
ROSS_CBF	0.1977	0.1	0.9698
FRASOR_ER_UP	0.3021	0.102	0.9698
EMT_UP	0.3169	0.102	0.9698
CARIES_PULP_HIGH_UP	0.2624	0.104	0.9698
GH_GHRHR_KO_6HRS_DN	-0.294	0.104	0.7527
STEMCELL_COMMON_UP	-0.4044	0.104	0.7527
IFN_ANY_UP	-0.2719	0.104	0.7527
PASSERINI_PROLIFERATION	-0.1652	0.106	0.7527
PYK2PATHWAY	-0.3175	0.106	0.7527
JECHLINGER_EMT_UP	0.2668	0.106	0.9698
ARENRF2PATHWAY	-0.2817	0.106	0.7527
SALMONELLAPATHWAY	-0.4747	0.106	0.7527
DER_IFNB_UP	-0.3774	0.106	0.7527
O_GLYCAN_BIOSYNTHESIS	-0.3223	0.108	0.7527
PASSERINI_APOPTOSIS	-0.2706	0.108	0.7527
ROSS_CBF_LEUKEMIA	0.1692	0.108	0.9698
LIZUKA_G1_SM_G2	-0.4573	0.108	0.7527
CK1PATHWAY	-0.3013	0.11	0.7527
HDACI_COLON_CLUSTER6	-0.2825	0.11	0.7527
AGUIRRE_PANCREAS_CHR12	-0.2422	0.11	0.7527
SA_PTEN_PATHWAY	-0.4696	0.11	0.7527
IL1_CORNEA_DN	-0.1795	0.11	0.7527
DAVIES_MGUS_MM	0.2876	0.11	0.9698
SHIPP_FL_VS_DLBCL_UP	-0.2821	0.11	0.7527
FCER1PATHWAY	-0.3566	0.11	0.7527
P53_SIGNALING	-0.1247	0.11	0.7527
ZHAN_MM_MOLECULAR_CLASSI_DN	-0.1984	0.11	0.7527
CAMPTOTHECIN_PROBCELL_UP	0.1864	0.112	0.9698
GAMMA-UV_FIBRO_DN	-0.2013	0.112	0.7527
HSC_MATURE_SHARED	-0.1631	0.112	0.7527
HDACI_COLON_BUT48HRS_DN	-0.2429	0.112	0.7527
LOTEM_LEUKEMIA_UP	-0.276	0.112	0.7527
SIG_IL4RECEPTOR_IN_B_LYPHOCYTES	-0.3265	0.112	0.7527
COCAINE_BRAIN_4WKS_UP	-0.1533	0.114	0.7527
STRESS_ARSENIC_SPECIFIC_UP	-0.1345	0.114	0.7527
CMV_HCMV_TIMECOURSE_16HRS_DN	0.2558	0.114	0.9698
BREASTCA_TWO_CLASSES	-0.2207	0.114	0.7527
HIVNEFPATHWAY	-0.2522	0.114	0.7527
CACAMPATHWAY	-0.2431	0.114	0.7527
SIG_PIP3_SIGNALING_IN_CARDIAC_MYOCTES	-0.2299	0.114	0.7527
ARFPATHWAY	-0.3534	0.114	0.7527
IGLESIAS_E2FMINUS_DN	0.4802	0.114	0.9698
CROMER_HYPOPHARYNGEAL_MET_VS_NON_DN	0.2518	0.114	0.9698
PRMT5_KD_DN	0.3175	0.116	0.9698
SHEPARD_GENES_COMMON_BW_CB_MO	0.2884	0.116	0.9698
PENG_GLUCOSE_DN	-0.2436	0.116	0.7527
GALE_FLT3ANDAPL_UP	-0.4198	0.116	0.7527
IDX_TSA_UP_CLUSTER6	0.1553	0.118	0.9698
O6BG_RESIST_MEDULLOBLASTOMA_DN	-0.1997	0.118	0.7527
WERNER_FIBRO_UP	-0.1575	0.118	0.7527
ICHIBA_GVHD	0.1398	0.118	0.9698
SANSOM_APC_4_DN	0.3141	0.118	0.9698
SANSOM_APC_5_DN	0.179	0.118	0.9698
VERHAAK_AML_NPM1_MUT_VS_WT_DN	0.1918	0.118	0.9698
VERNELL_PRB_CLSTR1	-0.3535	0.118	0.7527
HDACI_COLON_TSABUT_DN	-0.4243	0.12	0.7527
OLD_FIBRO_DN	-0.1167	0.12	0.7527
UV_UNIQUE_FIBRO_DN	-0.2249	0.12	0.7527
IRS_KO_ADIP_UP	0.3379	0.12	0.9698
CALCINEURINPATHWAY	-0.2881	0.12	0.7527
ZHAN_MM_CD1_VS_CD2_UP	-0.2547	0.12	0.7527
GCRPATHWAY	-0.3717	0.12	0.7527
MRNA_PROCESSING	-0.558	0.122	0.7581
P53HYPOXIAPATHWAY	0.2843	0.122	0.9698
VERNELL_PRB_CLSTR2	-0.3453	0.122	0.7581
HTERT_DN	0.3281	0.124	0.9698
POD1_KO_UP	0.2126	0.124	0.9698
CMV_HCMV_TIMECOURSE_16HRS_UP	-0.3098	0.124	0.7634
CORDERO_KRAS_KD_VS_CONTROL_UP	0.242	0.124	0.9698
PTENPATHWAY	-0.3798	0.124	0.7634
ICF_DN	0.2855	0.126	0.9698
HBX_NL_DN	-0.3147	0.126	0.7634
UV-4NQO_FIBRO_DN	0.1726	0.126	0.9698
NOUZOVA_CPG_METHLTD	0.1871	0.126	0.9698
OLD_FIBRO_UP	-0.1801	0.128	0.7634
HSC_MATURE_ADULT	-0.1654	0.128	0.7634
TARTE_MATURE_PC	0.2428	0.128	0.9698
VEGFPATHWAY	-0.3034	0.128	0.7634
PPARAPATHWAY	-0.1869	0.128	0.7634
ROTH_HTERT_DIFF	0.2463	0.128	0.9698
NGUYEN_KERATO_DN	-0.1815	0.128	0.7634
GPCRS_CLASS_A_RHODOPSIN_LIKE	0.3439	0.13	0.9698
DAC_PANC_UP	0.2685	0.13	0.9698
HYPOXIA_NORMAL_UP	-0.1059	0.13	0.7634
BRCA1_OVEREXP_UP	-0.237	0.13	0.7634
SHEPARD_BMYB_MORPHOLINO_DN	0.163	0.13	0.9698
TFF2_KO_UP	0.2335	0.13	0.9698
LEE_ACOX1_DN	0.2861	0.13	0.9698
ZHAN_MULTIPLE_MYELOMA_VS_NORMAL_UP	-0.1717	0.13	0.7634
RUIZ_TENASCIN_TARGETS	0.1934	0.13	0.9698
GH_EXOGENOUS_ANY_DN	0.2004	0.132	0.9698
HUMAN_TISSUE_PLACENTA	0.598	0.132	0.9698
IGF1RPATHWAY	-0.382	0.132	0.7634
ACTINYPATHWAY	-0.2891	0.132	0.7634
FETAL_LIVER_ENRICHED_TRANSCRIPTION_FACTORS	-0.1392	0.132	0.7634
SA_G1_AND_S_PHASES	0.3504	0.132	0.9698
YAO_P4_KO_VS_WT_DN	0.5021	0.132	0.9698
CROMER_HYPOPHARYNGEAL_MET_VS_NON_UP	-0.1299	0.134	0.7634
TPA_RESIST_EARLY_UP	0.1775	0.134	0.9698
BRCA1_OVEREXP_PROSTATE_DN	-0.1181	0.134	0.7634
LAL_KO_6MO_UP	0.2625	0.134	0.9698
RCC_NL_UP	-0.2118	0.134	0.7634
S1P_SIGNALING	-0.1488	0.134	0.7634
ST_FAS_SIGNALING_PATHWAY	-0.1188	0.134	0.7634
CELL_ADHESION	0.2278	0.134	0.9698
FRASOR_ER_DN	0.3215	0.134	0.9698
HSC_STHSC_ADULT	0.2113	0.136	0.9698
CALRES_MOUSE_NEOCORTEX_DN	-0.1161	0.136	0.7634
CCR5PATHWAY	-0.2106	0.136	0.7634
G1PATHWAY	-0.2482	0.136	0.7634
G_PROTEIN_SIGNALING	-0.1334	0.136	0.7634
HSC_MATURE_FETAL	-0.1189	0.138	0.7714
NING_COPD_DN	0.1253	0.138	0.9698
POD1_KO_MOST_DN	0.2693	0.14	0.9698
XPB_TTD-CS_UP	0.4173	0.14	0.9698
HDACI_COLON_CLUSTER10	-0.2084	0.14	0.7793
PENTOSE_PHOSPHATE_PATHWAY	0.2493	0.14	0.9698
PURINE_METABOLISM	0.203	0.14	0.9698
INNEREAR_UP	0.3775	0.142	0.9698
AGEING_KIDNEY_DN	-0.1887	0.142	0.7807
TPA_RESIST_MIDDLE_DN	0.1458	0.142	0.9698
UVC_HIGH_D8_DN	-0.3004	0.142	0.7807
TOB1PATHWAY	-0.26	0.142	0.7807
BCNU_GLIOMA_NOMGMT_48HRS_UP	0.2518	0.144	0.9698
MOREAUX_TACI_HI_VS_LOW_DN	-0.5452	0.144	0.7885
DAC_BLADDER_UP	0.367	0.146	0.9698
HDACI_COLON_BUT_DN	-0.1602	0.146	0.7897
BYSTRYKH_HSC_CIS_GLOCUS	-0.1856	0.146	0.7897
PTDINSPATHWAY	-0.2287	0.146	0.7897
HUMAN_TISSUE_LIVER	0.3657	0.148	0.9698
BROCKE_IL6	-0.1543	0.148	0.7909
LEE_MYC_E2F1_UP	0.1841	0.148	0.9698
BRENTANI_IMMUNE_FUNCTION	0.2407	0.148	0.9698
RAC1PATHWAY	-0.2994	0.148	0.7909
KRETZSCHMAR_IL6_DIFF	-0.1543	0.148	0.7909
HOFMANN_MDS_CD34_LOW_RISK	0.1808	0.148	0.9698
MMS_MOUSE_LYMPH_HIGH_24HRS_UP	-0.3914	0.15	0.7921
ST_GRANULE_CELL_SURVIVAL_PATHWAY	-0.2093	0.15	0.7921
SIG_PIP3_SIGNALING_IN_B_LYMPHOCYTES	-0.2951	0.15	0.7921
ASTON_DEPRESSION_DN	0.1813	0.15	0.9698
DAC_IFN_BLADDER_UP	0.3602	0.152	0.9698
RESISTANCE_XENOGRAFTS_UP	0.3056	0.152	0.9698
SIG_BCR_SIGNALING_PATHWAY	-0.2269	0.152	0.7932
CSKPATHWAY	-0.36	0.152	0.7932
PASSERINI_OXIDATION	0.3712	0.152	0.9698
AMIPATHWAY	-0.36	0.152	0.7932
IFNALPHA_RESIST_DN	-0.2479	0.154	0.7975
GH_EXOGENOUS_LATE_UP	0.2715	0.154	0.9698
PARK_HSC_VS_MPP_DN	-0.475	0.154	0.7975
PEPTIDE_GPCRS	0.3883	0.154	0.9698
KANNAN_P53_UP	0.2152	0.154	0.9698
AGED_MOUSE_CORTEX_UP	-0.3247	0.156	0.7985
TNFALPHA_TGZ_ADIP_UP	0.3134	0.156	0.9698
TZD_ADIP_DN	0.2544	0.156	0.9698
TPA_SENS_LATE_UP	0.183	0.156	0.9698
HBX_NL_UP	-0.2051	0.156	0.7985
UVC_HIGH_D5_DN	-0.1878	0.156	0.7985
HOHENKIRK_MONOCYTE_DEND_DN	0.2374	0.156	0.9698
SARCOMAS_SCHWANNOMA_UP	0.2731	0.158	0.9698
HSIAO_LIVER_SPECIFIC_GENES	0.2655	0.158	0.9698
STRESS_ARSENIC_SPECIFIC_DN	0.1472	0.16	0.9698
IGF_VS_PDGF_DN	-0.1246	0.16	0.8097
SPPAPATHWAY	-0.2176	0.16	0.8097
HDACPATHWAY	-0.1865	0.16	0.8097
SHEPARD_CRASH_AND_BURN_MUT_VS_WT_DN	0.1552	0.16	0.9698
MAMMARY_DEV_UP	0.2042	0.162	0.9698
GAMMA-UV_FIBRO_UP	-0.1531	0.162	0.8106
IRS1_KO_ADIP_UP	0.1012	0.162	0.9698
HDACI_COLON_SUL_DN	-0.1074	0.162	0.8106
SA_MMP_CYTOKINE_CONNECTION	0.4438	0.162	0.9698
G13_SIGNALING_PATHWAY	-0.1576	0.162	0.8106
GAMMA_UNIQUE_FIBRO_DN	0.2115	0.164	0.9698
GH_AUTOCRINE_UP	0.192	0.164	0.9698
AGED_MOUSE_NEOCORTEX_DN	0.2524	0.164	0.9698
ROSS_PML_RAR	0.1965	0.164	0.9698
STURLA_SONIC_HEDGEHOG	-0.2589	0.164	0.8176
VERHAAK_AML_NPM1_MUT_VS_WT_UP	0.2418	0.164	0.9698
MPRPATHWAY	-0.1922	0.166	0.8214
BLEO_MOUSE_LYMPH_HIGH_24HRS_DN	-0.2939	0.166	0.8214
PHOTOSYNTHESIS	0.2228	0.166	0.9698
ASTON_OLIGODENDROGLIA_MYELINATION_SUBSET	0.419	0.166	0.9698
VEGF_HUVEC_30MIN_UP	0.2473	0.168	0.9698
STRESS_GENOTOXIC_SPECIFIC_UP	0.272	0.168	0.9698
CPR_NULL_LIVER_DN	0.4587	0.17	0.9698
PHOSPHATIDYLINOSITOL_SIGNALING_SYSTEM	-0.1336	0.17	0.835
WILLERT_WNT_NCCIT_ALL_UP	-0.2356	0.17	0.835
YAO_P4_KO_VS_WT_UP	0.2647	0.17	0.9698
ET743_HELA_DN	-0.2595	0.172	0.8362
SA_CASPASE_CASCADE	-0.2313	0.174	0.8362
UVB_NHEK1_UP	0.0975	0.174	0.9698
UVB_NHEK4_24HRS_DN	0.346	0.174	0.9698
LVAD_HEARTFAILURE_UP	-0.1189	0.174	0.8362
UVC_HIGH_ALL_UP	0.2687	0.174	0.9698
MEF2DPATHWAY	-0.2662	0.174	0.8362
TRANSLATION_FACTORS	-0.4268	0.174	0.8362
ST_GAQ_PATHWAY	-0.1729	0.174	0.8362
TNFALPHA_30MIN_UP	0.1501	0.176	0.9698
BHATTACHARYA_ESC_UP	-0.2405	0.176	0.8398
STRESSPATHWAY	-0.2204	0.176	0.8398
GLYCEROPHOSPHOLIPID_METABOLISM	0.1584	0.176	0.9698
TSADAC_RKOSILENT_UP	0.26	0.178	0.9698
TPA_SENS_EARLY_UP	0.1393	0.178	0.9698
YE_INTRAMETASTATIC_HCC_UP	0.2191	0.178	0.9698
CDMACPATHWAY	-0.2285	0.178	0.8433
NO2IL12PATHWAY	0.2795	0.178	0.9698
GALE_FLT3ANDAPL_DN	-0.2826	0.178	0.8433
TPA_RESIST_LATE_DN	0.1976	0.18	0.9698
FLAGELLAR_ASSEMBLY	0.2234	0.18	0.9698
ATP_SYNTHESIS	0.2234	0.18	0.9698
TYPE_III_SECRETION_SYSTEM	0.2234	0.18	0.9698
JISON_SICKLECELL_DIFF	-0.1662	0.18	0.8468
NEMETH_TNF_DN	-0.253	0.18	0.8468
BRCA1_SW480_UP	0.2	0.182	0.9698
BCRABL_HL60_AFFY_UP	-0.2411	0.182	0.8532
POD1_KO_MOST_UP	0.3523	0.182	0.9698
TAKEDA_NUP8_HOXA9_8D_DN	0.1661	0.182	0.9698
HSC_STHSC_FETAL	0.1665	0.184	0.9698
HSC_STHSC_SHARED	0.1665	0.184	0.9698
TOLLPATHWAY	-0.185	0.184	0.8565
INTEGRINPATHWAY	-0.181	0.184	0.8565
BASSO_GERMINAL_CENTER_CD40_DN	0.1321	0.184	0.9698
HDACI_COLON_BUT24HRS_UP	0.1394	0.186	0.9698
BRCA1KO_MEF_DN	-0.2524	0.186	0.8569
UVB_NHEK1_C2	0.2171	0.186	0.9698
BAF57_BT549_DN	-0.1153	0.186	0.8569
IL6PATHWAY	-0.2547	0.186	0.8569
LEE_MYC_DN	0.214	0.186	0.9698
ST_WNT_BETA_CATENIN_PATHWAY	0.186	0.186	0.9698
ELECTRON_TRANSPORTER_ACTIVITY	0.1348	0.186	0.9698
BLOOD_CLOTTING_CASCADE	0.4852	0.186	0.9698
MOREAUX_TACI_HI_VS_LOW_UP	0.2275	0.186	0.9698
INSULIN_NIH3T3_UP	-0.1794	0.188	0.8608
CMV_HCMV_TIMECOURSE_1HR_DN	0.1242	0.19	0.9698
GAMMA_HEXACHLOROCYCLOHEXANE_DEGRADATION	0.3956	0.19	0.9698
LAIRPATHWAY	0.2134	0.19	0.9698
LINDSTEDT_DEND_UP	-0.1547	0.19	0.8608
HASLINGER_B_CLL_11Q23	-0.2572	0.19	0.8608
ZHANG_EFT_EWSFLI1_UP	0.1354	0.19	0.9698
CHIARETTI_ZAP70_DIFF	-0.0924	0.19	0.8608
HSC_HSC_SHARED	0.1499	0.192	0.9698
AGED_MOUSE_CEREBELLUM_UP	0.1169	0.192	0.9698
MAPK_CASCADE	-0.1831	0.192	0.8608
MRNA_PROCESSING_REACTOME	-0.3272	0.192	0.8608
PITX2PATHWAY	-0.2611	0.192	0.8608
TCRPATHWAY	-0.2193	0.192	0.8608
GERY_CEBP_TARGETS	0.1286	0.192	0.9698
4NQO_ESR_WS_UNREG	-0.1146	0.194	0.8611
UVB_NHEK3_C6	-0.1263	0.194	0.8611
HDACI_COLON_TSA_DN	-0.1833	0.194	0.8611
P53_BRCA1_UP	0.1838	0.194	0.9698
ABRAHAM_MM_VS_AL_DN	0.256	0.194	0.9698
KANG_TERT_UP	0.1895	0.194	0.9698
IFN_BETA_GLIOMA_UP	0.0884	0.196	0.9698
LEE_E2F1_UP	0.1817	0.196	0.9698
ROS_MOUSE_AORTA_DN	0.134	0.196	0.9698
ET743_SARCOMA_72HRS_UP	0.1906	0.196	0.9698
CMV_HCMV_TIMECOURSE_8HRS_DN	-0.2479	0.196	0.8642
PEART_HISTONE_UP	-0.161	0.196	0.8642
CHEN_HOXA5_TARGETS_DN	0.2501	0.196	0.9698
WANG_MLL_CBP_VS_GMP_UP	0.1328	0.196	0.9698
ADIP_DIFF_CLUSTER1	0.1675	0.198	0.9698
CANCERDRUGS_PROBCELL_UP	-0.2284	0.198	0.8673
BECKER_TAMOXIFEN_RESISTANT_DN	-0.1854	0.198	0.8673
CALRES_MOUSE_DN	0.1053	0.2	0.9698
NAB_LUNG_DN	0.1859	0.2	0.9698
CARIES_PULP_DN	0.2331	0.2	0.9698
FLECHNER_KIDNEY_TRANSPLANT_REJECTION_PBL_UP	-0.2518	0.2	0.8732
TPA_RESIST_MIDDLE_UP	-0.0933	0.202	0.8734
TGFBETA_EARLY_UP	0.3024	0.202	0.9698
STANELLE_E2F1_UP	0.2098	0.202	0.9698
AGUIRRE_PANCREAS_CHR18	-0.1871	0.202	0.8734
UCALPAINPATHWAY	-0.222	0.202	0.8734
DFOSB_BRAIN_2WKS_UP	0.1445	0.204	0.9698
HCC_SURVIVAL_GOOD_VS_POOR_DN	-0.3184	0.204	0.8735
CELLCYCLEPATHWAY	-0.1872	0.204	0.8735
KENNY_WNT_UP	-0.1201	0.204	0.8735
WALKER_MM_SNP_DIFF	-0.2274	0.206	0.8766
XPB_TTD-CS_DN	0.289	0.206	0.9698
CELL_DEATH	0.2498	0.206	0.9698
ADDYA_K562_HEMIN_TREATMENT	0.1142	0.206	0.9698
HIPPOCAMPUS_DEVELOPMENT_POSTNATAL	-0.1683	0.208	0.8766
UVB_NHEK4_6HRS_UP	-0.1232	0.208	0.8766
LAL_KO_3MO_UP	0.2103	0.208	0.9698
VHL_NORMAL_UP	-0.1168	0.208	0.8766
MANALO_HYPOXIA_DN	-0.1909	0.208	0.8766
ABRAHAM_AL_VS_MM_UP	0.2159	0.208	0.9698
BREAST_CANCER_ESTROGEN_SIGNALING	0.2366	0.21	0.9698
SERUM_FIBROBLAST_CORE_DN	-0.0701	0.21	0.8795
TNFR2PATHWAY	-0.259	0.21	0.8795
BYSTRYKH_HSC_BRAIN_CIS_GLOCUS	0.2091	0.21	0.9698
STAEGE_EFTS_UP	0.1451	0.21	0.9698
ZHAN_MMPC_SIMAL	0.1748	0.21	0.9698
VENTRICLES_UP	0.0651	0.212	0.9698
HSC_HSC_ADULT	0.1259	0.212	0.9698
AGUIRRE_PANCREAS_CHR19	0.2118	0.212	0.9698
INFLAMMATORY_RESPONSE_PATHWAY	0.2032	0.212	0.9698
TALL1PATHWAY	-0.2625	0.214	0.8852
WERNERONLY_FIBRO_UP	0.1251	0.214	0.9698
RASPATHWAY	-0.1698	0.214	0.8852
CHOLESTEROL_BIOSYNTHESIS	-0.2512	0.214	0.8852
KNUDSEN_PMNS_DN	-0.2127	0.214	0.8852
PASSERINI_EM	0.2989	0.214	0.9698
CALRES_MOUSE_UP	0.1197	0.216	0.9698
LEE_TCELLS7_UP	0.3732	0.216	0.9698
CORDERO_KRAS_KD_VS_CONTROL_DN	0.1114	0.216	0.9698
ERM_KO_TESTES_DN	-0.3045	0.218	0.8907
UVC_XPCS_ALL_UP	-0.0882	0.218	0.8907
ROME_INSULIN_2F_UP	-0.1905	0.218	0.8907
CALRES_RHESUS_UP	0.1442	0.218	0.9698
CMV_HCMV_TIMECOURSE_20HRS_DN	0.1259	0.218	0.9698
SHIPP_DLBCL_CURED_DN	-0.1343	0.218	0.8907
UVB_NHEK3_C5	-0.1539	0.22	0.8907
OXSTRESS_RPE_HNETBH_DN	0.1157	0.22	0.9698
UVC_LOW_ALL_UP	0.188	0.22	0.9698
5FU_RESIST_GASTRIC_DN	0.264	0.22	0.9698
WELCSH_BRCA_UP	0.1091	0.22	0.9698
YAGI_AML_PROG_FAB	-0.0675	0.22	0.8907
FALT_BCLL_DN	-0.267	0.22	0.8907
AGEING_KIDNEY_SPECIFIC_UP	0.1784	0.222	0.9698
LVAD_HEARTFAILURE_DN	0.2367	0.222	0.9698
HSC_HSC_FETAL	0.1206	0.222	0.9698
GOLDRATH_HP	-0.1931	0.222	0.896
RIBAVIRIN_RSV_UP	0.2661	0.224	0.9698
DER_IFNA_UP	-0.21	0.224	0.896
MATRIX_METALLOPROTEINASES	0.3586	0.224	0.9698
CHESLER_BRAIN_HIGHEST_VARIANCE_GENES	-0.1708	0.224	0.896
FLOTHO_CASP8AP2_MRD_DIFF	-0.1616	0.224	0.896
HDACI_COLON_CUR_DN	-0.1389	0.226	0.8986
TPA_RESIST_EARLY_DN	0.1105	0.226	0.9698
FMLPPATHWAY	-0.1396	0.226	0.8986
INTRINSICPATHWAY	0.3746	0.226	0.9698
SMITH_HCV_INDUCED_HCC_UP	0.0994	0.226	0.9698
ERK5PATHWAY	-0.1627	0.228	0.9039
PENG_GLUCOSE_UP	0.1437	0.23	0.9698
ST_INTERLEUKIN_4_PATHWAY	-0.1315	0.23	0.9091
BOQUEST_CD31PLUS_VS_CD31MINUS_DN	0.2432	0.23	0.9698
TGFBETA_C4_UP	0.227	0.232	0.9698
CALRES_MOUSE_NEOCORTEX_UP	0.1338	0.232	0.9698
ADIP_VS_FIBRO_UP	0.2072	0.232	0.9698
SMITH_HTERT_DN	0.1202	0.232	0.9698
JAIN_NEMO_DIFF	-0.1197	0.232	0.9116
BUTANOATE_METABOLISM	-0.1354	0.232	0.9116
STOSSI_ER_UP	0.1156	0.232	0.9698
CMV_HCMV_TIMECOURSE_12HRS_DN	-0.1998	0.234	0.9141
AS3_FIBRO_C1	0.165	0.234	0.9698
AS3_FIBRO_C2	0.165	0.234	0.9698
OXSTRESS_RPE_H2O2TBH_DN	0.165	0.234	0.9698
THELPERPATHWAY	-0.2338	0.234	0.9141
VANASSE_BCL2_TARGETS	0.1141	0.234	0.9698
GENOTOXINS_24HRS_DISCR	-0.2022	0.236	0.9163
CMV_HCMV_TIMECOURSE_24HRS_UP	0.0762	0.236	0.9698
TGFBETA_ALL_UP	0.2511	0.236	0.9698
HOUSTIS_ROS	0.1507	0.236	0.9698
HCC_SURVIVAL_GOOD_VS_POOR_UP	0.1974	0.236	0.9698
TAKEDA_NUP8_HOXA9_10D_DN	0.1448	0.236	0.9698
UVB_NHEK3_C8	0.074	0.238	0.9698
CMV_HCMV_TIMECOURSE_48HRS_DN	0.1578	0.238	0.9698
FATTY_ACID_METABOLISM	0.0842	0.238	0.9698
CMV_HCMV_TIMECOURSE_ALL_DN	-0.0775	0.238	0.9163
TNFALPHA_TGZ_ADIP_DN	0.1643	0.238	0.9698
CMV_HCMV_TIMECOURSE_20HRS_UP	-0.1078	0.238	0.9163
ET743_RESIST_UP	0.1746	0.238	0.9698
O6BG_RESIST_MEDULLOBLASTOMA_UP	0.2077	0.238	0.9698
HDACI_COLON_SUL12HRS_UP	0.1849	0.238	0.9698
CYTOKINEPATHWAY	0.2753	0.238	0.9698
KERATINOCYTEPATHWAY	-0.1407	0.238	0.9163
LEI_HOXC8_DN	0.2501	0.238	0.9698
AGUIRRE_PANCREAS_CHR6	-0.2319	0.238	0.9163
NITROGEN_METABOLISM	0.2028	0.24	0.9698
GREENBAUM_E2A_UP	0.1929	0.24	0.9698
GH_HYPOPHYSECTOMY_RAT_DN	0.2864	0.242	0.9698
GSK3PATHWAY	-0.138	0.242	0.9225
BCRPATHWAY	-0.1298	0.242	0.9225
SHEPARD_POS_REG_OF_CELL_PROLIFERATION	0.1436	0.242	0.9698
TYROSINE_METABOLISM	0.312	0.242	0.9698
TAVOR_CEBP_DN	0.1387	0.242	0.9698
DAC_FIBRO_UP	0.2925	0.244	0.9698
ACHPATHWAY	0.2675	0.244	0.9698
ALZHEIMERS_INCIPIENT_UP	-0.0714	0.244	0.9225
RHOPATHWAY	-0.0956	0.244	0.9225
SCHUMACHER_MYC_UP	-0.2426	0.244	0.9225
INOS_ALL_UP	-0.2325	0.246	0.9225
REOVIRUS_HEK293_DN	-0.0674	0.246	0.9225
TRKAPATHWAY	-0.1541	0.246	0.9225
UBIQUITIN_MEDIATED_PROTEOLYSIS	-0.2101	0.246	0.9225
ELONGINA_KO_UP	0.0907	0.248	0.9698
BAF57_BT549_UP	0.161	0.248	0.9698
HIPPOCAMPUS_DEVELOPMENT_NEONATAL	0.1852	0.248	0.9698
TPA_RESIST_LATE_UP	0.1146	0.248	0.9698
ST_INTEGRIN_SIGNALING_PATHWAY	-0.1014	0.248	0.9225
JNK_UP	0.172	0.25	0.9698
EPONFKBPATHWAY	-0.2017	0.25	0.9225
ST_ERK1_ERK2_MAPK_PATHWAY	-0.1352	0.25	0.9225
YU_CMYC_UP	-0.2389	0.25	0.9225
AGEING_BRAIN_UP	-0.0818	0.252	0.9225
HDACI_COLON_CUR_UP	-0.0883	0.252	0.9225
CARBON_FIXATION	0.1421	0.252	0.9698
MAPKPATHWAY	-0.1106	0.252	0.9225
CHESLER_BRAIN_ONLY_SUBSET	0.1867	0.252	0.9698
RADMACHER_AMLNORMALKARYTYPE_SIG	-0.1529	0.252	0.9225
FERRANDO_MLL_T_ALL_UP	0.1337	0.254	0.9698
STRESS_GENOTOXIC_SPECIFIC_DN	-0.0866	0.254	0.9225
STATIN_PATHWAY_PHARMGKB	0.2196	0.254	0.9698
APOPTOSIS_GENMAPP	-0.1543	0.254	0.9225
GALACTOSE_METABOLISM	0.1575	0.254	0.9698
LEE_TCELLS3_UP	0.1821	0.254	0.9698
MYOD_NIH3T3_UP	0.2028	0.256	0.9698
CMV_HCMV_TIMECOURSE_48HRS_UP	0.096	0.256	0.9698
HEARTFAILURE_ATRIA_DN	0.0737	0.256	0.9698
TAKEDA_NUP8_HOXA9_16D_DN	-0.0843	0.256	0.9225
TGFBETA_C2_UP	0.3403	0.258	0.9698
EGF_RECEPTOR_SIGNALING_PATHWAY	-0.1658	0.258	0.9225
DRUG_RESISTANCE_AND_METABOLISM	0.0918	0.258	0.9698
FLECHNER_KIDNEY_TRANSPLANT_REJECTION_UP	0.2124	0.258	0.9698
AGED_MOUSE_HYPOTH_UP	-0.3056	0.26	0.9225
KANNAN_P53_DN	0.1114	0.26	0.9698
SMITH_HTERT_UP	-0.1323	0.26	0.9225
LINDSTEDT_DEND_8H_VS_48H_UP	-0.1536	0.26	0.9225
GAY_YY1_DN	0.0971	0.262	0.9698
HUMAN_TISSUE_THYMUS	-0.1576	0.262	0.9225
HDACI_COLON_SUL48HRS_DN	-0.104	0.262	0.9225
TCA	0.264	0.262	0.9698
GLUCONEOGENESIS	0.118	0.262	0.9698
GLYCOLYSIS	0.118	0.262	0.9698
GLYCOLYSIS_AND_GLUCONEOGENESIS	0.1148	0.262	0.9698
FERRANDO_MLL_T_ALL_DN	-0.1397	0.262	0.9225
INSULIN_ADIP_SENS_DN	-0.091	0.264	0.9225
TCYTOTOXICPATHWAY	-0.2338	0.264	0.9225
CPR_LOW_LIVER_DN	0.2018	0.266	0.9698
CITRATE_CYCLE_TCA_CYCLE	-0.1173	0.266	0.9225
ATMPATHWAY	-0.1261	0.266	0.9225
CELL_CYCLE	-0.0983	0.266	0.9225
ARAPPATHWAY	-0.1161	0.266	0.9225
NI2_MOUSE_UP	-0.0982	0.268	0.9225
PASSERINI_ADHESION	0.1543	0.268	0.9698
BRENTANI_CYTOSKELETON	0.1612	0.268	0.9698
HBX_HEP_UP	-0.19	0.27	0.9225
ROME_INSULIN_2F_DN	-0.1102	0.27	0.9225
MAGRANGEAS_MULTIPLE_MYELOMA_IGL_VS_IGK_UP	0.1827	0.27	0.9698
CELL_CYCLE_REGULATOR	-0.1371	0.27	0.9225
HPV31_DN	0.1643	0.272	0.9698
UVB_NHEK3_ALL	-0.0996	0.272	0.9225
INOS_ALL_DN	-0.0538	0.272	0.9225
ADIP_VS_PREADIP_DN	-0.0961	0.272	0.9225
INOSITOL_PHOSPHATE_METABOLISM	0.113	0.272	0.9698
BCNU_GLIOMA_MGMT_48HRS_DN	0.2168	0.272	0.9698
HDACI_COLON_SUL24HRS_UP	0.0622	0.272	0.9698
ROSS_MLL_FUSION	0.1223	0.272	0.9698
P21_P53_ANY_DN	0.1356	0.274	0.9698
H2O2_CSBDIFF_C1	-0.1669	0.274	0.9225
IL2RBPATHWAY	-0.085	0.274	0.9225
TRNA_SYNTHETASES	-0.2714	0.274	0.9225
LINDSTEDT_DEND_DN	0.091	0.274	0.9698
IL6_FIBRO_UP	0.2167	0.276	0.9698
SA_B_CELL_RECEPTOR_COMPLEXES	-0.1297	0.276	0.9225
HG_PROGERIA_DN	0.1167	0.276	0.9698
DSRNA_UP	-0.1606	0.276	0.9225
FLECHNER_KIDNEY_TRANSPLANT_REJECTION_PBL_DN	-0.1439	0.276	0.9225
ZHAN_MM_CD138_PR_VS_REST	0.2101	0.276	0.9698
HDACI_COLON_BUT16HRS_DN	-0.1309	0.278	0.9225
MANALO_HYPOXIA_UP	0.1648	0.278	0.9698
ST_G_ALPHA_I_PATHWAY	-0.1325	0.278	0.9225
WANG_HOXA9_VS_MEIS1_UP	0.1354	0.278	0.9698
BCNU_GLIOMA_NOMGMT_48HRS_DN	0.1725	0.28	0.9698
ADIP_HUMAN_DN	0.2731	0.28	0.9698
AGED_MOUSE_HYPOTH_DN	-0.089	0.28	0.9225
ADIP_DIFF_CLUSTER3	-0.1021	0.28	0.9225
LYSINE_DEGRADATION	-0.1014	0.28	0.9225
POMEROY_DESMOPLASIC_VS_CLASSIC_MD_UP	-0.1493	0.28	0.9225
RORIE_ES_PNET_DN	0.2541	0.28	0.9698
HOGERKORP_CD44_DN	-0.1547	0.28	0.9225
PARK_MSCS_BOTH	-0.2054	0.28	0.9225
LEE_TCELLS5_UP	-0.1128	0.28	0.9225
CHIARETTI_T_ALL_DIFF	-0.0536	0.28	0.9225
CMV_HCMV_TIMECOURSE_18HRS_DN	0.1734	0.282	0.9698
UV_UNIQUE_FIBRO_UP	-0.0898	0.282	0.9225
ET743_SARCOMA_UP	0.1137	0.282	0.9698
ELONGINA_KO_DN	0.0521	0.282	0.9698
HDACI_COLON_TSA2HRS_DN	-0.144	0.282	0.9225
ZUCCHI_EPITHELIAL_UP	0.105	0.282	0.9698
CROONQUIST_IL6_RAS_DN	0.2363	0.282	0.9698
TARTE_BCELL	-0.1635	0.282	0.9225
BIOPEPTIDESPATHWAY	-0.0885	0.282	0.9225
NOUZOVA_CPG_H4_UP	-0.1532	0.282	0.9225
HDACI_COLON_BUT_UP	-0.0363	0.284	0.9225
JISON_SICKLE_CELL	0.1293	0.284	0.9698
WELCH_GATA1	0.2001	0.284	0.9698
PARK_RARALPHA_UP	0.164	0.284	0.9698
BLEO_HUMAN_LYMPH_HIGH_24HRS_UP	-0.1119	0.286	0.9225
P21_ANY_DN	-0.1488	0.286	0.9225
FLECHNER_KIDNEY_TRANSPLANT_WELL_PBL_UP	-0.1128	0.286	0.9225
JECHLINGER_EMT_DN	0.1354	0.286	0.9698
HOFFMANN_BIVSBII_BI_TABLE2	0.0858	0.286	0.9698
BRUNO_IL3_DN	-0.0928	0.288	0.9225
PLATELET_EXPRESSED	-0.1361	0.288	0.9225
TCELL_ANERGIC_UP	0.1437	0.288	0.9698
HUMAN_TISSUE_KIDNEY	0.2277	0.288	0.9698
INFLAMPATHWAY	0.1691	0.288	0.9698
BRENTANI_CELL_ADHESION	0.1361	0.288	0.9698
CELL_CYCLE_KEGG	-0.0792	0.288	0.9225
ZHAN_MULTIPLE_MYELOMA_SUBCLASSES_DIFF	-0.1798	0.288	0.9225
XU_CBP_DN	0.0979	0.288	0.9698
MYC_TARGETS	-0.1303	0.29	0.9225
ZUCCHI_EPITHELIAL_DN	0.0764	0.29	0.9698
P38MAPKPATHWAY	-0.1185	0.29	0.9225
MOREAUX_TACI_HI_IN_PPC_UP	-0.2373	0.29	0.9225
GUO_HEX_DN	0.0977	0.29	0.9698
ZHAN_MMPC_LATEVS	-0.1066	0.29	0.9225
HASLINGER_B_CLL_MUTATED	0.1036	0.29	0.9698
IFN_ALL_UP	0.1817	0.292	0.9698
ADIP_DIFF_CLUSTER4	0.1594	0.292	0.9698
HUMAN_TISSUE_TESTIS	0.1069	0.292	0.9698
P21_P53_MIDDLE_DN	0.1296	0.292	0.9698
CHIARETTI_T_ALL	-0.0552	0.292	0.9266
LEI_MYB_REGULATED_GENES	0.0785	0.292	0.9698
DNA_DAMAGE_SIGNALING	-0.0838	0.294	0.9302
DNA_REPLICATION_REACTOME	0.124	0.296	0.9698
REN_E2F1_TARGETS	-0.1659	0.296	0.9302
PASSERINI_GROWTH	0.1745	0.296	0.9698
TAKEDA_NUP8_HOXA9_3D_DN	0.1036	0.296	0.9698
KUMAR_HOXA_DIFF	0.0406	0.296	0.9698
BRCA1_OVEREXP_DN	-0.0904	0.298	0.9302
HUMAN_TISSUE_PANCREAS	0.1853	0.298	0.9698
TGFBETA_LATE_UP	0.1857	0.298	0.9698
BIOSYNTHESIS_OF_STEROIDS	-0.186	0.298	0.9302
LIZUKA_G2_GR_G3	-0.156	0.298	0.9302
PENG_GLUTAMINE_UP	-0.0427	0.298	0.9302
TPOPATHWAY	-0.1285	0.298	0.9302
NGUYEN_KERATO_UP	0.1037	0.298	0.9698
CMV_8HRS_UP	0.1531	0.3	0.9698
DEATHPATHWAY	-0.1151	0.3	0.9318
LU_IL4BCELL	0.0714	0.3	0.9698
LIZUKA_L1_GR_G1	0.1061	0.3	0.9698
TAKEDA_NUP8_HOXA9_6H_DN	0.1102	0.3	0.9698
AGED_RHESUS_UP	0.0777	0.302	0.9698
HSC_LATEPROGENITORS_FETAL	-0.0636	0.302	0.9318
IDX_TSA_DN_CLUSTER1	0.1038	0.302	0.9698
KLEIN_PEL_UP	0.1021	0.302	0.9698
DISTECHE_XINACTIVATED_GENES	-0.1506	0.302	0.9318
MUNSHI_MM_UP	0.0708	0.302	0.9698
HADDAD_HSC_CD7_DN	-0.1379	0.302	0.9318
HADDAD_CD45CD7_PLUS_VS_MINUS_DN	-0.1379	0.302	0.9318
PARK_RARALPHA_MOD	0.1327	0.302	0.9698
IL6_SCAR_FIBRO_UP	-0.1269	0.304	0.9337
BILE_ACID_BIOSYNTHESIS	-0.1118	0.304	0.9337
HSC_LTHSC_ADULT	0.1056	0.306	0.9698
POMEROY_MD_TREATMENT_GOOD_VS_POOR_UP	0.0948	0.306	0.9698
OVARIAN_INFERTILITY_GENES	0.1154	0.306	0.9698
NGFPATHWAY	-0.1067	0.306	0.9343
AGED_MOUSE_RETINA_ANY_DN	-0.0994	0.308	0.9343
UVC_TTD_8HR_UP	0.1365	0.308	0.9698
GH_GHRHR_KO_6HRS_UP	-0.0908	0.308	0.9343
UVB_NHEK3_C3	-0.1079	0.308	0.9343
TNFALPHA_ALL_UP	-0.0716	0.308	0.9343
ROSS_FAB_M7	0.1068	0.308	0.9698
TAKEDA_NUP8_HOXA9_6H_UP	-0.0862	0.31	0.9343
POMEROY_MD_TREATMENT_GOOD_VS_POOR_DN	-0.1094	0.31	0.9343
HINATA_NFKB_UP	0.0856	0.31	0.9698
PROPANOATE_METABOLISM	0.1097	0.31	0.9698
RUTELLA_HEPATGFSNDCS_UP	0.1005	0.31	0.9698
ESR_FIBROBLAST_UP	-0.0638	0.312	0.9343
PS1PATHWAY	0.1558	0.312	0.9698
SMALL_LIGAND_GPCRS	0.1232	0.312	0.9698
HASLINGER_B_CLL_12	-0.2263	0.312	0.9343
SASAKI_ATL_UP	-0.0739	0.314	0.9343
SHIPP_FL_VS_DLBCL_DN	-0.1283	0.314	0.9343
EGF_HDMEC_UP	-0.0671	0.314	0.9343
DNMT1_KO_UP	-0.0464	0.314	0.9343
OXSTRESS_RPE_H2O2HNE_DN	0.0738	0.314	0.9698
SASAKI_TCELL_LYMPHOMA_VS_CD4_UP	-0.0739	0.314	0.9343
IL22BPPATHWAY	0.1993	0.314	0.9698
WNT_SIGNALING	0.053	0.314	0.9698
ZHAN_PCS_MULTIPLE_MYELOMA_SPKD	0.1792	0.314	0.9698
IRITANI_ADPROX_UP	0.0984	0.314	0.9698
HOFMANN_MANTEL_LYMPHOMA_VS_LYMPH_NODES_DN	0.1064	0.314	0.9698
FRUCTOSE_AND_MANNOSE_METABOLISM	0.1074	0.316	0.9698
BRCA_BRCA1_POS	-0.0979	0.318	0.942
GAMMA_ESR_WS_UNREG	-0.0697	0.318	0.942
G2PATHWAY	0.0961	0.318	0.9698
MIDDLEAGE_DN	0.1912	0.32	0.9698
BETA_ALANINE_METABOLISM	0.0864	0.32	0.9698
ZHAN_MM_CD138_MF_VS_REST	0.099	0.322	0.9698
WERNERONLY_FIBRO_DN	0.0619	0.322	0.9698
HSC_LATEPROGENITORS_SHARED	-0.0598	0.322	0.9476
BCNU_GLIOMA_MGMT_48HRS_UP	0.1096	0.322	0.9698
GAMMA_ESR_OLD_UNREG	-0.071	0.322	0.9476
GLYCOGEN_METABOLISM	-0.0586	0.322	0.9476
UVB_NHEK3_C0	-0.1347	0.324	0.9493
MITOCHONDRIA	0.0792	0.324	0.9698
PASSERINI_IMMUNE	0.0879	0.324	0.9698
GHPATHWAY	-0.0937	0.324	0.9493
BRCA1_MES_UP	0.0805	0.326	0.9698
IFNALPHA_HCC_UP	0.1193	0.326	0.9698
VANTVEER_BREAST_OUTCOME_GOOD_VS_POOR_DN	0.0802	0.326	0.9698
GRANDVAUX_IRF3_DN	0.0963	0.326	0.9698
HOGERKORP_CD44_TEMPORALLY_DN	0.1633	0.326	0.9698
HOX_GENES	0.1129	0.326	0.9698
HSC_LATEPROGENITORS_ADULT	-0.0594	0.328	0.9547
CELL_CYCLE_CHECKPOINT	-0.106	0.328	0.9547
HASLINGER_B_CLL_17P13	-0.1093	0.328	0.9547
OXSTRESS_RPETWO_DN	0.0529	0.33	0.9698
HYPOXIA_RCC_NOVHL_UP	-0.0592	0.33	0.9584
HYPERTROPHY_MODEL	0.0919	0.33	0.9698
ERM_KO_SERTOLI_DN	0.1137	0.33	0.9698
NAKAJIMA_MCSMBP_EOS	0.1961	0.33	0.9698
HUMAN_MITODB_6_2002	0.0904	0.332	0.9698
CHAUVIN_ANDROGEN_REGULATED_GENES	0.0735	0.332	0.9698
SHEPARD_BMYB_MORPHOLINO_UP	0.0263	0.332	0.9698
WANG_HOXA9_VS_MEIS1_DN	-0.1076	0.332	0.9596
HYPOXIA_FIBRO_UP	-0.0972	0.334	0.9596
ERKPATHWAY	-0.0637	0.334	0.9596
TNFALPHA_4HRS_UP	0.0702	0.334	0.9698
HYPOXIA_REG_UP	0.1055	0.334	0.9698
PHENYLALANINE_METABOLISM	0.1505	0.334	0.9698
PENG_LEUCINE_DN	0.0842	0.334	0.9698
ZHAN_TONSIL_PCBC	-0.0942	0.334	0.9596
ECMPATHWAY	-0.0794	0.334	0.9596
RAY_P210_DIFF	0.0936	0.334	0.9698
GENOTOXINS_4HRS_DISCR	0.0594	0.336	0.9698
TPA_SENS_EARLY_DN	0.0155	0.336	0.9698
TSA_CD4_DN	0.1278	0.336	0.9698
WERNER_FIBRO_DN	0.0267	0.336	0.9698
BYSTRYKH_HSC_BRAIN_TRANS_GLOCUS	0.037	0.336	0.9698
ASTON_DEPRESSION_UP	0.0569	0.336	0.9698
UEDA_MOUSE_SCN	-0.0513	0.336	0.9612
TRYPTOPHAN_METABOLISM	0.1091	0.336	0.9698
NDKDYNAMINPATHWAY	-0.1033	0.336	0.9612
ALCALAY_AML_NPMC_UP	0.0949	0.336	0.9698
IL3PATHWAY	0.1513	0.338	0.9698
ET743_HELA_UP	0.0692	0.338	0.9698
GOLDRATH_CELLCYCLE	-0.0953	0.338	0.9628
GLUTAMATE_METABOLISM	-0.0688	0.338	0.9628
TAVOR_CEBP_UP	0.0835	0.338	0.9698
IDX_TSA_UP_CLUSTER2	-0.0509	0.34	0.9655
SHEPARD_CRASH_AND_BURN_MUT_VS_WT_UP	0.0329	0.34	0.9698
GH_EXOGENOUS_ALL_UP	0.0937	0.342	0.9698
HDACI_COLON_BUT48HRS_UP	-0.0282	0.342	0.9655
COCAINE_BRAIN_5D_UP	0.1051	0.342	0.9698
DORSAM_HOXA9_UP	-0.0834	0.342	0.9655
IFNALPHA_NL_HCC_UP	0.1663	0.344	0.9698
TGFBETA_C1_UP	0.1325	0.344	0.9698
NO1PATHWAY	-0.0672	0.344	0.9655
OXIDATIVE_PHOSPHORYLATION	0.1045	0.344	0.9698
AGUIRRE_PANCREAS_CHR17	-0.0429	0.344	0.9655
CTLA4PATHWAY	-0.1399	0.344	0.9655
MARTINELLI_IFNS_DIFF	0.1846	0.344	0.9698
NUCLEOTIDE_METABOLISM	-0.1656	0.344	0.9655
TSADAC_RKOEXP_UP	0.1201	0.346	0.9698
VHL_RCC_UP	-0.0753	0.346	0.9671
H2O2_CSBRESCUED_UP	-0.0335	0.346	0.9671
GALINDO_ACT_UP	0.1049	0.346	0.9698
BRCA1_OVEREXP_PROSTATE_UP	0.0468	0.348	0.9698
MATSUDA_VALPHAINKT_DIFF	0.0288	0.348	0.9698
CMV_HCMV_TIMECOURSE_24HRS_DN	0.0958	0.35	0.9698
INSULIN_ADIP_INSENS_UP	-0.109	0.35	0.9687
RIBOSOMAL_PROTEINS	-0.1719	0.35	0.9687
WONG_IFNA_HCC_RESISTANT_VS_SENSITIVE_UP	0.0935	0.35	0.9698
SA_TRKA_RECEPTOR	-0.072	0.35	0.9687
GLYCOGEN	-0.0988	0.35	0.9687
LAMB_CYCLIN_D1_UP	0.1099	0.35	0.9698
TESTIS_EXPRESSED_GENES	0.1379	0.35	0.9698
HDACI_COLON_BUT12HRS_UP	-0.036	0.352	0.9687
IRS1_KO_ADIP_DN	0.045	0.352	0.9698
HSC_LTHSC_SHARED	0.066	0.352	0.9698
HSC_LTHSC_FETAL	0.066	0.352	0.9698
CANCER_NEOPLASTIC_META_UP	0.1137	0.354	0.9698
5FU_RESIST_GASTRIC_UP	-0.0808	0.354	0.9687
H2O2_CSBCOMBINED	-0.1281	0.354	0.9687
BASSO_REGULATORY_HUBS	-0.0733	0.354	0.9687
BRENTANI_TRANSCRIPTION_FACTORS	0.0659	0.354	0.9698
ZHAN_MM_CD1_VS_CD2_DN	-0.0687	0.354	0.9687
BUT_TSA_UP	0.1032	0.356	0.9698
CARDIACEGFPATHWAY	-0.0957	0.356	0.9687
DER_IFNG_UP	-0.0526	0.356	0.9687
PROSTAGLANDIN_SYNTHESIS_REGULATION	0.0977	0.356	0.9698
LIAN_MYELOID_DIFF_GRANULE	-0.079	0.356	0.9687
MARCINIAK_CHOP_DIFF	-0.0822	0.356	0.9687
ALCALAY_AML_NPMC_DN	0.0388	0.356	0.9698
CMV_24HRS_UP	-0.0935	0.358	0.9702
TGFBETA_C5_UP	0.1537	0.358	0.9698
IDX_TSA_DN_CLUSTER2	0.0544	0.358	0.9698
ZMPSTE24_KO_UP	0.086	0.358	0.9698
APOPTOSIS	-0.0477	0.358	0.9702
HBX_HCC_UP	0.1129	0.36	0.9698
FSH_HUMAN_GRANULOSA_UP	0.0896	0.36	0.9698
MIDDLEAGE_UP	0.1945	0.36	0.9698
GLUTATHIONE_METABOLISM	0.0901	0.36	0.9698
NFKBPATHWAY	-0.063	0.36	0.9731
CASPASEPATHWAY	0.0874	0.36	0.9698
OLDONLY_FIBRO_UP	-0.0757	0.362	0.9731
CMV_24HRS_DN	0.1094	0.362	0.9698
CISPLATIN_PROBCELL_UP	-0.1422	0.362	0.9731
CROONQUIST_IL6_STARVE_UP	0.1576	0.362	0.9698
SANA_TNFA_ENDOTHELIAL_UP	-0.0563	0.362	0.9731
ALANINE_AND_ASPARTATE_METABOLISM	0.054	0.362	0.9698
CANCER_UNDIFFERENTIATED_META_UP	0.1107	0.366	0.9698
UVC_TTD_ALL_UP	0.1331	0.366	0.9698
AGED_RHESUS_DN	0.0394	0.366	0.9698
NF90_DN	0.1041	0.366	0.9698
CANTHARIDIN_DN	-0.0977	0.366	0.9769
CHEMICALPATHWAY	0.0588	0.366	0.9698
SPRYPATHWAY	-0.062	0.366	0.9769
DNMT1_KO_DN	0.1646	0.368	0.9698
UVC_LOW_ALL_DN	-0.0664	0.368	0.9769
RORIE_ES_PNET_UP	0.0654	0.368	0.9698
GOLUB_ALL_VS_AML_UP	-0.1672	0.37	0.9769
TSA_HEPATOMA_UP	0.1141	0.37	0.9698
BRCA_PROGNOSIS_NEG	-0.0792	0.37	0.9769
AGUIRRE_PANCREAS_CHR8	-0.0554	0.37	0.9769
ALKPATHWAY	-0.0803	0.37	0.9769
PENG_LEUCINE_UP	0.0474	0.37	0.9698
ZELLER_MYC_UP	-0.1245	0.37	0.9769
TAKEDA_NUP8_HOXA9_8D_UP	0.1052	0.37	0.9698
ASTIER_FN_DIFF	-0.0229	0.37	0.9769
PYRIMIDINE_METABOLISM	0.0604	0.372	0.9698
BRCA_PROGNOSIS_POS	0.0509	0.372	0.9698
BRCA2_BRCA1_UP	0.0462	0.372	0.9698
HADDAD_HSC_CD10_UP	-0.0369	0.372	0.9783
ST_B_CELL_ANTIGEN_RECEPTOR	-0.0457	0.372	0.9783
INTEGRIN_MEDIATED_CELL_ADHESION_KEGG	0.0529	0.374	0.9698
AGEING_LYMPH_DN	-0.1543	0.374	0.9817
IRITANI_ADPROX_LYMPH	0.0645	0.374	0.9698
UVC_LOW_C2_DN	0.0633	0.376	0.9698
HEMATOPOESIS_RELATED_TRANSCRIPTION_FACTORS	0.0741	0.376	0.9698
BCNU_GLIOMA_MGMT_24HRS_DN	0.1245	0.378	0.9698
HISTIDINE_METABOLISM	0.094	0.378	0.9698
AGEING_BRAIN_DN	-0.0449	0.378	0.9844
AS3_FIBRO_C4	-0.067	0.378	0.9844
HYPOXIA_RCC_UP	-0.0456	0.378	0.9844
SRCRPTPPATHWAY	0.0977	0.378	0.9698
STEFFEN_AML_PML_PLZF_TRGT	-0.0336	0.378	0.9844
HANSON_NFKAPPB_IND	0.1468	0.378	0.9698
OLDAGE_DN	-0.0993	0.38	0.9858
PENG_RAPAMYCIN_DN	-0.0555	0.38	0.9858
IFNALPHA_NL_UP	0.1367	0.382	0.9698
OXSTRESS_RPETHREE_DN	-0.0475	0.382	0.9866
ZHAN_MM_CD138_CD2_VS_REST	-0.0379	0.382	0.9866
GENOTOXINS_ALL_4HRS_REG	-0.0528	0.384	0.9866
AGUIRRE_PANCREAS_CHR9	-0.0518	0.384	0.9866
G1_TO_S_CELL_CYCLE_REACTOME	-0.063	0.384	0.9866
IGLESIAS_E2FMINUS_UP	0.0385	0.384	0.9698
HTERT_UP	0.0601	0.386	0.9698
HOGERKORP_CD44_UP	0.1344	0.386	0.9698
TAKEDA_NUP8_HOXA9_10D_UP	0.0483	0.388	0.9698
GPCRDB_CLASS_C_METABOTROPIC_GLUTAMATE_PHEROMONE	0.1319	0.388	0.9698
MOOTHA_VOXPHOS	0.1047	0.388	0.9698
BENNETT_SLE_UP	-0.0392	0.388	0.9926
SCHURINGA_STAT5A_DN	-0.0546	0.39	0.9926
CITED1_KO_HET_UP	0.0813	0.392	0.9698
PRMT5_KD_UP	-0.0448	0.392	0.9926
HADDAD_HPCLYMPHO_ENRICHED	-0.032	0.392	0.9926
ZHAN_MMPC_EARLYVS	-0.0585	0.392	0.9926
IFN_BETA_GLIOMA_DN	0.0526	0.394	0.9698
HDACI_COLON_TSA12HRS_UP	-0.0513	0.394	0.9926
TIS7_OVEREXP_DN	0.0419	0.394	0.9698
IFNA_UV-CMV_COMMON_HCMV_6HRS_UP	-0.0467	0.394	0.9926
LIN_WNT_UP	-0.0347	0.394	0.9926
NKTPATHWAY	0.052	0.394	0.9698
STEMPATHWAY	0.0784	0.394	0.9698
IL12PATHWAY	0.0579	0.394	0.9698
ABBUD_LIF_UP	0.0626	0.394	0.9698
TPA_SENS_MIDDLE_DN	0.0211	0.396	0.9698
CPR_LOW_LIVER_UP	-0.0609	0.396	0.9926
AGED_MOUSE_NEOCORTEX_UP	-0.0328	0.396	0.9926
GH_GHRHR_KO_24HRS_UP	-0.0601	0.396	0.9926
HOGERKORP_ANTI_CD44_UP	0.1038	0.396	0.9698
PROTEASOME_DEGRADATION	0.0984	0.396	0.9698
TARTE_PC	-0.009	0.396	0.9926
ETSPATHWAY	0.0877	0.396	0.9698
AGUIRRE_PANCREAS_CHR1	-0.0474	0.396	0.9926
ROSS_CBF_MYH	0.05	0.396	0.9698
AS3_FIBRO_DN	0.0532	0.398	0.9698
H2O2_CSBRESCUED_C1_UP	0.0312	0.398	0.9698
WONG_IFNA_HCC_RESISTANT_VS_SENSITIVE_DN	0.035	0.398	0.9698
OKUMURA_MC_LPS	-0.0352	0.398	0.9939
PROTEASOMEPATHWAY	0.0932	0.398	0.9698
ZHAN_MMPC_SIM	-0.0593	0.398	0.9939
ZMPSTE24_KO_DN	-0.0247	0.4	0.9952
POMEROY_DESMOPLASIC_VS_CLASSIC_MD_DN	-0.0367	0.4	0.9952
TPA_SKIN_UP	-0.0516	0.402	0.9958
BRCA_ER_POS	0.0156	0.402	0.9698
ZHAN_MMPC_PC	0.0406	0.402	0.9698
AD12_ANY_DN	-0.0167	0.404	0.9958
STRESS_TPA_SPECIFIC_UP	0.0242	0.404	0.9698
ADIP_DIFF_CLUSTER2	-0.0302	0.404	0.9958
MMS_HUMAN_LYMPH_HIGH_24HRS_UP	-0.028	0.404	0.9958
AMINOACYL_TRNA_BIOSYNTHESIS	-0.0894	0.404	0.9958
CIS_XPC_UP	0.0408	0.406	0.9698
ADIP_VS_PREADIP_UP	0.0683	0.406	0.9698
ELECTRON_TRANSPORT	0.0491	0.406	0.9698
UVB_NHEK3_C1	0.0408	0.408	0.9698
BRG1_H1299_UP	-0.0477	0.408	1
FALT_BCLL_IG_MUTATED_VS_WT_DN	0.0356	0.408	0.9698
NAKAJIMA_MCSMBP_MAST	0.0669	0.408	0.9698
HIF1_TARGETS	-0.0382	0.41	1
NTHIPATHWAY	-0.0259	0.41	1
DAVIES_N	0.0643	0.41	0.9698
GNATENKO_PLATELET	-0.0453	0.41	1
SCHURINGA_STAT5A_UP	0.0984	0.41	0.9698
GNATENKO_PLATELET_UP	-0.0453	0.41	1
ZHAN_MMPC_SIM_BC_AND_MM	0.0448	0.41	0.9698
CMV-UV_HCMV_6HRS_UP	0.0119	0.412	0.9698
UV-CMV_UNIQUE_HCMV_6HRS_UP	0.0131	0.414	0.9698
TPA_SENS_MIDDLE_UP	0.0397	0.414	0.9698
SERUM_FIBROBLAST_CELLCYCLE	0.0464	0.414	0.9698
HDACI_COLON_SUL16HRS_DN	-0.0547	0.414	1
BLYMPHOCYTEPATHWAY	-0.0894	0.414	1
NUMATA_G_CSF_DIFF	-0.0173	0.414	1
SERUM_FIBROBLAST_CORE_UP	0.0334	0.416	0.9698
ELECTRON_TRANSPORT_CHAIN	0.0817	0.416	0.9698
CREB_BRAIN_8WKS_DN	-0.0268	0.416	1
IFNA_HCMV_6HRS_UP	-0.0428	0.416	1
CMV_ALL_UP	0.032	0.416	0.9698
HEARTFAILURE_ATRIA_UP	-0.0528	0.416	1
PGC	-0.0193	0.416	1
ST_P38_MAPK_PATHWAY	-0.0247	0.416	1
TIDPATHWAY	0.0563	0.416	0.9698
VANTVEER_BREAST_OUTCOME_GOOD_VS_POOR_UP	0.0392	0.416	0.9698
UVC_LOW_C3_DN	0.0416	0.418	0.9698
HDACI_COLON_BUT12HRS_DN	-0.0482	0.418	1
CMV_HCMV_6HRS_UP	0.0414	0.418	0.9698
KNUDSEN_PMNS_UP	0.0169	0.418	0.9698
AS3_FIBRO_UP	0.0471	0.42	0.9698
AS3_FIBRO_C3	0.0471	0.42	0.9698
ALZHEIMERS_INCIPIENT_DN	-0.03	0.42	1
HDACI_COLON_CUR24HRS_DN	0.0197	0.42	0.9698
EPOPATHWAY	0.0709	0.42	0.9698
HDACI_COLON_CUR24HRS_UP	0.0427	0.42	0.9698
IL2PATHWAY	0.0701	0.42	0.9698
WNTPATHWAY	-0.0217	0.42	1
CELL_ADHESION_RECEPTOR_ACTIVITY	0.0448	0.42	0.9698
HOFFMANN_BIVSBII_BI	0.0304	0.42	0.9698
UVB_NHEK1_C1	0.0356	0.422	0.9698
HYPOXIA_REVIEW	0.0442	0.422	0.9698
CREB_BRAIN_2WKS_UP	-0.0088	0.422	1
CMV_UV-CMV_COMMON_HCMV_6HRS_UP	0.0403	0.422	0.9698
LINDSTEDT_DEND_8H_VS_48H_DN	-0.03	0.422	1
CREB_BRAIN_8WKS_UP	0.0362	0.424	0.9698
NI2_LUNG_DN	-0.0607	0.424	1
UVB_NHEK3_C7	0.0618	0.424	0.9698
PASSERINI_INFLAMMATION	0.0782	0.424	0.9698
BRENTANI_SIGNALING	-0.0098	0.424	1
COLLER_MYC_UP	0.0535	0.424	0.9698
SARCOMAS_LEIOMYOSARCOMA_CALP_UP	0.0487	0.426	0.9698
ADIP_VS_FIBRO_DN	-0.0053	0.426	1
MENSSEN_MYC_UP	-0.0416	0.426	1
RARRXRPATHWAY	-0.0235	0.426	1
CBLPATHWAY	0.0813	0.426	0.9698
UVC_TTD_4HR_UP	0.0898	0.428	0.9698
HYPOPHYSECTOMY_RAT_UP	-0.0703	0.428	1
LH_GRANULOSA_DN	0.0582	0.428	0.9698
FSH_GRANULOSA_DN	0.0582	0.428	0.9698
HSC_INTERMEDIATEPROGENITORS_ADULT	0.0138	0.428	0.9698
HDACI_COLON_CURSUL_UP	-0.0251	0.428	1
ST_WNT_CA2_CYCLIC_GMP_PATHWAY	-0.0615	0.428	1
AGUIRRE_PANCREAS_CHR7	0.0282	0.428	0.9698
CMV_IE86_UP	-0.0369	0.43	1
TCRAPATHWAY	-0.1101	0.43	1
APPEL_IMATINIB_UP	0.0464	0.43	0.9698
LI_FETAL_VS_WT_KIDNEY_DN	0.0267	0.43	0.9698
UV-4NQO_FIBRO_UP	-0.0518	0.432	1
ADIPOGENESIS_HMSC_CLASS8_DN	0.0515	0.432	0.9698
STRESS_IONIZING_SPECIFIC_UP	-0.0188	0.434	1
CMV_UV-CMV_COMMON_HCMV_6HRS_DN	0.0319	0.434	0.9698
WNT_TARGETS	-0.054	0.434	1
IDX_TSA_UP_CLUSTER5	-0.0311	0.436	1
KLEIN_PEL_DN	0.0135	0.436	0.9698
BASSO_HCL_DIFF	-0.0213	0.436	1
FALT_BCLL_IG_MUTATED_VS_WT_UP	0.0377	0.436	0.9698
ZHAN_MM_CD138_MS_VS_REST	-0.0382	0.438	1
VEGF_HUVEC_UP	-0.0438	0.438	1
BREASTCA_THREE_CLASSES	-0.0436	0.438	1
DFOSB_BRAIN_8WKS_UP	0.0417	0.438	0.9698
ADIP_DIFF_CLUSTER5	0.0426	0.438	0.9698
MITOCHONDRIAPATHWAY	-0.0457	0.438	1
HIPPOCAMPUS_DEVELOPMENT_PRENATAL	-0.0644	0.44	1
UV_ESR_OLD_UNREG	0.0299	0.44	0.9698
TPA_SENS_LATE_DN	0.0115	0.44	0.9698
BRENTANI_CELL_CYCLE	0.0266	0.44	0.9698
HDACI_COLON_CUR12HRS_UP	0.0464	0.442	0.9698
UVC_TTD-XPCS_COMMON_UP	-0.0104	0.442	1
HSC_INTERMEDIATEPROGENITORS_SHARED	0.0091	0.442	0.9698
HPV31_UP	0.0182	0.442	0.9698
OXSTRESS_BREASTCA_UP	0.0199	0.442	0.9698
TGF_BETA_SIGNALING_PATHWAY	-0.0272	0.442	1
BASSO_GERMINAL_CENTER_CD40_UP	0.0358	0.442	0.9698
GN_CAMP_GRANULOSA_DN	-0.0156	0.444	1
RADAEVA_IFNA_UP	-0.003	0.444	1
OLDWERNER_FIBRO_DN	-0.0265	0.444	1
CHESLER_BRAIN_CIS_GENES	0.0148	0.444	0.9698
HSP27PATHWAY	0.0248	0.446	0.9698
ERYTHPATHWAY	0.056	0.446	0.9698
TH1TH2PATHWAY	0.0387	0.446	0.9698
NADLER_OBESITY_HYPERGLYCEMIA	-0.0246	0.446	1
ADIPOGENESIS_HMSC_CLASS3_UP	-0.0259	0.448	1
CHANG_SERUM_RESPONSE_UP	0.0118	0.448	0.9698
NEMETH_TNF_UP	-0.003	0.448	1
SANSOM_APC_LOSS4_UP	0.0089	0.448	0.9698
NICK_RHAPC_UP	0.0378	0.448	0.9698
FERRARI_4HPR_UP	-0.026	0.448	1
CMV_HCMV_TIMECOURSE_4HRS_DN	-0.0472	0.45	1
IDX_TSA_UP_CLUSTER1	-0.0301	0.45	1
N_GLYCAN_BIOSYNTHESIS	-0.0304	0.45	1
HESS_HOXAANMEIS1_UP	-0.0157	0.45	1
HESS_HOXAANMEIS1_DN	-0.0157	0.45	1
LEE_TCELLS6_UP	-0.0158	0.45	1
NF90_UP	-0.0195	0.452	1
ONE_CARBON_POOL_BY_FOLATE	-0.0238	0.452	1
RNA_TRANSCRIPTION_REACTOME	0.0266	0.452	0.9698
HSC_EARLYPROGENITORS_FETAL	0.0076	0.454	0.9698
HDACI_COLON_CUR48HRS_UP	0.0217	0.454	0.9698
HSC_EARLYPROGENITORS_SHARED	0.0076	0.454	0.9698
GOLDRATH_CYTOLYTIC	-0.0247	0.456	1
ABBUD_LIF_DN	0.0161	0.456	0.9698
CARM_ERPATHWAY	0.015	0.458	0.9698
AD12_24HRS_DN	0.056	0.458	0.9698
CHAUHAN_2ME2	-0.0096	0.458	1
PENG_RAPAMYCIN_UP	-0.0017	0.458	1
VALINE_LEUCINE_AND_ISOLEUCINE_DEGRADATION	-0.0221	0.458	1
XU_CBP_UP	0.0046	0.458	0.9698
HYPOPHYSECTOMY_RAT_DN	0.0375	0.46	0.9698
HDACI_COLON_SUL24HRS_DN	-0.0231	0.46	1
BRG1_ALAB_UP	-0.0031	0.46	1
HSC_EARLYPROGENITORS_ADULT	0.0063	0.46	0.9698
PYRUVATE_METABOLISM	-0.0127	0.46	1
HINATA_NFKB_DN	0.0404	0.46	0.9698
MTA3PATHWAY	0.0738	0.46	0.9698
PMLPATHWAY	0.029	0.46	0.9698
STARCH_AND_SUCROSE_METABOLISM	0.0295	0.46	0.9698
HDACI_COLON_CUR2HRS_UP	0.0088	0.462	0.9698
IDX_TSA_DN_CLUSTER3	0.0297	0.462	0.9698
CALRES_RHESUS_DN	0.0015	0.462	0.9698
CMV_HCMV_TIMECOURSE_14HRS_UP	0.0232	0.462	0.9698
DOX_RESIST_GASTRIC_UP	0.0234	0.462	0.9698
FERNANDEZ_MYC_TARGETS	0.0108	0.462	0.9698
KREBS_TCA_CYCLE	0.0201	0.462	0.9698
ZHAN_TONSIL_BONEMARROW	-0.025	0.462	1
ARGININE_AND_PROLINE_METABOLISM	-0.0065	0.462	1
GH_EXOGENOUS_EARLY_UP	-0.0309	0.464	1
PDGF_ES_UP	0.0299	0.464	0.9698
TGZ_ADIP_UP	0.0585	0.464	0.9698
ASTIER_BCELL	0.013	0.464	0.9698
FALT_BCLL_UP	0.039	0.464	0.9698
MOREAUX_TACI_HI_IN_BMPC	-0.0111	0.464	1
IRS_KO_ADIP_DN	-0.0327	0.466	1
MYOD_NIH3T3_DN	-0.0049	0.466	1
HDACI_COLON_SUL16HRS_UP	0.0188	0.466	0.9698
GN_CAMP_GRANULOSA_UP	-0.0057	0.466	1
CMV_ALL_DN	-0.0203	0.466	1
IFN_GAMMA_UP	0.024	0.466	0.9698
RETT_UP	0.0231	0.466	0.9698
BRENTANI_DNA_METHYLATION_AND_MODIFICATION	0.0022	0.466	0.9698
ET743PT650_COLONCA_DN	0.0102	0.468	0.9698
HSC_INTERMEDIATEPROGENITORS_FETAL	-0.0114	0.468	1
TSADAC_HYPOMETH_OVCA_UP	-0.0002	0.468	1
CMV_HCMV_6HRS_DN	0.0023	0.468	0.9698
SANA_TNFA_ENDOTHELIAL_DN	-0.0205	0.468	1
PORPHYRIN_AND_CHLOROPHYLL_METABOLISM	-0.0224	0.468	1
MENSE_HYPOXIA_TRANSPORTER_GENES	0.0268	0.468	0.9698
WALLACE_JAK2_DIFF	0.0242	0.468	0.9698
UVB_NHEK2_UP	0.0318	0.47	0.9698
GLYCINE_SERINE_AND_THREONINE_METABOLISM	-0.0091	0.47	1
CELL_GROWTH_AND_OR_MAINTENANCE	-0.0094	0.47	1
ST_TUMOR_NECROSIS_FACTOR_PATHWAY	0.0391	0.47	0.9698
ST_T_CELL_SIGNAL_TRANSDUCTION	0.0094	0.472	0.9698
SANA_IFNG_ENDOTHELIAL_UP	0.0255	0.472	0.9698
NING_COPD_UP	-0.0047	0.472	1
XU_ATRA_UP	0.0826	0.472	0.9698
UBIQUINONE_BIOSYNTHESIS	-0.0123	0.472	1
BRCA_BRCA1_NEG	-0.0205	0.474	1
BREAST_DUCTAL_CARCINOMA_GENES	0.0437	0.474	0.9698
CELL_MOTILITY	0.0175	0.474	0.9698
CELL2CELLPATHWAY	0.0483	0.474	0.9698
TNF_AND_FAS_NETWORK	-0.0205	0.474	1
TAKEDA_NUP8_HOXA9_3D_UP	0.0148	0.474	0.9698
TARTE_PLASMA_BLASTIC	0.0048	0.476	0.9709
SIG_CD40PATHWAYMAP	0.0261	0.476	0.9709
BRENTANI_REPAIR	-0.0153	0.478	1
YAGI_AML_PROGNOSIS	-0.0024	0.478	1
BIOGENIC_AMINE_SYNTHESIS	-0.0097	0.48	1
SANA_IFNG_ENDOTHELIAL_DN	-0.0191	0.48	1
BECKER_TAMOXIFEN_RESISTANT_UP	-0.0071	0.48	1
JNK_DN	0.0067	0.482	0.9742
IFN_ALPHA_UP	0.0296	0.482	0.9742
PENG_GLUTAMINE_DN	0.0051	0.482	0.9742
MUNSHI_MM_VS_PCS_UP	0.0183	0.482	0.9742
PREADIP_VS_FIBRO_UP	0.0312	0.486	0.9745
AGED_MOUSE_HIPPOCAMPUS_ANY_DN	-0.0152	0.486	1
GUO_HEX_UP	-0.0136	0.486	1
IGF1_NIH3T3_UP	-0.0069	0.488	1
KUROKAWA_5FU_IFN_SENSITIVE_VS_RESISTANT_DN	-0.0154	0.488	1
HDACI_COLON_CLUSTER9	0.016	0.488	0.9745
H2O2_CSBDIFF_C2	0.0041	0.488	0.9745
NOVA2_KO_SPLICING	0.0084	0.488	0.9745
FLECHNER_KIDNEY_TRANSPLANT_WELL_DN	0.0085	0.488	0.9745
LIZUKA_L0_SM_L1	-0.0084	0.488	1
IL1RPATHWAY	0.0273	0.49	0.9752
ANDROGEN_GENES	-0.0051	0.49	1
WIELAND_HEPATITIS_B_INDUCED	-0.002	0.492	1
MAGRANGEAS_MULTIPLE_MYELOMA_IGL_VS_IGK_DN	0.0043	0.492	0.9752
PASSERINI_SIGNAL	0.0122	0.492	0.9752
YAGI_AML_PROG_ASSOC	-0.0091	0.492	1
UEDA_MOUSE_LIVER	0.0079	0.494	0.9752
UREA_CYCLE_AND_METABOLISM_OF_AMINO_GROUPS	0.013	0.494	0.9752
UVB_NHEK4_6HRS_DN	0.0078	0.496	0.9752
LE_MYELIN_UP	-0.0019	0.496	1
NICOTINATE_AND_NICOTINAMIDE_METABOLISM	-0.0051	0.496	1
UNDERHILL_PROLIFERATION	0.0045	0.498	0.9752
YU_CMYC_DN	0.0222	0.498	0.9752
BRCA2_BRCA1_DN	-0.0156	0.5	1
ROS_MOUSE_AORTA_UP	0.0047	0.5	0.9752
AD12_32HRS_DN	0.0179	0.5	0.9752
WANG_MLL_CBP_VS_GMP_DN	0.0022	0.5	0.9752
ATRBRCAPATHWAY	-0.0008	0.502	1
CMV_HCMV_TIMECOURSE_8HRS_UP	-0.0132	0.504	1
IDX_TSA_UP_CLUSTER3	-0.0088	0.504	1
ET743_RESIST_DN	0.0185	0.504	0.9759
GOLUB_ALL_VS_AML_DN	0.0441	0.504	0.9759
BYSTROM_IL5_UP	0.0105	0.504	0.9759
BCL2_FAMILY_AND_REG_NETWORK	0.029	0.506	0.9765
HDACI_COLON_CLUSTER5	-0.0007	0.508	1
PGC1APATHWAY	0.0002	0.508	0.9765
APOPTOSIS_KEGG	0.0151	0.508	0.9765
HDACI_COLON_BUT24HRS_DN	-0.0023	0.512	1
BCNU_GLIOMA_NOMGMT_24HRS_UP	-0.008	0.512	1
CHEN_LUNG_SURVIVAL	0.0113	0.512	0.9772
TAKEDA_NUP8_HOXA9_16D_UP	-0.0067	0.512	1
CMV_8HRS_DN	0.0123	0.516	0.9806
CMV-CHX_HCMV_6HRS_DN	-0.007	0.52	1
RELAPATHWAY	0.017	0.52	0.9813
BRG1_ALAB_DN	-0.002	0.522	1
UVC_XPCS_8HR_UP	0.0176	0.524	0.9813
LIAN_MYELOID_DIFF_TF	0.0221	0.526	0.9813
ANDROGEN_AND_ESTROGEN_METABOLISM	0.0118	0.53	0.9813
NAB_LUNG_UP	0.0037	0.534	0.9813
AGED_MOUSE_CEREBELLUM_DN	0.0037	0.544	0.9835
