# Supplementary material for: Altered Gene Expression and DNA Damage in Peripheral Blood Cells from Friedreich's Ataxia Patients: Cellular Model of Pathology
Source: PLoS Genet. 2010 Jan 15;6(1):e1000812. doi: 10.1371/journal.pgen.1000812 (PMC2799513; doi:10.1371/journal.pgen.1000812)
Supplement: Dataset S3 — Transcripts present in at least 25% of the gene lists from genotoxic stress gene sets found with Gene Set Analysis. (0.03 MB XLS) [file pgen.1000812.s015.xls]

## Sheet: Sheet1
Gene ID	Gene Symbol & Name	Genbank Acc	UniGene ID	Entrez Gene ID
A_23_P105845	ARHGEF7; Rho guanine nucleotide exchange factor (GEF) 7	NM_145735	Hs.508738	8874
A_23_P209879	ATF2; activating transcription factor 2	X15875	Hs.425104	1386
A_23_P412409	BAT2D1; BAT2 domain containing 1	NM_015172	Hs.494614	23215
A_23_P76799	BAZ1A; bromodomain adjacent to zinc finger domain, 1A	NM_013448	Hs.509140	11177
A_23_P97394	BCAR3; breast cancer anti-estrogen resistance 3	AF124250	Hs.36958	8412
A_23_P212715	CBLB; Cas-Br-M (murine) ecotropic retroviral transforming sequence b	U26710	Hs.430589	868
A_23_P156484	CD2AP; CD2-associated protein	AF146277	Hs.485518	23607
A_23_P128572	CDK8; cyclin-dependent kinase 8	X85753	Hs.382306	1024
A_23_P134082	CDYL; chromodomain protein, Y-like	BC043397	Hs.269092	9425
A_23_P108910	CENPA; centromere protein A, 17kDa	U14518	Hs.1594	1058
A_23_P70201	CHD1; chromodomain helicase DNA binding protein 1	NM_001270	Hs.519474	1105
A_23_P44295	CLASP2; cytoplasmic linker associated protein 2	AB014527	Hs.108614	23122
A_23_P162336	CNOT2; CCR4-NOT transcription complex, subunit 2	NM_014515	Hs.133350	4848
A_23_P156993	CNOT4; CCR4-NOT transcription complex, subunit 4	U71267	Hs.490224	4850
A_23_P63897	CTBP2; C-terminal binding protein 2	NM_022802	Hs.501345	1488
A_23_P202448	CXCL12; chemokine (C-X-C motif) ligand 12 (stromal cell-derived factor 1)	NM_000609	Hs.522891	6387
A_23_P211126	DYRK1A; dual-specificity tyrosine-(Y)-phosphorylation regulated kinase 1A	NM_001396	Hs.368240	1859
A_23_P126782	F3; coagulation factor III (thromboplastin, tissue factor)	M27436	Hs.62192	2152
A_23_P69586	FAT; FAT tumor suppressor homolog 1 (Drosophila)	X87241	Hs.481371	2195
A_23_P212800	FGF5; fibroblast growth factor 5	M37825	Hs.37055	2250
A_23_P421512	LOC220594; TL132 protein	NM_145809	Hs.234573	220594
A_23_P201206	FNBP1L; formin binding protein 1-like	NM_017737	Hs.134060	54874
A_23_P25503	FNDC3A; fibronectin type III domain containing 3A	NM_014923	Hs.508010	22862
A_23_P566	FOXJ3; forkhead box J3	NM_014947	Hs.26023	22887
A_23_P122265	FYN; FYN oncogene related to SRC, FGR, YES	M14333	Hs.390567	2534
A_23_P253650	HEG1; HEG homolog 1 (zebrafish)	AB033063	Hs.477420	57493
A_23_P252306	ID1; inhibitor of DNA binding 1, dominant negative helix-loop-helix protein	BC012420	Hs.504609	3397
A_23_P643	KIAA1026; KIAA1026 protein	BC035501	Hs.368823	23254
A_23_P404108	KIAA1128; KIAA1128	NM_018999	Hs.461988	54462
A_23_P149668	KIF14; kinesin family member 14	D26361	Hs.3104	9928
A_23_P334206	KLF7; Kruppel-like factor 7 (ubiquitous)	NM_003709	Hs.471221	8609
A_23_P88600	MEIS2; Meis1, myeloid ecotropic viral integration site 1 homolog 2 (mouse)	AF179897	Hs.510989	4212
A_23_P215956	MYC; v-myc myelocytomatosis viral oncogene homolog (avian)	BC000141	Hs.202453	4609
A_23_P7596	MYO10; myosin X	AF234532	Hs.481720	4651
A_23_P407628	MYST3; MYST histone acetyltransferase (monocytic leukemia) 3	NM_006766	Hs.491577	7994
A_23_P388855	MYST4; MYST histone acetyltransferase (monocytic leukemia) 4	NM_012330	Hs.35758	23522
A_23_P13740	NAV3; neuron navigator 3	NM_014903	Hs.306322	89795
A_23_P120442	NCOA3; nuclear receptor coactivator 3	AF016031	Hs.382168	8202
A_23_P211007	NRIP1; nuclear receptor interacting protein 1	BC040361	Hs.155017	8204
A_23_P122254	NUP153; nucleoporin 153kDa	Z25535	Hs.121088	9972
A_23_P39616	ORC2L; origin recognition complex, subunit 2-like (yeast)	BC014834	Hs.444870	4999
A_23_P118888	PAFAH1B1; platelet-activating factor acetylhydrolase, isoform Ib, alpha subunit 45kDa	L13385	Hs.77318	5048
A_23_P70371	PHF3; PHD finger protein 3	AF091622	Hs.348921	23469
A_23_P89762	PHLPP; PH domain and leucine rich repeat protein phosphatase	AB011178	Hs.465337	23239
A_23_P16781	PIP5K3; phosphatidylinositol-3-phosphate/phosphatidylinositol 5-kinase, type III	NM_152671	Hs.173939	200576
A_23_P88339	PLEKHC1; pleckstrin homology domain containing, family C (with FERM domain) member 1	BC017327	Hs.509343
A_23_P204564	PPP1R12A; protein phosphatase 1, regulatory (inhibitor) subunit 12A	AF458589	Hs.49582	4659
A_23_P166000	PRKCBP1; protein kinase C binding protein 1	NM_012408	Hs.446240	23613
A_23_P72050	PTK2; PTK2 protein tyrosine kinase 2	NM_005607	Hs.395482	5747
A_23_P138435	RAI17; retinoic acid induced 17	AB033050	Hs.193118	57178
A_23_P133095	RAPGEF2; Rap guanine nucleotide exchange factor (GEF) 2	AB002311	Hs.113912	9693
A_23_P113244	RBPSUH; recombining binding protein suppressor of hairless (Drosophila)	NM_015874	Hs.479396	3516
A_23_P214139	REV3L; REV3-like, catalytic subunit of DNA polymerase zeta (yeast)	AF071798	Hs.232021	5980
A_23_P29378	RNF13; ring finger protein 13	BC009781	Hs.12333	11342
A_23_P202852	RRAS2; related RAS viral (r-ras) oncogene homolog 2	BC013106	Hs.502004	22800
A_23_P6245	RUNX1; runt-related transcription factor 1 (acute myeloid leukemia 1; aml1 oncogene)	NM_001754	Hs.149261	861
A_23_P257031	SCHIP1; schwannomin interacting protein 1	AF145713	Hs.134665	29970
A_23_P359091	SMAD3; SMAD, mothers against DPP homolog 3 (Drosophila)	NM_005902	Hs.549051	4088
A_23_P100754	SMURF2; SMAD specific E3 ubiquitin protein ligase 2	AY014180	Hs.515011	64750
A_23_P33791	SSBP2; single-stranded DNA binding protein 2	NM_012446	Hs.102735	23635
A_23_P65412	STRN3; striatin, calmodulin binding protein 3	U17989	Hs.401843	29966
A_23_P116533	SWAP70; SWAP-70 protein	AF134894	Hs.153026	23075
A_23_P259930	TBL1X; transducin (beta)-like 1X-linked	Y12781	Hs.495656	6907
A_23_P127014	TCF7L2; transcription factor 7-like 2 (T-cell specific, HMG-box)	Y11306	Hs.501080	6934
A_23_P47991	THRAP2; thyroid hormone receptor associated protein 2	AB028948	Hs.159799	23389
A_23_P135239	TLE1; transducin-like enhancer of split 1 (E(sp1) homolog, Drosophila)	BC010100	Hs.197320	7088
A_23_P83094	TLE4; transducin-like enhancer of split 4 (E(sp1) homolog, Drosophila)	NM_007005	Hs.444213	7091
A_23_P38365	TLK2; tousled-like kinase 2	NM_006852	Hs.445078	11011
A_23_P159390	TOPBP1; topoisomerase (DNA) II binding protein 1	D87448	Hs.53454	11073
A_23_P323930	TSPAN5; tetraspanin 5	NM_005723	Hs.118118	10098
A_23_P76705	TUBGCP3; tubulin, gamma complex associated protein 3	AF042378	Hs.224152	10426
A_23_P140029	UBL3; ubiquitin-like 3	AF044221	Hs.145575	5412
A_23_P123645	UGCG; UDP-glucose ceramide glucosyltransferase	D50840	Hs.304249	7357
A_23_P207666	USP6; ubiquitin specific protease 6 (Tre-2 oncogene)	X63546	Hs.448851	9098
A_23_P167096	VEGFC; vascular endothelial growth factor C	X94216	Hs.435215	7424
A_23_P5541	PUM2; pumilio homolog 2 (Drosophila)	NM_015317	Hs.467824	23369
A_23_P34433	ZCCHC11; zinc finger, CCHC domain containing 11	D83776	Hs.476164	23318
A_23_P168946	ZHX2; zinc fingers and homeoboxes 2	BC042145	Hs.377090	22882
A_23_P139408	ZNF148; zinc finger protein 148 (pHZ-52)	AF039019	Hs.380334	7707
A_23_P22173	ZNF638; zinc finger protein 638	D83032	Hs.434401	27332
A_23_P11507	ZZZ3; zinc finger, ZZ domain containing 3	BC035818	Hs.480506	26009
