# Supplementary material for: Altered Gene Expression and DNA Damage in Peripheral Blood Cells from Friedreich's Ataxia Patients: Cellular Model of Pathology
Source: PLoS Genet. 2010 Jan 15;6(1):e1000812. doi: 10.1371/journal.pgen.1000812 (PMC2799513; doi:10.1371/journal.pgen.1000812)
Supplement: Dataset S4 — SAM list of genes for the FRDA adult cohort. (4.67 MB XLS) [file pgen.1000812.s016.xls]

## Sheet: french_samResults
Gene ID	Genbank Acc	UniGene ID	EntrezGene ID	Gene Symbol & Name	Gene Symbol	Gene Synonyms	15controls Fold Change	15controls q-value(%)
A_23_P200310	NM_017779	Hs.445098	55635	DEPDC1; DEP domain containing 1	DEPDC1	SDP35 FLJ20354 DEP.8	1.76349	0
A_23_P47614	NM_003311	Hs.154036	7262	PHLDA2; pleckstrin homology-like domain, family A, member 2	PHLDA2	HLDA2 BWR1C IPL TSSC3 BRW1C	1.70673	0
A_23_P500892	NM_003320	Hs.568986	7275	TUB; tubby homolog (mouse)	TUB	-	1.69006	0
A_23_P44908							1.64386	0
A_23_P135837	X17115	Hs.510635	3500	IGHG1; immunoglobulin heavy constant gamma 1 (G1m marker)	IGHG1	immunoglobulin gamma 1 (Gm marker) constant region of heavy chain of IgG1	1.63512	0
A_23_P81392	AF506799	Hs.484047	23286	KIBRA; KIBRA protein	KIBRA	KIAA0869	1.63273	0
A_23_P368691	NM_020297	Hs.446050	10060	ABCC9; ATP-binding cassette, sub-family C (CFTR/MRP), member 9	ABCC9	ABC37 FLJ36852 SUR2	1.61472	0
A_23_P211910	U84573	Hs.477866	5352	PLOD2; procollagen-lysine, 2-oxoglutarate 5-dioxygenase 2	PLOD2	LH2 TLH	1.61164	0
A_23_P114626	D29832	Hs.75599	462	SERPINC1; serine (or cysteine) proteinase inhibitor, clade C (antithrombin), member 1	SERPINC1	ATIII MGC22579 AT3	1.6073	0
A_23_P204641	NM_024865	Hs.504647	79923	NANOG; Nanog homeobox	NANOG	-	1.60705	0
A_23_P116720	NM_007211	Hs.269941	11228	C12orf2; chromosome 12 open reading frame 2	C12orf2	HoJ-1	1.59944	0
A_23_P119882	Z48475	Hs.89771	2646	GCKR; glucokinase (hexokinase 4) regulator	GCKR	GKRP	1.59714	0
A_23_P82699	AB027249	Hs.104741	55872	PBK; PDZ binding kinase	PBK	Nori-3 SPK FLJ14385 TOPK	1.5816	0
A_23_P361419	NM_018369	Hs.482233	55789	DEPDC1B; DEP domain containing 1B	DEPDC1B	XTP1 FLJ11252	1.57828	0
A_23_P156025							1.57769	0
A_23_P33196	NM_000393	Hs.445827	1290	COL5A2; collagen, type V, alpha 2	COL5A2	MGC105115	1.55068	0
A_23_P88589	M64497	Hs.347991					1.54547	0
A_23_P257219	BC016308	Hs.89690	2921	CXCL3; chemokine (C-X-C motif) ligand 3	CXCL3	SCYB3 MIP2B MGSA gamma MIP-2b GRO3 CINC-2b GROg	1.5448	0
A_23_P9831	BC007333	Hs.43697	2119	ETV5; ets variant gene 5 (ets-related molecule)	ETV5	ERM	1.5343	0
A_23_P257031	AF145713	Hs.134665	29970	SCHIP1; schwannomin interacting protein 1	SCHIP1	SCHIP-1	1.5317	0
A_23_P420209	NM_004751	Hs.194710	9245	GCNT3; glucosaminyl (N-acetyl) transferase 3, mucin type	GCNT3	C2/4GnT GnT-M C2GnT-M	1.52511	0
A_23_P44244	NM_003069	Hs.152292	6594	SMARCA1; SWI/SNF related, matrix associated, actin dependent regulator of chromatin, subfamily a, member 1	SMARCA1	SNF2L SWI2 SNF2L1 SNF2LB	1.51641	0
A_23_P132956	BC000332	Hs.518731	7345	UCHL1; ubiquitin carboxyl-terminal esterase L1 (ubiquitin thiolesterase)	UCHL1	PARK5 PGP9.5	1.50162	0
A_23_P21324	BC017907	Hs.643428					1.49618	0
A_23_P36528	BC005246	Hs.170563	7103	TSPAN8; tetraspanin 8	TSPAN8	CO-029 TM4SF3	1.49516	0
A_23_P211949	BC041116	Hs.546396	53829	P2RY13; purinergic receptor P2Y, G-protein coupled, 13	P2RY13	P2Y13 FKSG77 SP174 GPR86 GPR94 GPCR1	1.49151	0
A_23_P217319	NM_004114	Hs.6540	2258	FGF13; fibroblast growth factor 13	FGF13	FGF2 FHF2	1.49023	0
A_23_P106312	BC015483	Hs.513954	50810	HDGFRP3; hepatoma-derived growth factor, related protein 3	HDGFRP3	HDGF2 CGI-142	1.49012	0
A_23_P99924	NM_016395	Hs.512973	51495	HSPC121; butyrate-induced transcript 1	HSPC121	B-IND1	1.48618	0
A_23_P36962	BC047936	Hs.591209	5611	DNAJC3; DnaJ (Hsp40) homolog, subfamily C, member 3	DNAJC3	PRKRI HP58 P58IPK P58	1.48426	0
A_23_P137634	BC024201	Hs.585369	5629	PROX1; prospero-related homeobox 1	PROX1	-	1.48162	0
A_23_P79429	NM_018410	Hs.532968	55355	DKFZp762E1312; hypothetical protein DKFZp762E1312	DKFZp762E1312	hFLEG1	1.47716	0
A_23_P211727	U66197	Hs.584758	2257	FGF12; fibroblast growth factor 12	FGF12	FHF1 FGF12B	1.47345	0
A_23_P381984	NM_002210	Hs.436873	3685	ITGAV; integrin, alpha V (vitronectin receptor, alpha polypeptide, antigen CD51)	ITGAV	MSK8 CD51 VNRA	1.47302	0
A_23_P142849	BC012513	Hs.6838	390	RND3; Rho family GTPase 3	RND3	RhoE Rho8 memB ARHE	1.47255	0
A_23_P254626	NM_003919	Hs.371199	8910	SGCE; sarcoglycan, epsilon	SGCE	ESG DYT11	1.46993	0
A_23_P134734	NM_017786	Hs.390738	55638	FLJ20366; hypothetical protein FLJ20366	FLJ20366	GOLSYN	1.46885	0
A_23_P127883	NM_170734	Hs.502182	627	BDNF; brain-derived neurotrophic factor	BDNF	MGC34632	1.45836	0
A_23_P60130	AY007723	Hs.201083	114569	MAL2; mal, T-cell differentiation protein 2	MAL2	-	1.45392	0
A_23_P396818	NM_139285						1.45049	0
A_23_P31143	U44427	Hs.591347	7164	TPD52L1; tumor protein D52-like 1	TPD52L1	D53 MGC8556 hD53 TPD52L2	1.44297	0
A_23_P214176	NM_133493	Hs.399891	135228	CD109; CD109 antigen (Gov platelet alloantigens)	CD109	FLJ38569 DKFZp762L1111	1.44238	0
A_23_P3766	AB020634	Hs.371987	10725	NFAT5; nuclear factor of activated T-cells 5, tonicity-responsive	NFAT5	NFATL1 OREBP TONEBP KIAA0827	1.43739	0
A_23_P201808	AF480883	Hs.405156	8613	PPAP2B; phosphatidic acid phosphatase type 2B	PPAP2B	MGC15306 Dri42 VCIP PAP2-b PAP-2b	1.43714	0
A_23_P216167	NM_015310	Hs.434255	23362	PSD3; pleckstrin and Sec7 domain containing 3	PSD3	DKFZp761K1423 EFA6R HCA67	1.43577	0
A_23_P392575	NM_080671	Hs.591620	23704	KCNE4; potassium voltage-gated channel, Isk-related family, member 4	KCNE4	MIRP3 MGC20353	1.43445	0
A_23_P351667	NM_003812	Hs.591643	8745	ADAM23; a disintegrin and metalloproteinase domain 23	ADAM23	MDC3	1.43345	0
A_23_P107509	BC002609	Hs.77254	10951	CBX1; chromobox homolog 1 (HP1 beta homolog Drosophila )	CBX1	M31 HP1Hs-beta CBX HP1-BETA MOD1	1.43136	0
A_23_P156880	D12485	Hs.527295	5167	ENPP1; ectonucleotide pyrophosphatase/phosphodiesterase 1	ENPP1	PCA1 PDNP1 M6S1 NPPS NPP1 PC-1	1.43128	0
A_23_P12343	BC000088	Hs.2006	2947	GSTM3; glutathione S-transferase M3 (brain)	GSTM3	GST5 MGC3310 GTM3 MGC3704 GSTM3-3 GSTB	1.42829	0
A_23_P362191	NM_173621						1.42702	0
A_23_P26358	D86974	Hs.552700	283846	KIAA0220; PI-3-kinase-related kinase SMG-1-like	KIAA0220	MGC70907 DKFZp547E087	1.42663	0
A_23_P35414	BC012625	Hs.303090	5507	PPP1R3C; protein phosphatase 1, regulatory (inhibitor) subunit 3C	PPP1R3C	PPP1R5	1.42657	0
A_23_P413089	NM_153323	Hs.516998	245932	DEFB119; defensin, beta 119	DEFB119	ESC42-RELB ESC42-RELA DEFB-19 MGC71893 DEFB120 DEFB-20	1.42505	0
A_23_P72985	AK074915	Hs.144936	10642	IMP-1; IGF-II mRNA-binding protein 1	IMP-1	CRD-BP VICKZ1 CRDBP IMP1	1.42342	0
A_23_P45059	NM_001380	Hs.159195	1793	DOCK1; dedicator of cytokinesis 1	DOCK1	DOCK180	1.42164	0
A_23_P435032	NM_152368						1.42122	0
A_23_P167738							1.41536	0
A_23_P206662	J03934	Hs.406515	1728	NQO1; NAD(P)H dehydrogenase, quinone 1	NQO1	NMOR1 NMORI DHQU DIA4 DTD QR1	1.41051	0
A_23_P254522	NM_000092	Hs.591645	1286	COL4A4; collagen, type IV, alpha 4	COL4A4	CA44	1.41033	0
A_23_P34133	BC023544	Hs.533287	51186	WBP5; WW domain binding protein 5	WBP5	-	1.41007	0
A_23_P397285	NM_017527	Hs.69517	54742	LY6K; lymphocyte antigen 6 complex, locus K	LY6K	HSJ001348	1.4097	0
A_23_P217196	U19142						1.40939	0
A_23_P163099	AF025840						1.40755	0
A_23_P356749	NM_019079	Hs.562195	54596	ECAT11; hypothetical protein FLJ10884	ECAT11	-	1.40583	0
A_23_P142872	AB031046	Hs.516297	83439	TCF7L1; transcription factor 7-like 1 (T-cell specific, HMG-box)	TCF7L1	TCF-3 TCF3	1.40456	0
A_23_P81012	AK091516	Hs.480694	57182	KIAA1223; KIAA1223 protein	KIAA1223	-	1.40326	0
A_23_P2857	NM_031290	Hs.120573	83446	DKFZP434K1172; hypothetical protein DKFZp434K1172	DKFZP434K1172	-	1.39959	0
A_23_P57492	AJ133127	Hs.130101	6527	SLC5A4; solute carrier family 5 (low affinity glucose cotransporter), member 4	SLC5A4	SAAT1 SGLT3 DJ90G24.4	1.3959	0
A_23_P250951	U14528	Hs.302738	1836	SLC26A2; solute carrier family 26 (sulfate transporter), member 2	SLC26A2	DTDST MSTP157 MST153 D5S1708 DTD EDM4	1.39382	0
A_23_P254363	AF009242	Hs.190341	5638	PRRG1; proline rich Gla (G-carboxyglutamic acid) 1	PRRG1	PRGP1	1.39361	0
A_23_P210235	BC034764	Hs.159525	10669	CGREF1; cell growth regulator with EF hand domain 1	CGREF1	CGR11	1.39168	0
A_23_P256190	NM_003607	Hs.35433	8476	CDC42BPA; CDC42 binding protein kinase alpha (DMPK-like)	CDC42BPA	DKFZp686L1738 PK428 DKFZp686P1738 KIAA0451 FLJ23347 MRCK MRCKA	1.38914	0
A_23_P167096	X94216	Hs.435215	7424	VEGFC; vascular endothelial growth factor C	VEGFC	VRP Flt4-L	1.38905	0
A_23_P122216	AF039291	Hs.102267	4015	LOX; lysyl oxidase	LOX	MGC105112	1.38489	0
A_23_P342727	NM_052851	Hs.507704	90627	STARD13; START domain containing 13	STARD13	DLC2 4902678 GT650	1.38358	0
A_23_P69293	BC034502	Hs.126688	55349	CHDH; choline dehydrogenase	CHDH	-	1.38189	0
A_23_P207786	AK091923	Hs.369819	125058	TBC1D16; TBC1 domain family, member 16	TBC1D16	FLJ20748 MGC25062	1.38159	0
A_23_P255952	NM_004999	Hs.149387	4646	MYO6; myosin VI	MYO6	KIAA0389 myosin DFNA22 DFNB37	1.38097	0
A_23_P218346	NM_025185						1.37847	0
A_23_P96226	NM_015092	Hs.460179	23049	SMG1; PI-3-kinase-related kinase SMG-1	SMG1	ATX 61E3.4 LIP KIAA0421	1.37806	0
A_23_P417942	NM_017737	Hs.134060	54874	FNBP1L; formin binding protein 1-like	FNBP1L	FLJ20275 C1orf39 TOCA1	1.37728	0
A_23_P258410	BC008811	Hs.72290	7476	WNT7A; wingless-type MMTV integration site family, member 7A	WNT7A	-	1.37681	0
A_23_P134573	U51134	Hs.300684	27297	RCP9; calcitonin gene-related peptide-receptor component protein	RCP9	CGRP-RCP RCP Crcp	1.3751	0
A_23_P71033	U79734	Hs.329266	3092	HIP1; huntingtin interacting protein 1	HIP1	-	1.37166	0
A_23_P3468	NM_004573	Hs.355888	5330	PLCB2; phospholipase C, beta 2	PLCB2	-	1.36894	0
A_23_P136492	X03795	Hs.535898					1.36841	0
A_23_P216361	M64108	Hs.409662	7373	COL14A1; collagen, type XIV, alpha 1 (undulin)	COL14A1	UND	1.36772	0
A_23_P149441	AF172850	Hs.632755					1.36654	0
A_23_P88069	AF098807	Hs.507798	10186	LHFP; lipoma HMGIC fusion partner	LHFP	-	1.36533	0
A_23_P150827	AF074264	Hs.584775	4040	LRP6; low density lipoprotein receptor-related protein 6	LRP6	-	1.36474	0
A_23_P17438	J05081	Hs.1408	1908	EDN3; endothelin 3	EDN3	MGC61498 MGC15067 ET3	1.36472	0
A_23_P311632	NM_138329	Hs.352611	171389	NALP6; NACHT, leucine rich repeat and PYD containing 6	NALP6	PYPAF5	1.3636	0
A_23_P59261	AJ012159						1.36349	0
A_23_P215891	NM_015435	Hs.292882	25897	RNF19; ring finger protein 19	RNF19	DKFZp566B1346 DORFIN	1.36317	0
A_23_P364953							1.36252	0
A_23_P99285	AK074729	Hs.504815	2842	GPR19; G protein-coupled receptor 19	GPR19	-	1.36187	0
A_23_P62021	NM_003247	Hs.371147	7058	THBS2; thrombospondin 2	THBS2	TSP2	1.36168	0
A_23_P208438	AK023385	Hs.631618	7171	TPM4; tropomyosin 4	TPM4	-	1.36074	0
A_23_P216068	NM_032365						1.36053	0
A_23_P407112	NM_145263	Hs.527090	132671	LOC132671; LOC132671	LOC132671	-	1.35986	0
A_23_P88600	AF179897	Hs.510989	4212	MEIS2; Meis1, myeloid ecotropic viral integration site 1 homolog 2 (mouse)	MEIS2	MGC2820 MRG1 HsT18361	1.3583	0
A_23_P126103	BC015807	Hs.19904	1491	CTH; cystathionase (cystathionine gamma-lyase)	CTH	MGC9471	1.35802	0
A_23_P26843	BC007951	Hs.642674					1.35744	0
A_23_P31407	AF038451	Hs.530009	10551	AGR2; anterior gradient 2 homolog (Xenopus laevis)	AGR2	GOB-4 HAG-2 XAG-2 AG2	1.35675	0
A_23_P132619	X64878	Hs.2820	5021	OXTR; oxytocin receptor	OXTR	OT-R	1.35658	0
A_23_P51397	NM_018212	Hs.497893	55740	ENAH; enabled homolog (Drosophila)	ENAH	NDPP1 mena	1.35568	0
A_23_P379614	NM_007280	Hs.567421	11339	OIP5; Opa interacting protein 5	OIP5	5730547N13Rik	1.35469	0
A_23_P159733							1.35208	0
A_23_P254989	AF054568	Hs.247868	7224	TRPC5; transient receptor potential cation channel, subfamily C, member 5	TRPC5	TRP5	1.35164	0
A_23_P167607	BC000404	Hs.436187	9319	TRIP13; thyroid hormone receptor interactor 13	TRIP13	16E1BP	1.3509	0
A_23_P311732	NM_018841	Hs.431101					1.35021	0
A_23_P139312	BC045541	Hs.448003	200895	DHFRL1; dihydrofolate reductase-like 1	DHFRL1	DHFRP4	1.34905	0
A_23_P162719	NM_030932	Hs.283127	81624	DIAPH3; diaphanous homolog 3 (Drosophila)	DIAPH3	FLJ34705 DRF3 DKFZP434C0931 DKFZp686A13178	1.34649	0
A_23_P170906	NM_025152	Hs.288981	80224	NUBPL; nucleotide binding protein-like	NUBPL	FLJ12660 C14orf127	1.34621	0
A_23_P204244	BC017748	Hs.305985	1911	PHC1; polyhomeotic-like 1 (Drosophila)	PHC1	HPH1 EDR1 RAE28	1.345	0
A_23_P160537	AK024326	Hs.149305	79000	MGC2603; hypothetical protein MGC2603	MGC2603	FLJ14264	1.34484	0
A_23_P53663	U63809	Hs.643130	5074	PAWR; PRKC, apoptosis, WT1, regulator	PAWR	PAR4 Par-4	1.34447	0
A_23_P104762	NM_006106	Hs.503692	10413	YAP1; Yes-associated protein 1, 65kDa	YAP1	YAP65 YAP YAP2	1.34208	0
A_23_P21734	AF151895	Hs.248941					1.34115	0
A_23_P384532	NM_145020	Hs.132701	220136	CCDC11; coiled-coil domain containing 11	CCDC11	FLJ32743	1.34011	0
A_23_P46606	D86960	Hs.591421	9926	LPGAT1; lysophosphatidylglycerol acyltransferase 1	LPGAT1	FAM34A FAM34A1	1.33869	0
A_23_P374844	NM_015973	Hs.278959	51083	GAL; galanin	GAL	GALN GLNN MGC40167	1.33818	0
A_23_P74870	NM_025063	Hs.591489	80133	FLJ23550; hypothetical protein FLJ23550	FLJ23550	-	1.3374	0
A_23_P2831	D90402	Hs.82002	1910	EDNRB; endothelin receptor type B	EDNRB	ABCDS HSCR2 ETRB HSCR ETB	1.33668	0
A_23_P426363	NM_033258	Hs.283961	94235	GNG8; guanine nucleotide binding protein (G protein), gamma 8	GNG8	-	1.33665	0
A_23_P206120	AL833157	Hs.276009	342184	FMN1; formin 1	FMN1	LD FLJ45135 FMN	1.3361	0
A_23_P35755	M27160	Hs.503555	7299	TYR; tyrosinase (oculocutaneous albinism IA)	TYR	tyrosinase OCAIA OCA1A	1.33571	0
A_23_P9552	BC036472	Hs.460355	5579	PRKCB1; protein kinase C, beta 1	PRKCB1	PRKCB2 PRKCB MGC41878 PKCB PKC-beta	1.33548	0
A_23_P107102	NM_032559	Hs.226805					1.33534	0
A_23_P171175	BC017723	Hs.37107	4103	MAGEA4; melanoma antigen family A, 4	MAGEA4	MAGE4B MAGE4A MAGE-41 MAGE-X2 MAGE4 MGC21336	1.33499	0
A_23_P28730	AB033022	Hs.551552	57473	GM632; KIAA1196 protein	GM632	KIAA1196	1.33199	0
A_23_P312150	NM_001956	Hs.1407	1907	EDN2; endothelin 2	EDN2	ET2	1.32999	0
A_23_P27013	AK056123	Hs.463350	3219	HOXB9; homeo box B9	HOXB9	HOX2 HOX-2.5 HOX2E	1.32917	0
A_23_P214121	M21154	Hs.159118	262	AMD1; adenosylmethionine decarboxylase 1	AMD1	ADOMETDC AMD DKFZp313L1234	1.329	0
A_23_P150768	NM_007256	Hs.7884	11309	SLCO2B1; solute carrier organic anion transporter family, member 2B1	SLCO2B1	KIAA0880 OATPB SLC21A9 OATP2B1 DKFZp686E0517 OATP-B	1.32829	0
A_23_P32955	U08023	Hs.306178	10461	MERTK; c-mer proto-oncogene tyrosine kinase	MERTK	mer c-mer STK kinase	1.32779	0
A_23_P252721	AF026219	Hs.134296	10395	DLC1; deleted in liver cancer 1	DLC1	FLJ21120 p122-RhoGAP STARD12 HP ARHGAP7	1.3277	0
A_23_P119102	BC038224	Hs.515469	7408	VASP; vasodilator-stimulated phosphoprotein	VASP	-	1.32655	0
A_23_P401106	NM_002599	Hs.503163	5138	PDE2A; phosphodiesterase 2A, cGMP-stimulated	PDE2A	PED2A4	1.32637	0
A_23_P16242	BC036714	Hs.163394					1.325	0
A_23_P314151	NM_004741	Hs.523238	9221	NOLC1; nucleolar and coiled-body phosphoprotein 1	NOLC1	P130 NOPP140 KIAA0035 NOPP130 NS5ATP13	1.32498	0
A_23_P39137	NM_004491	Hs.509447	2909	GRLF1; glucocorticoid receptor DNA binding factor 1	GRLF1	p190RhoGAP MGC10745 GRF-1 KIAA1722 P190A P190-A	1.32458	0
A_23_P57110	NM_033409	Hs.283865	113278	C20orf54; chromosome 20 open reading frame 54	C20orf54	bA371L19.1 MGC10698	1.32457	0
A_23_P214897	U81607	Hs.371240	9590	AKAP12; A kinase (PRKA) anchor protein (gravin) 12	AKAP12	DKFZp686M0430 AKAP250 DKFZp686O0331	1.32375	0
A_23_P147976	AF019085	Hs.482520	676	BRDT; bromodomain, testis-specific	BRDT	BRD6	1.32322	0
A_23_P215060	U97519	Hs.16426	5420	PODXL; podocalyxin-like	PODXL	Gp200 PCLP	1.32244	0
A_23_P163678	AK026010	Hs.57988	64285	RHBDF1; rhomboid family 1 (Drosophila)	RHBDF1	gene -90 C16orf8 FLJ22357 Dist1 gene -89 EGFR-RS hDist1 FLJ2235	1.32239	0
A_23_P150693	BC049171	Hs.39384	24147	FJX1; four jointed box 1 (Drosophila)	FJX1	FLJ22416	1.32192	0
A_23_P11800	BC020630	Hs.197922	55450	CaMKIINalpha; calcium/calmodulin-dependent protein kinase II	CaMKIINalpha	MGC22256 PRO1489	1.32161	0
A_23_P169558	AK096205	Hs.370147	79848	CSPP; centrosome spindle pole associated protein	CSPP	FLJ22490	1.32068	0
A_23_P429340	NM_021961	Hs.633800					1.31899	0
A_23_P140277	AF435011	Hs.525392	23224	SYNE2; spectrin repeat containing, nuclear envelope 2	SYNE2	NUANCE DKFZP434H2235 KIAA1011 FLJ46790 NUA DKFZp686H1931 SYNE-2 Nesprin-2	1.31857	0
A_23_P109157							1.31836	0
A_23_P2867	NM_018335	Hs.106005	55778	C14orf131; chromosome 14 open reading frame 131	C14orf131	FLJ11132	1.31742	0
A_23_P113777	BC036788	Hs.643461					1.31712	0
A_23_P7489	NM_018429	Hs.258272	55814	BDP1; B double prime 1, subunit of RNA polymerase III transcription initiation factor IIIB	BDP1	TAF3B1 KIAA1241 DKFZp686C01233 TFNR TFIIIB150 HSA238520 DKFZp686K0831 KIAA1689 TFIIIB90 TFC5	1.31607	0
A_23_P138328	AK057131	Hs.177744	148811	FLJ32569; hypothetical protein FLJ32569	FLJ32569	-	1.31533	0
A_23_P398476	NM_022658	Hs.549040	3221	HOXC4; homeo box C4	HOXC4	cp19 HOX3E HOX3	1.3153	0
A_23_P62053	NM_015064	Hs.400431	23085	RAB6IP2; RAB6 interacting protein 2	RAB6IP2	MGC12974 ELKS ERC1	1.31515	0
A_23_P53176	M28099	Hs.73769	2348	FOLR1; folate receptor 1 (adult)	FOLR1	FBP MOv18 FOLR FR-alpha	1.31504	0
A_23_P218918	NM_002006	Hs.284244	2247	FGF2; fibroblast growth factor 2 (basic)	FGF2	HBGH-2 BFGF FGFB	1.31495	0
A_23_P121722	NM_018104						1.31385	0
A_23_P91912	BC028354	Hs.477869	57088	PLSCR4; phospholipid scramblase 4	PLSCR4	-	1.31299	0
A_23_P106322	NM_030594	Hs.547988	64506	CPEB1; cytoplasmic polyadenylation element binding protein 1	CPEB1	CPEB FLJ13203	1.312	0
A_23_P76914	X91868	Hs.633506	6495	SIX1; sine oculis homeobox homolog 1 (Drosophila)	SIX1	-	1.3118	0
A_23_P115482	AF160215	Hs.5199	29089	UBE2T; ubiquitin-conjugating enzyme E2T (putative)	UBE2T	HSPC150	1.31114	0
A_23_P43334	NM_144966	Hs.632653	158326	FREM1; FRAS1 related extracellular matrix 1	FREM1	FLJ25461 C9orf154 QBRICK	1.31066	0
A_23_P216448	BC001283	Hs.370359	4781	NFIB; nuclear factor I/B	NFIB	NFIB2 NFIB3 NFI-RED	1.31016	0
A_23_P259071	M30704	Hs.270833	374	AREG; amphiregulin (schwannoma-derived growth factor)	AREG	MGC13647 CRDGF AR SDGF	1.30991	0
A_23_P340909	NM_145061	Hs.88523	221150	C13orf3; chromosome 13 open reading frame 3	C13orf3	MGC4832 RAMA1	1.30979	0
A_23_P356494	NM_006846	Hs.331555	11005	SPINK5; serine protease inhibitor, Kazal type 5	SPINK5	LETKI LEKTI VAKTI	1.30942	0
A_23_P351844	NM_001764						1.30763	0
A_23_P32165	NM_004789	Hs.445265	9355	LHX2; LIM homeobox 2	LHX2	LH2 hLhx2	1.30757	0
A_23_P10205	U54804	Hs.571528	3037	HAS2; hyaluronan synthase 2	HAS2	-	1.30691	0
A_23_P99373	AK001907	Hs.97464	56163	RNF17; ring finger protein 17	RNF17	Mmip-2	1.30633	0
A_23_P84576	AF279145	Hs.165859	84168	ANTXR1; anthrax toxin receptor 1	ANTXR1	ATR FLJ21776 TEM8 FLJ10601	1.30617	0
A_23_P11017	AK021866						1.30598	0
A_23_P202232	X65550	Hs.80976	4288	MKI67; antigen identified by monoclonal antibody Ki-67	MKI67	KIA Ki-67	1.30521	0
A_23_P30614	M63603	Hs.170839	5350	PLN; phospholamban	PLN	PLB	1.30429	0
A_23_P145824	NM_017650	Hs.21816	55607	PPP1R9A; protein phosphatase 1, regulatory (inhibitor) subunit 9A	PPP1R9A	NRBI FLJ20068 Neurabin-I NRB1 KIAA1222	1.30381	0
A_23_P63618	AF097514	Hs.558396	6319	SCD; stearoyl-CoA desaturase (delta-9-desaturase)	SCD	PRO0998 FADS5	1.30347	0
A_23_P45140	NM_033360	Hs.505033	3845	KRAS; v-Ki-ras2 Kirsten rat sarcoma viral oncogene homolog	KRAS	C-K-RAS KRAS1 K-RAS4A KI-RAS KRAS2 K-RAS2B K-RAS2A K-RAS4B RASK2	1.30316	0
A_23_P257307	BC020747	Hs.76838	6906	SERPINA7; serine (or cysteine) proteinase inhibitor, clade A (alpha-1 antiproteinase, antitrypsin), member 7	SERPINA7	TBG	1.30149	0
A_23_P308763	NM_005766	Hs.403917	10160	FARP1; FERM, RhoGEF (ARHGEF) and pleckstrin domain protein 1 (chondrocyte-derived)	FARP1	CDEP PLEKHC2 MGC87400	1.30104	0
A_23_P138787	BC041814	Hs.532491	1408	CRY2; cryptochrome 2 (photolyase-like)	CRY2	PHLL2 KIAA0658 HCRY2	1.30081	0
A_23_P202010	NM_030751	Hs.124503	6935	TCF8; transcription factor 8 (represses interleukin 2 expression)	TCF8	NIL-2A ZEB1 ZFHEP ZEB BZP NIL-2-A AREB6 ZFHX1A	1.29957	0
A_23_P405064	NM_001878	Hs.405662	1382	CRABP2; cellular retinoic acid binding protein 2	CRABP2	CRABP-II RBP6	1.29952	0
A_23_P204099	D13540	Hs.506852	5781	PTPN11; protein tyrosine phosphatase, non-receptor type 11 (Noonan syndrome 1)	PTPN11	SH-PTP2 PTP2C BPTP3 SHP2 SH-PTP3 MGC14433 PTP-1D CFC NS1	1.29928	0
A_23_P118281	M81695	Hs.248472	3687	ITGAX; integrin, alpha X (antigen CD11C (p150), alpha polypeptide)	ITGAX	CD11C	1.29877	0
A_23_P67381	U08024	Hs.515835	6822	SULT2A1; sulfotransferase family, cytosolic, 2A, dehydroepiandrosterone (DHEA)-preferring, member 1	SULT2A1	hSTa DHEA-ST ST2A3 HST STD ST2	1.29862	0
A_23_P250607	BC039049	Hs.496622	5358	PLS3; plastin 3 (T isoform)	PLS3	T-PLASTIN	1.2977	0
A_23_P151337	NM_005887						1.2973	0
A_23_P256473	BC030690	Hs.269109	10512	SEMA3C; sema domain, immunoglobulin domain (Ig), short basic domain, secreted, (semaphorin) 3C	SEMA3C	SEMAE SemE	1.29728	0
A_23_P51085	NM_020675	Hs.421956	57405	SPBC25; spindle pole body component 25 homolog (S. cerevisiae)	SPBC25	MGC22228 Spc25 AD024	1.29706	0
A_23_P24308	U37519						1.29593	0
A_23_P82141	AB007955	Hs.383108	284697	BTBD8; BTB (POZ) domain containing 8	BTBD8	-	1.29584	0
A_23_P203597	NM_014824	Hs.577053	9873	FCHSD2; FCH and double SH3 domains 2	FCHSD2	NWK KIAA0769 SH3MD3	1.29516	0
A_23_P5882	AF198489	Hs.418493	29841	TFCP2L2; transcription factor CP2-like 2	TFCP2L2	LBP-32 GRHL1 MGR	1.29507	0
A_23_P5246	BC040620	Hs.371674	339366	THSD6; thrombospondin, type I, domain containing 6	THSD6	-	1.29496	0
A_23_P20446	NM_021020	Hs.521432	11178	LZTS1; leucine zipper, putative tumor suppressor 1	LZTS1	FEZ1 F37	1.29495	0
A_23_P139983	NM_022459	Hs.507452	64328	XPO4; exportin 4	XPO4	KIAA1721 FLJ13046	1.29488	0
A_23_P363316	NM_002147	Hs.98428	3215	HOXB5; homeo box B5	HOXB5	HU-1 HOX2 HHO.C10 Hox2.1 HOX2A	1.29357	0
A_23_P6099	AJ278313	Hs.431173	23236	PLCB1; phospholipase C, beta 1 (phosphoinositide-specific)	PLCB1	PLC-154 PLC-I PI-PLC	1.29318	0
A_23_P82027	Z11933	Hs.182505	5454	POU3F2; POU domain, class 3, transcription factor 2	POU3F2	OTF7 OCT7 BRN2 POUF3	1.29303	0
A_23_P212696	BC000055	Hs.591316					1.29292	0
A_23_P216517	BC033666	Hs.642742					1.29283	0
A_23_P152755	NM_024927	Hs.632251	79990	FLJ21019; hypothetical protein FLJ21019	FLJ21019	-	1.29268	0
A_23_P78232	BC038598	Hs.513987	6470	SHMT1; serine hydroxymethyltransferase 1 (soluble)	SHMT1	MGC15229 SHMT CSHMT MGC24556	1.29193	0
A_23_P120073	AK056511						1.29011	0
A_23_P102058	AJ224741	Hs.6985	4148	MATN3; matrilin 3	MATN3	HOA EDM5	1.28958	0
A_23_P119222	AF323081	Hs.283091	56729	RETN; resistin	RETN	XCP1 RSTN RETN1 FIZZ3 ADSF	1.28845	0
A_23_P60699	AK097078	Hs.445168	317781	DDX51; DEAD (Asp-Glu-Ala-Asp) box polypeptide 51	DDX51	MGC42193	1.28708	0
A_23_P405815	NM_005609	Hs.154084	5837	PYGM; phosphorylase, glycogen; muscle (McArdle syndrome, glycogen storage disease type V)	PYGM	-	1.28506	0
A_23_P108427	AJ245539	Hs.269027	11227	GALNT5; UDP-N-acetyl-alpha-D-galactosamine:polypeptide N-acetylgalactosaminyltransferase 5 (GalNAc-T5)	GALNT5	GALNAC-T5	1.28394	0
A_23_P126207	NM_022111	Hs.175613	63967	CLSPN; claspin homolog (Xenopus laevis)	CLSPN	CLASPIN	1.28347	0
A_23_P136671	BC030974	Hs.631944					1.28338	0
A_23_P254242	L77886	Hs.155919	5796	PTPRK; protein tyrosine phosphatase, receptor type, K	PTPRK	DKFZp686C2268 R-PTP-kappa	1.28255	0
A_23_P114872	BC011621	Hs.378836	51361	HOOK1; hook homolog 1 (Drosophila)	HOOK1	FLJ10986 HK1	1.27974	0
A_23_P79108	BC035162	Hs.306212	148229	ATP8B3; ATPase, Class I, type 8B, member 3	ATP8B3	ATPIK	1.27969	0
A_23_P61212							1.27831	0
A_23_P68601	AF031824	Hs.143212	8530	CST7; cystatin F (leukocystatin)	CST7	cystatin F CMAP	1.27714	0
A_23_P383819	NM_016569	Hs.129895	6926	TBX3; T-box 3 (ulnar mammary syndrome)	TBX3	UMS XHL TBX3-ISO	1.27698	0
A_23_P105088	BC028140	Hs.152475	430	ASCL2; achaete-scute complex-like 2 (Drosophila)	ASCL2	ASH2 MASH2 HASH2	1.27686	0
A_23_P111995	U89942	Hs.626637	4017	LOXL2; lysyl oxidase-like 2	LOXL2	WS9-14	1.27681	0
A_23_P71328	AL833931	Hs.189445	4147	MATN2; matrilin 2	MATN2	-	1.27655	0
A_23_P62642	BC027874	Hs.517168	8407	TAGLN2; transgelin 2	TAGLN2	KIAA0120 HA1756	1.2761	0
A_23_P434369	NM_173600						1.27591	0
A_23_P47924	U42361	Hs.506076	5801	PTPRR; protein tyrosine phosphatase, receptor type, R	PTPRR	DKFZp781C1038 EC-PTP PTPBR7 PTPRQ PCPTP1 PTP-SL	1.27585	0
A_23_P217379	NM_033641	Hs.145586	1288	COL4A6; collagen, type IV, alpha 6	COL4A6	MGC88184	1.27573	0
A_23_P110957	NM_001452	Hs.484423	2295	FOXF2; forkhead box F2	FOXF2	FREAC2 FKHL6	1.27529	0
A_23_P351834	NM_173583						1.27459	0
A_23_P144592	BC040560	Hs.135554	22824	HSPA4L; heat shock 70kDa protein 4-like	HSPA4L	Osp94 APG-1	1.27397	0
A_23_P204958	NM_014572	Hs.78960	26524	LATS2; LATS, large tumor suppressor, homolog 2 (Drosophila)	LATS2	FLJ13161	1.27396	0
A_23_P340717	NM_004498	Hs.511432	3175	ONECUT1; one cut domain, family member 1	ONECUT1	HNF-6 HNF6 HNF6A	1.27379	0
A_23_P251118	U49957	Hs.444362	4026	LPP; LIM domain containing preferred translocation partner in lipoma	LPP	-	1.27365	0
A_23_P22970	BC021622	Hs.534951	8503	PIK3R3; phosphoinositide-3-kinase, regulatory subunit 3 (p55, gamma)	PIK3R3	DKFZp686P05226 p55-GAMMA	1.27233	0
A_23_P332908	NM_144982	Hs.527874	196441	MGC23401; hypothetical protein MGC23401	MGC23401	MGC90200 KIAA0546 DKFZp686A0722	1.27185	0
A_23_P217704	U94362	Hs.567381	8908	GYG2; glycogenin 2	GYG2	GN-2 GN2	1.2718	0
A_23_P14595	BC012755	Hs.150793	1113	CHGA; chromogranin A (parathyroid secretory protein 1)	CHGA	CGA	1.27162	0
A_23_P33521	M55040	Hs.154495	43	ACHE; acetylcholinesterase (YT blood group)	ACHE	YT	1.2711	0
A_23_P165102	U27327	Hs.169238	2525	FUT3; fucosyltransferase 3 (galactoside 3(4)-L-fucosyltransferase, Lewis blood group included)	FUT3	Les LE	1.27041	0
A_23_P130281	AF155225						1.26924	0
A_23_P130158	AB067628	Hs.445884	7473	WNT3; wingless-type MMTV integration site family, member 3	WNT3	INT4	1.26916	0
A_23_P204810	NM_020841	Hs.430849	114882	OSBPL8; oxysterol binding protein-like 8	OSBPL8	ORP8 DKFZp686A11164 OSBP10	1.26902	0
A_23_P213038	NM_024751	Hs.161429	79807	FLJ13273; hypothetical protein FLJ13273	FLJ13273	-	1.26889	0
A_23_P421326	AL137572	Hs.518662	116496	C1orf24; chromosome 1 open reading frame 24	C1orf24	NIBAN	1.26811	0
A_23_P398947							1.26795	0
A_23_P91829	NM_080927	Hs.203691	131566	DCBLD2; discoidin, CUB and LCCL domain containing 2	DCBLD2	ESDN CLCP1	1.26782	0
A_23_P201538	AY217548						1.26775	0
A_23_P74731	NM_001990	Hs.185774	2140	EYA3; eyes absent homolog 3 (Drosophila)	EYA3	DKFZp686C132	1.26775	0
A_23_P66682	BC014651	Hs.98428	3215	HOXB5; homeo box B5	HOXB5	HU-1 HOX2 HHO.C10 Hox2.1 HOX2A	1.26679	0
A_23_P69537	X76029	Hs.418367	10874	NMU; neuromedin U	NMU	-	1.26606	0
A_23_P72400							1.26589	0
A_23_P358599	NM_022361	Hs.458336	64208	POPDC3; popeye domain containing 3	POPDC3	MGC22671 bA355M14.1 POP3	1.2656	0
A_23_P129174	NM_017691	Hs.12692	54839	FLJ20156; hypothetical protein FLJ20156	FLJ20156	-	1.26497	0
A_23_P161474	AB042719	Hs.198363	55388	MCM10; MCM10 minichromosome maintenance deficient 10 (S. cerevisiae)	MCM10	PRO2249	1.26489	0
A_23_P4741	U94832	Hs.91142	8570	KHSRP; KH-type splicing regulatory protein (FUSE binding protein 2)	KHSRP	FUBP2 MGC99676 KSRP FBP2	1.26333	0
A_23_P63219	AB007930	Hs.591471	23126	POGZ; pogo transposable element with ZNF domain	POGZ	SUHW5 MGC71543 KIAA0461 ZNF635	1.26328	0
A_23_P18798	NM_019119	Hs.145256	56127	PCDHB9; protocadherin beta 9	PCDHB9	PCDH-BETA9 PCDH3H	1.26321	0
A_23_P124384	NM_006884	Hs.55967	6474	SHOX2; short stature homeobox 2	SHOX2	OG12X SHOT OG12 OGI2X	1.26278	0
A_23_P156036							1.26251	0
A_23_P98891	BC003065	Hs.19192	1017	CDK2; cyclin-dependent kinase 2	CDK2	p33(CDK2)	1.26162	0
A_23_P346912	NM_138796	Hs.171130	128153	LOC128153; hypothetical protein BC014608	LOC128153	-	1.26142	0
A_23_P146997	NM_018360	Hs.555961	55787	CXorf15; chromosome X open reading frame 15	CXorf15	LSR5 FLJ11209	1.26083	0
A_23_P1722							1.26048	0
A_23_P109382	U96402						1.25967	0
A_23_P88303	L26336						1.25826	0
A_23_P352932	NM_052918	Hs.591915	114815	SORCS1; sortilin-related VPS10 domain containing receptor 1	SORCS1	-	1.25765	0
A_23_P33484	BC026093	Hs.482103	54622	ARFRP2; ADP-ribosylation factor related protein 2	ARFRP2	FLJ20051	1.25738	0
A_23_P86779							1.25719	0
A_23_P378458	NM_152656						1.25695	0
A_23_P332399	NM_016315	Hs.470887	51454	GULP1; GULP, engulfment adaptor PTB domain containing 1	GULP1	CED-6 GULP CED6	1.2565	0
A_23_P32875	NM_024491	Hs.531962	80321	Cep70; p10-binding protein	Cep70	BITE	1.25636	0
A_23_P24129	AF127563	Hs.40499	22943	DKK1; dickkopf homolog 1 (Xenopus laevis)	DKK1	DKK-1 UNQ492/PRO1008 SK hDkk-1	1.25628	0
A_23_P394246	NM_032554	Hs.610873	27198	GPR81; G protein-coupled receptor 81	GPR81	FKSG80 GPR104 TA-GPCR	1.25612	0
A_23_P103091	NM_014309	Hs.282998	6171	RPL41; ribosomal protein L41	RPL41	-	1.25609	0
A_23_P359052	NM_148894	Hs.444517	259282	FAM44A; family with sequence similarity 44, member A	FAM44A	FLJ33215	1.25495	0
A_23_P502879	NM_057159	Hs.126667	1902	EDG2; endothelial differentiation, lysophosphatidic acid G-protein-coupled receptor, 2	EDG2	Mrec1.3 edg-2 rec.1.3 LPA1 LPAR1 vzg-1 Gpcr26	1.25463	0
A_23_P11633	AJ224538	Hs.50732	5565	PRKAB2; protein kinase, AMP-activated, beta 2 non-catalytic subunit	PRKAB2	MGC61468	1.25458	0
A_23_P205575	NM_022571	Hs.19156	23002	DAAM1; dishevelled associated activator of morphogenesis 1	DAAM1	KIAA0666	1.25458	0
A_23_P300033	NM_006206	Hs.74615	5156	PDGFRA; platelet-derived growth factor receptor, alpha polypeptide	PDGFRA	PDGFR2 CD140A MGC74795	1.25388	0
A_23_P103787							1.25387	0
A_23_P43684	NM_017637	Hs.435309	54796	BNC2; basonuclin 2	BNC2	DKFZp686A01127 FLJ34928 FLJ20043 BSN2	1.25333	0
A_23_P137035	Y07867	Hs.495728	8544	PIR; pirin (iron-binding nuclear protein)	PIR	-	1.25313	0
A_23_P370514	NM_024823						1.25298	0
A_23_P19944	BC000671	Hs.520943	7458	WBSCR1; Williams-Beuren syndrome chromosome region 1	WBSCR1	EIF4H KIAA0038 WSCR1	1.25293	0
A_23_P103561	NM_020443	Hs.585374	89796	NAV1; neuron navigator 1	NAV1	POMFIL3 KIAA1151 FLJ14203 FLJ12560 steerin-1 MGC14961	1.25286	0
A_23_P152570							1.25218	0
A_23_P146325	NM_014152						1.25216	0
A_23_P95929	NM_003483	Hs.505924	8091	HMGA2; high mobility group AT-hook 2	HMGA2	HMGI-C HMGIC LIPO BABL	1.25203	0
A_23_P26386	BC000691	Hs.534458	51673	CGI-38; brain specific protein	CGI-38	-	1.25143	0
A_23_P312090							1.25088	0
A_23_P69597	L32140						1.25077	0
A_23_P300239	NM_174942	Hs.20575	283431	GAS2L3; growth arrest-specific 2 like 3	GAS2L3	-	1.25024	0
A_23_P256581	AY004253	Hs.287386	59336	PRDM13; PR domain containing 13	PRDM13	PFM10 MU-MB-20.220	1.24962	0
A_23_P420348	NM_174981	Hs.442712	317754	ANKRD21; ankyrin repeat domain 21	ANKRD21	POTE	1.24869	0
A_23_P211900	L20826	Hs.203637	5357	PLS1; plastin 1 (I isoform)	PLS1	I-PLASTIN	1.24855	0
A_23_P139767	AJ296305	Hs.506713	59341	TRPV4; transient receptor potential cation channel, subfamily V, member 4	TRPV4	VROAC TRP12 VRL2 OTRPC4 VRL-2	1.24842	0
A_23_P86382	NM_024804	Hs.163754	79862	ZNF669; zinc finger protein 669	ZNF669	FLJ12606	1.24823	0
A_23_P143334	NM_080676	Hs.570367	140733	C20orf133; chromosome 20 open reading frame 133	C20orf133	dJ631M13.5	1.24806	0
A_23_P153084	BC013126	Hs.528993	10928	RALBP1; ralA binding protein 1	RALBP1	RIP RIP1 RLIP76	1.24766	0
A_23_P162547	BC031008	Hs.75535	4633	MYL2; myosin, light polypeptide 2, regulatory, cardiac, slow	MYL2	CMH10 MLC2	1.24762	0
A_23_P7451	X12795						1.24702	0
A_23_P169503	NM_001808						1.24682	0
A_23_P132468	NM_003615	Hs.250072	9497	SLC4A7; solute carrier family 4, sodium bicarbonate cotransporter, member 7	SLC4A7	SLC4A6 SBC2 DKFZp686H168 NBC2 NBC3	1.24639	0
A_23_P161835							1.24605	0
A_23_P250853	L26081	Hs.252451	10371	SEMA3A; sema domain, immunoglobulin domain (Ig), short basic domain, secreted, (semaphorin) 3A	SEMA3A	SEMA1 sema III SemD SEMAIII SEMAD Hsema-I coll-1 SEMAL	1.24544	0
A_23_P411335	NM_152524	Hs.44269	130535	KCTD18; potassium channel tetramerisation domain containing 18	KCTD18	FLJ31322 6530404F10Rik FLJ37818	1.24521	0
A_23_P11531	NM_018065						1.24485	0
A_23_P312837	NM_032764						1.24483	0
A_23_P386515	NM_005506	Hs.349656	950	SCARB2; scavenger receptor class B, member 2	SCARB2	CD36L2 HLGP85 LIMPII	1.24448	0
A_23_P116193							1.24429	0
A_23_P81273	AK027451	Hs.527989	64359	NXN; nucleoredoxin	NXN	TRG-4 FLJ12614	1.24409	0
A_23_P251075	U46023	Hs.20136	10046	CXorf6; chromosome X open reading frame 6	CXorf6	CG1 F18	1.24379	0
A_23_P30666	NM_016629						1.24358	0
A_23_P130347	AL831954	Hs.526630	284252	KCTD1; potassium channel tetramerisation domain containing 1	KCTD1	C18orf5	1.24279	0
A_23_P65177	AK055770	Hs.131017	221178	SPATA13; spermatogenesis associated 13	SPATA13	FLJ31208 FLJ35435	1.24262	0
A_23_P429521	NM_175877						1.24245	0
A_23_P14193	BC000149	Hs.115474	5983	RFC3; replication factor C (activator 1) 3, 38kDa	RFC3	RFC38 MGC5276	1.24222	0
A_23_P22915	NM_133496	Hs.533903	148867	SLC30A7; solute carrier family 30 (zinc transporter), member 7	SLC30A7	ZnT-7 ZNT7 ZnTL2	1.24222	0
A_23_P124598	NM_005630	Hs.518270	6578	SLCO2A1; solute carrier organic anion transporter family, member 2A1	SLCO2A1	OATP2A1 PGT SLC21A2	1.24213	0
A_23_P8582	BC018710	Hs.85603	84668	DRCTNNB1A; down-regulated by Ctnnb1, a	DRCTNNB1A	-	1.24153	0
A_23_P217804	NM_001787	Hs.192316	8510	MMP23B; matrix metalloproteinase 23B	MMP23B	MIFR-1 MIFR MMP22	1.24145	0
A_23_P100001	AK075564	Hs.27373	400451	LOC400451; hypothetical gene supported by AK075564; BC060873	LOC400451	-	1.24139	0
A_23_P104046	AF125042						1.24078	0
A_23_P121064	BC039733	Hs.591286	5806	PTX3; pentraxin-related gene, rapidly induced by IL-1 beta	PTX3	TSG-14 TNFAIP5	1.24013	0
A_23_P115792	NM_021622	Hs.643512	59338	PLEKHA1; pleckstrin homology domain containing, family A (phosphoinositide binding specific) member 1	PLEKHA1	TAPP1	1.23966	0
A_23_P38457	AB037782	Hs.631758	57551	TAOK1; TAO kinase 1	TAOK1	MAP3K16 KIAA1361 PSK2 MARKK FLJ14314	1.23941	0
A_23_P55632	U19568						1.23885	0
A_23_P135315	AB007874						1.23878	0
A_23_P30972	NM_006828	Hs.486031	10973	ASCC3; activating signal cointegrator 1 complex subunit 3	ASCC3	RNAH ASC1p200 dJ121G13.4 HELIC1	1.23776	0
A_23_P153170	BC015706						1.23771	0
A_23_P12024	AK074982	Hs.226499	23623	RUSC1; RUN and SH3 domain containing 1	RUSC1	NESCA DKFZp761A1822	1.23769	0
A_23_P78479	NM_015363	Hs.201776	5178	PEG3; paternally expressed 3	PEG3	DKFZp781A095 ZSCAN24 KIAA0287 PW1	1.23763	0
A_23_P259930	Y12781	Hs.495656	6907	TBL1X; transducin (beta)-like 1X-linked	TBL1X	EBI TBL1	1.23711	0
A_23_P147591							1.23699	0
A_23_P104471	NM_016364	Hs.178170	51207	DUSP13; dual specificity phosphatase 13	DUSP13	SKRP4 MDSP TMDP BEDP FLJ32450	1.23667	0
A_23_P131935	AF443278	Hs.472054	55612	C20orf42; chromosome 20 open reading frame 42	C20orf42	URP1 DTGCU2 KIND1 FLJ20116	1.23618	0
A_23_P9106	NM_145754	Hs.528713	90990	KIFC2; kinesin family member C2	KIFC2	-	1.23617	0
A_23_P14674	NM_020962	Hs.591101	57722	NOPE; likely ortholog of mouse neighbor of Punc E11	NOPE	DDM36 KIAA1628	1.23611	0
A_23_P103812	U67037	Hs.65765	339479	FAM5C; family with sequence similarity 5, member C	FAM5C	DBCCR1L1 DBCCR1L	1.23589	0
A_23_P378574	NM_173523	Hs.376011	158809	MAGEB6; melanoma antigen family B, 6	MAGEB6	FLJ40242 MAGE-B6 MAGEB6A	1.23539	0
A_23_P208416	AK027699	Hs.585896	79939	SLC35E1; solute carrier family 35, member E1	SLC35E1	FLJ14251	1.23531	0
A_23_P109584	AF085808	Hs.632787	7380	UPK3A; uroplakin 3A	UPK3A	UPIII UPK3	1.23469	0
A_23_P26124	NM_134260	Hs.569497	6095	RORA; RAR-related orphan receptor A	RORA	NR1F1 ROR2 RZRA ROR1 ROR3	1.2343	0
A_23_P107724	NM_013380	Hs.48589	7771	ZNF228; zinc finger protein 228	ZNF228	-	1.23427	0
A_23_P43350	U06452	Hs.154069	2315	MLANA; melan-A	MLANA	MART1 MART-1	1.23377	0
A_23_P371824	NM_020127	Hs.489922	7286	TUFT1; tuftelin 1	TUFT1	-	1.23307	0
A_23_P252765	X72889	Hs.298990	6595	SMARCA2; SWI/SNF related, matrix associated, actin dependent regulator of chromatin, subfamily a, member 2	SMARCA2	Sth1p SNF2L2 FLJ36757 BAF190 MGC74511 hBRM SNF2LA hSNF2a	1.23213	0
A_23_P93773	BC013682	Hs.595822					1.23199	0
A_23_P144438	NM_017741	Hs.518674					1.23199	0
A_23_P303789	NM_144972	Hs.2795	3939	LDHA; lactate dehydrogenase A	LDHA	PIG19 LDH1	1.23151	0
A_23_P57089	NM_020182	Hs.517155	56937	TMEPAI; transmembrane, prostate androgen induced RNA	TMEPAI	STAG1 PMEPA1	1.23129	0
A_23_P170139	NM_014483	Hs.221436	27303	RBMS3; RNA binding motif, single stranded interacting protein	RBMS3	-	1.23128	0
A_23_P123150	NM_020382	Hs.443735	387893	SET8; PR/SET domain containing protein 8	SET8	SET07	1.23074	0
A_23_P346982	NM_173666	Hs.14822	285605	FLJ33977; hypothetical protein FLJ33977	FLJ33977	-	1.23066	0
A_23_P95838	BC028624	Hs.436040	1012	CDH13; cadherin 13, H-cadherin (heart)	CDH13	CDHH	1.23034	0
A_23_P162171	AF089868	Hs.599039	4162	MCAM; melanoma cell adhesion molecule	MCAM	CD146 MUC18	1.22955	0
A_23_P89030	NM_024735	Hs.567582	79791	FBXO31; F-box protein 31	FBXO31	FBX14 Fbx31 FLJ22477 DKFZP434B027 MGC15419 DKFZp434J1815 MGC9527 FBXO14 pp2386	1.22953	0
A_23_P86100	BC022077	Hs.507290	126823	KARCA1; kelch/ankyrin repeat containing cyclin A1 interacting protein	KARCA1	MGC33338	1.22947	0
A_23_P157055	NM_022574	Hs.414396	64599	PERQ1; PERQ amino acid rich, with GYF domain 1	PERQ1	AF053356-CDS2 GIGYF1	1.22892	0
A_23_P46649	BC014465	Hs.488237	11126	CD160; CD160 antigen	CD160	NK1 BY55 NK28	1.22887	0
A_23_P112327	NM_014582	Hs.567489	29991	OBP2A; odorant binding protein 2A	OBP2A	hOBPIIa(alpha) OBP hOBPIIa	1.22878	0
A_23_P215214	BC017663	Hs.209989	64327	C7orf2; chromosome 7 open reading frame 2	C7orf2	LMBR1 ACHP FLJ11665	1.22842	0
A_23_P9485	BC015964	Hs.522356	5005	ORM2; orosomucoid 2	ORM2	AGP-B' AGP2 AGP-B	1.22822	0
A_23_P163492	AB017111						1.22816	0
A_23_P70161	X17033	Hs.591770					1.22793	0
A_23_P69586	X87241	Hs.481371	2195	FAT; FAT tumor suppressor homolog 1 (Drosophila)	FAT	ME5 CDHF7 FAT1	1.2278	0
A_23_P95002	NM_152696	Hs.532363	204851	HIPK1; homeodomain interacting protein kinase 1	HIPK1	MGC33446 KIAA0630 Nbak2 MGC26642 MGC33548 Myak	1.22779	0
A_23_P88362	NM_152329	Hs.451090	122769	PPIL5; peptidylprolyl isomerase (cyclophilin)-like 5	PPIL5	MGC20689 4-1BBLRR LRR-1	1.2273	0
A_23_P21249	AK027379	Hs.510635	3500	IGHG1; immunoglobulin heavy constant gamma 1 (G1m marker)	IGHG1	immunoglobulin gamma 1 (Gm marker) constant region of heavy chain of IgG1	1.2273	0
A_23_P143324	M22489	Hs.73853	650	BMP2; bone morphogenetic protein 2	BMP2	BMP2A	1.22667	0
A_23_P110492	NM_005885	Hs.432862	10299	MARCH6; membrane-associated ring finger (C3HC4) 6	MARCH6	RNF176 MARCH-VI TEB4 KIAA0597	1.22656	0
A_23_P322701	NM_173607	Hs.446357	283635	C14orf24; chromosome 14 open reading frame 24	C14orf24	DKFZp686J1254 FLJ38854	1.22656	0
A_23_P157452	AJ252078						1.22651	0
A_23_P153662	BC022257	Hs.24236	56891	LGALS14; lectin, galactoside-binding, soluble, 14	LGALS14	MGC22235 CLC2 PPL13	1.22639	0
A_23_P160869	AB018349	Hs.448972	9860	LRIG2; leucine-rich repeats and immunoglobulin-like domains 2	LRIG2	KIAA0806	1.22611	0
A_23_P24616	AF303378	Hs.10056	54414	CSE-C; cytosolic sialic acid 9-O-acetylesterase homolog	CSE-C	MGC87009	1.22598	0
A_23_P148081							1.22595	0
A_23_P376124	NM_138331	Hs.553572	122665	RNASE8; ribonuclease, RNase A family, 8	RNASE8	-	1.22594	0
A_23_P133236	AK074555	Hs.130757	56122	PCDHB14; protocadherin beta 14	PCDHB14	PCDH-BETA14	1.22524	0
A_23_P212800	M37825	Hs.37055	2250	FGF5; fibroblast growth factor 5	FGF5	FGF5S	1.22514	0
A_23_P321497	NM_153773	Hs.558645	149992	C21orf99; chromosome 21 open reading frame 99	C21orf99	-	1.22507	0
A_23_P213141	NM_015271	Hs.435711	23321	TRIM2; tripartite motif-containing 2	TRIM2	KIAA0517 RNF86	1.225	0
A_23_P108501	L36645	Hs.371218	2043	EPHA4; EPH receptor A4	EPHA4	TYRO1 HEK8 SEK	1.22486	0
A_23_P212688	U43292	Hs.554762	2122	EVI1; ecotropic viral integration site 1	EVI1	EVI-1 PRDM3 MDS1-EVI1 AML1-EVI-1	1.22478	0
A_23_P120354	NM_023016	Hs.355455	65124	C2orf26; chromosome 2 open reading frame 26	C2orf26	-	1.22451	0
A_23_P217946	NM_052836	Hs.568788	64072	CDH23; cadherin-like 23	CDH23	DKFZp434P2350 KIAA1774 FLJ00233 FLJ36499 DFNB12 USH1D KIAA1812	1.22449	0
A_23_P45185	AJ000185	Hs.11392	2277	FIGF; c-fos induced growth factor (vascular endothelial growth factor D)	FIGF	VEGF-D VEGFD	1.22449	0
A_23_P150910	D14582						1.22437	0
A_23_P167723	NM_012159	Hs.591275	26223	FBXL21; F-box and leucine-rich repeat protein 21	FBXL21	FBXL3B FBL3B Fbl21 FBXL3P	1.22395	0
A_23_P200928	M30269	Hs.356624	4811	NID; nidogen (enactin)	NID	ENTACTIN NID1	1.2239	0
A_23_P90938	AB063186	Hs.132237	142679	DUSP19; dual specificity phosphatase 19	DUSP19	SKRP1 DUSP17 TS-DSP1	1.22376	0
A_23_P34943	NM_005665	Hs.404265	7813	EVI5; ecotropic viral integration site 5	EVI5	NB4S	1.22358	0
A_23_P253221	AF249745	Hs.469935	50649	ARHGEF4; Rho guanine nucleotide exchange factor (GEF) 4	ARHGEF4	STM6 GEF4 ASEF	1.22344	0
A_23_P4443	AF188703	Hs.143907	9496	TBX4; T-box 4	TBX4	SPS	1.2233	0
A_23_P429560	NM_018984	Hs.199763	54434	SSH1; slingshot homolog 1 (Drosophila)	SSH1	SSH-1 FLJ38102 KIAA1298	1.22318	0
A_23_P205795	NM_153618	Hs.511265	80031	SEMA6D; sema domain, transmembrane domain (TM), and cytoplasmic domain, (semaphorin) 6D	SEMA6D	FLJ11598 KIAA1479	1.22225	0
A_23_P18078	U27185	Hs.131269	5918	RARRES1; retinoic acid receptor responder (tazarotene induced) 1	RARRES1	TIG1	1.22215	0
A_23_P421379	NM_000612	Hs.523414	3481	IGF2; insulin-like growth factor 2 (somatomedin A)	IGF2	-	1.22215	0
A_23_P209689	AB014519	Hs.591600	9475	ROCK2; Rho-associated, coiled-coil containing protein kinase 2	ROCK2	KIAA0619	1.22198	0
A_23_P56851	AY172978	Hs.442712	317754	ANKRD21; ankyrin repeat domain 21	ANKRD21	POTE	1.22104	0
A_23_P372234	NM_001218	Hs.210995	771	CA12; carbonic anhydrase XII	CA12	CAXII FLJ20151 HsT18816	1.22067	0
A_23_P84620	NM_016448	Hs.632496					1.22046	0
A_23_P91212	NM_032221	Hs.371979	84181	CHD6; chromodomain helicase DNA binding protein 6	CHD6	KIAA1335 CHD5 RIGB	1.22044	0
A_23_P72235	NM_005392	Hs.211441	5253	PHF2; PHD finger protein 2	PHF2	KIAA0662 GRC5	1.22031	0
A_23_P114466	NM_033284	Hs.436900	90665	TBL1Y; transducin (beta)-like 1Y-linked	TBL1Y	TBL1	1.22023	0
A_23_P122027	BC045542	Hs.43670	11127	KIF3A; kinesin family member 3A	KIF3A	-	1.22002	0
A_23_P48217	NM_030817	Hs.23388	81575	DKFZP434F0318; hypothetical protein DKFZp434F0318	DKFZP434F0318	FLJ25138	1.21981	0
A_23_P41227	AL833702	Hs.591293	214	ALCAM; activated leukocyte cell adhesion molecule	ALCAM	CD166 MEMD MGC71733	1.21973	0
A_23_P119472	BC015364	Hs.501452	10148	EBI3; Epstein-Barr virus induced gene 3	EBI3	-	1.21923	0
A_23_P391198	NM_025151	Hs.191179	80223	RAB11FIP1; RAB11 family interacting protein 1 (class I)	RAB11FIP1	FLJ22622 rab11-FIP1 RCP NOEL1A MGC78448 FLJ22524	1.21911	0
A_23_P18173	BC003588	Hs.570608	2917	GRM7; glutamate receptor, metabotropic 7	GRM7	GPRC1G GLUR7 mGlu7 MGLUR7	1.21881	0
A_23_P20484	BC007047	Hs.491143	2267	FGL1; fibrinogen-like 1	FGL1	HP-041 HFREP1 LFIRE1 MGC12455	1.21869	0
A_23_P144944	BC009682	Hs.167700	4090	SMAD5; SMAD, mothers against DPP homolog 5 (Drosophila)	SMAD5	Dwfc DKFZp781O1323 MADH5 JV5-1 DKFZp781C1895	1.21867	0
A_23_P309381	NM_003516	Hs.530461	8337	HIST2H2AA; histone 2, H2aa	HIST2H2AA	H2a-615 H2A H2AFO H2A/O H2A.2	1.21844	0
A_23_P398491	NM_052849	Hs.146520	90416	MGC20481; hypothetical protein MGC20481	MGC20481	FLJ25915	1.21842	0
A_23_P250313	NM_020890	Hs.591308	57650	KIAA1524; KIAA1524	KIAA1524	FLJ12850	1.21837	0
A_23_P164354	NM_007359	Hs.592129					1.21821	0
A_23_P130376	NM_022068	Hs.585839	63895	FAM38B; family with sequence similarity 38, member B	FAM38B	HsT748 FLJ23144 FLJ23403	1.2182	0
A_23_P215341	BC005206	Hs.571333	55033	FKBP14; FK506 binding protein 14, 22 kDa	FKBP14	FLJ20731 FKBP22	1.21809	0
A_23_P14255	AF038499	Hs.411573	2974	GUCY1B2; guanylate cyclase 1, soluble, beta 2	GUCY1B2	GC-SB2	1.21802	0
A_23_P412	AL832431	Hs.431101					1.21763	0
A_23_P56785	M31008	Hs.37009	248	ALPI; alkaline phosphatase, intestinal	ALPI	IAP	1.21712	0
A_23_P257762	NM_033254	Hs.591318	91653	BOC; brother of CDO	BOC	-	1.21652	0
A_23_P129723	NM_022447						1.21636	0
A_23_P144005	AB024705	Hs.561182	51066	LOC51066; fls485	LOC51066	-	1.21631	0
A_23_P139682	X54380	Hs.631735	5858	PZP; pregnancy-zone protein	PZP	-	1.21601	0
A_23_P11787	AF316543	Hs.591521	54361	WNT4; wingless-type MMTV integration site family, member 4	WNT4	WNT-4	1.21598	0
A_23_P14754							1.21598	0
A_23_P44569	U49248	Hs.368243	1244	ABCC2; ATP-binding cassette, sub-family C (CFTR/MRP), member 2	ABCC2	MRP2 CMOAT ABC30 DJS KIAA1010 cMRP	1.21597	0
A_23_P33443	U40572	Hs.461117	6645	SNTB2; syntrophin, beta 2 (dystrophin-associated protein A1, 59kDa, basic component 2)	SNTB2	EST25263 SNT2B2 D16S2531E SNT3 SNTL	1.2159	0
A_23_P334870	NM_145316	Hs.520101	221468	C6orf128; chromosome 6 open reading frame 128	C6orf128	dJ355M6.2	1.21561	0
A_23_P154037	L11005	Hs.406238	316	AOX1; aldehyde oxidase 1	AOX1	AO AOH1	1.21552	0
A_23_P21293	BC020233	Hs.449585	3535	IGL@; immunoglobulin lambda locus	IGL@	IGL	1.21542	0
A_23_P70007	NM_012484	Hs.72550	3161	HMMR; hyaluronan-mediated motility receptor (RHAMM)	HMMR	RHAMM IHABP	1.2154	0
A_23_P110624	NM_001332	Hs.314543	1501	CTNND2; catenin (cadherin-associated protein), delta 2 (neural plakophilin-related arm-repeat protein)	CTNND2	NPRAP GT24	1.2152	0
A_23_P217554	BC002455	Hs.522803	4107	MAGEA8; melanoma antigen family A, 8	MAGEA8	MGC2182 MAGE8	1.21514	0
A_23_P253652	L12350	Hs.371147	7058	THBS2; thrombospondin 2	THBS2	TSP2	1.21482	0
A_23_P25726	BC041090	Hs.234763	26257	NKX2-8; NK2 transcription factor related, locus 8 (Drosophila)	NKX2-8	NKX2H NKX2.8 Nkx2-9	1.2148	0
A_23_P205007	Y08890	Hs.513057					1.21475	0
A_23_P133743	AF117108	Hs.432616					1.21458	0
A_23_P92230	NM_014779	Hs.52526					1.21445	0
A_23_P106433	NM_033544	Hs.366401	91433	MGC14386; similar to cyclin-E binding protein 1 (H. sapiens)	MGC14386	-	1.21445	0
A_23_P37416	D87445	Hs.9997	9728	KIAA0256; KIAA0256 gene product	KIAA0256	-	1.21443	0
A_23_P307536	NM_024676	Hs.524496	79729	FLJ22938; hypothetical protein FLJ22938	FLJ22938	-	1.21441	0
A_23_P422144	NM_153690	Hs.435080	131583	FAM43A; family with sequence similarity 43, member A	FAM43A	FLJ90022	1.21435	0
A_23_P147782	BC014675	Hs.31746	83482	SCRT1; scratch homolog 1, zinc finger protein (Drosophila)	SCRT1	SCRT	1.21399	0
A_23_P101564	NM_019113	Hs.283015	26291	FGF21; fibroblast growth factor 21	FGF21	-	1.21395	0
A_23_P11564	AB007963	Hs.100874	64756	ATPAF1; ATP synthase mitochondrial F1 complex assembly factor 1	ATPAF1	FLJ22351 ATP11p ATP11	1.21372	0
A_23_P58658	M57230	Hs.532082	3572	IL6ST; interleukin 6 signal transducer (gp130, oncostatin M receptor)	IL6ST	GP130 CD130 IL6R-beta CDw130 GP130-RAPS	1.21357	0
A_23_P60962							1.21344	0
A_23_P130694	NM_144505	Hs.104570	11202	KLK8; kallikrein 8 (neuropsin/ovasin)	KLK8	HNP TADG14 NRPN NP PRSS19	1.21235	0
A_23_P168651	X66365	Hs.119882	1021	CDK6; cyclin-dependent kinase 6	CDK6	PLSTIRE MGC59692	1.21225	0
A_23_P112554	L25286	Hs.409034	1306	COL15A1; collagen, type XV, alpha 1	COL15A1	-	1.21214	0
A_23_P384512	NM_006963	Hs.462693	7570	ZNF22; zinc finger protein 22 (KOX 15)	ZNF22	HKR-T1 Zfp422 ZNF422 KOX15	1.21197	0
A_23_P329679							1.21159	0
A_23_P76712	U19180	Hs.545789	574	BAGE; B melanoma antigen	BAGE	BAGE1	1.21153	0
A_23_P125033	AF016411	Hs.435074	9196	KCNAB3; potassium voltage-gated channel, shaker-related subfamily, beta member 3	KCNAB3	KCNA3B KCNA3.1B KV-BETA-3 AKR6A9	1.21132	0
A_23_P135292							1.21032	0
A_23_P91262	D38145	Hs.302085	5740	PTGIS; prostaglandin I2 (prostacyclin) synthase	PTGIS	CYP8A1 PGIS CYP8 PTGI	1.21007	0
A_23_P327519	NM_139164	Hs.93842	134429	STARD4; START domain containing 4, sterol regulated	STARD4	-	1.21003	0
A_23_P58937	D31762	Hs.520182	9697	TRAM2; translocation associated membrane protein 2	TRAM2	KIAA0057	1.20979	0
A_23_P355860	BC038715	Hs.591400	126006	PCP2; Purkinje cell protein 2	PCP2	FLJ27345 DKFZp686M0187 MGC41903 L7 GPSM4	1.20963	0
A_23_P8812	BC003672	Hs.391561	2167	FABP4; fatty acid binding protein 4, adipocyte	FABP4	A-FABP	1.20932	0
A_23_P99231	NM_030674	Hs.533770	81539	SLC38A1; solute carrier family 38, member 1	SLC38A1	ATA1 SAT1 SNAT1 NAT2	1.20929	0
A_23_P93329							1.20909	0
A_23_P135031	AF155065	Hs.347537	23732	C9orf4; chromosome 9 open reading frame 4	C9orf4	CG-6 CG6	1.20905	0
A_23_P109171	Y16717	Hs.129702	631	BFSP1; beaded filament structural protein 1, filensin	BFSP1	FILENSIN CP94 CP115 LIFL-H	1.20882	0
A_23_P62081							1.20873	0
A_23_P136724							1.20849	0
A_23_P350617	NM_175737	Hs.90756	152831	LOC152831; klotho beta like	LOC152831	-	1.2077	0
A_23_P114566	BC015313	Hs.584966	65260	FLJ12439; hypothetical protein FLJ12439	FLJ12439	-	1.2076	0
A_23_P331560	NM_000441	Hs.571246	5172	SLC26A4; solute carrier family 26, member 4	SLC26A4	PDS DFNB4	1.20742	0
A_23_P217998	NM_032801	Hs.150718	83700	JAM3; junctional adhesion molecule 3	JAM3	FLJ14529 JAM-C	1.2073	0
A_23_P79360							1.20728	0
A_23_P357284	NM_005282	Hs.17170	2828	GPR4; G protein-coupled receptor 4	GPR4	-	1.20726	0
A_23_P162843	NM_144777	Hs.534699	8796	SCEL; sciellin	SCEL	FLJ21667 MGC22531	1.20722	0
A_23_P55515	AB007858	Hs.592347	8731	RNMT; RNA (guanine-7-) methyltransferase	RNMT	RG7MT1 KIAA0398 hCMT1c MET	1.20688	0
A_23_P389250							1.20664	0
A_23_P169039	BC014890	Hs.360174	6591	SNAI2; snail homolog 2 (Drosophila)	SNAI2	WS2D SLUG SLUGH1 MGC10182	1.20664	0
A_23_P106184	BC006451	Hs.560315	91748	C14orf43; chromosome 14 open reading frame 43	C14orf43	LSR68 c14_5541 FLJ00335 C14orf117	1.20646	0
A_23_P382835	NM_002563	Hs.79881	5028	P2RY1; purinergic receptor P2Y, G-protein coupled, 1	P2RY1	P2Y1	1.20646	0
A_23_P2283	BC032145	Hs.9730	6866	TAC3; tachykinin 3 (neuromedin K, neurokinin beta)	TAC3	PRO1155 NKB ZNEUROK1 NKNB	1.20636	0
A_23_P413585	NM_004474	Hs.166188	2306	FOXD2; forkhead box D2	FOXD2	FKHL17 FREAC9	1.20635	0
A_23_P209449	BC015915	Hs.173859	8324	FZD7; frizzled homolog 7 (Drosophila)	FZD7	FzE3	1.20619	0
A_23_P390518	NM_003839	Hs.204044	8792	TNFRSF11A; tumor necrosis factor receptor superfamily, member 11a, activator of NFKB	TNFRSF11A	FEO PDB2 EOF RANK OFE ODFR TRANCER	1.20597	0
A_23_P56637	AF181490	Hs.591572	51449	PCYOX1; prenylcysteine oxidase 1	PCYOX1	KIAA0908 PCL1	1.20592	0
A_23_P6771	AK022176	Hs.475353	29995	LMCD1; LIM and cysteine-rich domains 1	LMCD1	-	1.20538	0
A_23_P155504	AB017642	Hs.475970	9943	OXSR1; oxidative-stress responsive 1	OXSR1	OSR1 KIAA1101	1.20528	0
A_23_P76572	BC013150	Hs.558599	115761	ARL11; ADP-ribosylation factor-like 11	ARL11	ARLTS1 MGC17429	1.20486	0
A_23_P390644	NM_170710	Hs.532056	116966	WDR17; WD repeat domain 17	WDR17	-	1.20457	0
A_23_P25106	X03072						1.20451	0
A_23_P500936	NM_021784	Hs.155651	3170	FOXA2; forkhead box A2	FOXA2	MGC19807 TCF3B HNF3B	1.20445	0
A_23_P121926	AL833145	Hs.643494					1.20442	0
A_23_P39481	AF328787	Hs.134514	10347	ABCA7; ATP-binding cassette, sub-family A (ABC1), member 7	ABCA7	ABCX ABCA-SSN	1.20404	0
A_23_P42331	BC008832	Hs.518805	3159	HMGA1; high mobility group AT-hook 1	HMGA1	MGC12816 MGC4854 HMG-R MGC4242 HMGIY	1.20389	0
A_23_P113429	AK056141	Hs.292419	257068	PLCXD2; phosphatidylinositol-specific phospholipase C, X domain containing 2	PLCXD2	FLJ31579	1.20384	0
A_23_P53198	AB048286	Hs.334305	84649	DGAT2; diacylglycerol O-acyltransferase homolog 2 (mouse)	DGAT2	HMFN1045 DKFZp686A15125	1.20364	0
A_23_P82651	NM_002523	Hs.3281	4885	NPTX2; neuronal pentraxin II	NPTX2	NP-II NP2	1.20363	0
A_23_P37111	AB028449	Hs.87889	23405	DICER1; Dicer1, Dcr-1 homolog (Drosophila)	DICER1	Dicer HERNA KIAA0928	1.20361	0
A_23_P348257	NM_014840	Hs.524692	9891	ARK5; AMP-activated protein kinase family member 5	ARK5	KIAA0537	1.20321	0
A_23_P149090							1.20315	0
A_23_P9621	U32645	Hs.271940	2000	ELF4; E74-like factor 4 (ets domain transcription factor)	ELF4	MEF ELFR	1.20306	0
A_23_P85083	AY099086	Hs.644617	158800	OTEX; paired-like homeobox protein OTEX	OTEX	PEPP1	1.20305	0
A_23_P94429							1.20301	0
A_23_P128751	AJ238044	Hs.525572	624	BDKRB2; bradykinin receptor B2	BDKRB2	DKFZp686O088 BRB2 BK-2 BK2 B2R BKR2	1.20291	0
A_23_P201628	J03202	Hs.609663	3915	LAMC1; laminin, gamma 1 (formerly LAMB2)	LAMC1	LAMB2 MGC87297	1.20282	0
A_23_P73787	AF469196	Hs.375178	170685	NUDT10; nudix (nucleoside diphosphate linked moiety X)-type motif 10	NUDT10	hDIPP3alpha DIPP3a	1.20274	0
A_23_P31460	BC011802	Hs.61635	26872	STEAP1; six transmembrane epithelial antigen of the prostate 1	STEAP1	MGC19484 PRSS24 STEAP	1.20261	0
A_23_P124603							1.20238	0
A_23_P213424	NM_003633	Hs.104925	8507	ENC1; ectodermal-neural cortex (with BTB-like domain)	ENC1	PIG10 NRPB CCL28 ENC-1 TP53I10	1.20228	0
A_23_P106158	AK022680	Hs.256034	79944	C14orf160; chromosome 14 open reading frame 160	C14orf160	FLJ12618 L2HGDH	1.20197	0
A_23_P103082	NM_005488	Hs.474705	10043	TOM1; target of myb1 (chicken)	TOM1	-	1.20195	0
A_23_P32700	U95032	Hs.523543					1.20176	0
A_23_P394986	NM_153836	Hs.30917	200407	CREG2; cellular repressor of E1A-stimulated genes 2	CREG2	-	1.20134	0
A_23_P94133	NM_015029	Hs.252828	10940	POP1; processing of precursor 1, ribonuclease P/MRP subunit (S. cerevisiae)	POP1	KIAA0061 MGC17365	1.20062	0
A_23_P425915	NM_153711	Hs.134795	254228	C6orf188; chromosome 6 open reading frame 188	C6orf188	dJ493F7.3 MGC45451	1.20055	0
A_23_P432598	NM_152284	Hs.183861	92421	CHMP4C; chromatin modifying protein 4C	CHMP4C	MGC22825 Shax3	1.20047	0
A_23_P124164	BC019849	Hs.512661	57461	KIAA1160; KIAA1160 protein	KIAA1160	-	1.20033	0
A_23_P4764	NM_000208	Hs.591381	3643	INSR; insulin receptor	INSR	-	1.20027	0
A_23_P162525	AJ006778	Hs.295732	27340	DRIM; down-regulated in metastasis	DRIM	-	1.20026	0
A_23_P62002	U22386	Hs.591402	1435	CSF1; colony stimulating factor 1 (macrophage)	CSF1	MCSF MGC31930	1.2002	0
A_23_P250231	BC032799	Hs.563443	56311	ANKRD7; ankyrin repeat domain 7	ANKRD7	TSA806	1.20019	0
A_23_P106117	AJ011785	Hs.194756	4990	SIX6; sine oculis homeobox homolog 6 (Drosophila)	SIX6	OPTX2 Six9	1.19991	0
A_23_P381505	NM_174949						1.19963	0
A_23_P386254	NM_001189	Hs.590927	579	BAPX1; bagpipe homeobox homolog 1 (Drosophila)	BAPX1	NKX3B NKX3-2 NKX3.2	1.19954	0
A_23_P79758	AK095678	Hs.643369	151009	FLJ38359; hypothetical protein FLJ38359	FLJ38359	DKFZp686K04236	1.1995	0
A_23_P416106	NM_004286	Hs.276925	9567	GTPBP1; GTP binding protein 1	GTPBP1	HSPC018 GP-1 MGC20069 GP1	1.19906	0
A_23_P74309	AB007933	Hs.129729	9722	CAPON; C-terminal PDZ domain ligand of neuronal nitric oxide synthase	CAPON	KIAA0464	1.19906	0
A_23_P216080	AF241830						1.19874	0
A_23_P377197	NM_012219	Hs.527021	22808	MRAS; muscle RAS oncogene homolog	MRAS	RRAS3 M-RAs R-RAS3	1.19851	0
A_23_P118384	AK000746	Hs.46679	404093	CUEDC1; CUE domain containing 1	CUEDC1	DKFZp547L163 FLJ20739	1.19818	0
A_23_P28133	BC035757	Hs.42091	6344	SCTR; secretin receptor	SCTR	SR	1.19816	0
A_23_P99529	AF128625	Hs.569310	9578	CDC42BPB; CDC42 binding protein kinase beta (DMPK-like)	CDC42BPB	KIAA1124 MRCKB	1.19788	0
A_23_P150935	BC032583	Hs.524399	10024	TROAP; trophinin associated protein (tastin)	TROAP	TASTIN	1.1977	0
A_23_P134729	NM_018608						1.19765	0
A_23_P76774	AY177407	Hs.440438	145258	GSC; goosecoid	GSC	-	1.19765	0
A_23_P77489	BC000748	Hs.511743	10381	TUBB3; tubulin, beta 3	TUBB3	TUBB4 MC1R beta-4	1.19764	0
A_23_P309779	NM_018177	Hs.396494	55728	N4BP2; Nedd4 binding protein 2	N4BP2	B3BP KIAA1413 FLJ10680	1.19755	0
A_23_P31064	NM_015529						1.19738	0
A_23_P126013	U52152	Hs.66726	3765	KCNJ9; potassium inwardly-rectifying channel, subfamily J, member 9	KCNJ9	KIR3.3 GIRK3	1.1972	0
A_23_P156811							1.19706	0
A_23_P71241	AF086539	Hs.488282	23480	SEC61G; Sec61 gamma subunit	SEC61G	SSS1	1.19695	0
A_23_P414856	NM_033224	Hs.349150	5814	PURB; purine-rich element binding protein B	PURB	PURBETA	1.19693	0
A_23_P36456	NM_018183	Hs.577403	55206	SBNO1; sno, strawberry notch homolog 1 (Drosophila)	SBNO1	FLJ10701 MOP3 FLJ10833 Sno	1.19693	0
A_23_P139820	AB004857	Hs.505545	4891	SLC11A2; solute carrier family 11 (proton-coupled divalent metal ion transporters), member 2	SLC11A2	DCT1 DMT1 NRAMP2	1.19625	0
A_23_P501604	NM_033660						1.19601	0
A_23_P212016	X77777						1.19592	0
A_23_P370097	NM_152388	Hs.12319	65062	ALS2CR4; amyotrophic lateral sclerosis 2 (juvenile) chromosome region, candidate 4	ALS2CR4	FLJ33282 DKFZp313L091	1.19585	0
A_23_P7719	BC025747	Hs.412418	153328	LOC153328; similar to CG4995 gene product	LOC153328	-	1.19583	0
A_23_P258633	X05290	Hs.435609	7054	TH; tyrosine hydroxylase	TH	TYH	1.19582	0
A_23_P143243	BC021931	Hs.642680	1051	CEBPB; CCAAT/enhancer binding protein (C/EBP), beta	CEBPB	CRP2 LAP IL6DBP C/EBP-beta TCF5 NF-IL6 MGC32080	1.19566	0
A_23_P167367	BC013998	Hs.643588	5308	PITX2; paired-like homeodomain transcription factor 2	PITX2	IGDS IDG2 RS RIEG PTX2 IGDS2 Brx1 ARP1 RIEG1 IHG2 IRID2 RGS Otlx2 MGC20144	1.19552	0
A_23_P157895	NM_021240	Hs.189174	58524	DMRT3; doublesex and mab-3 related transcription factor 3	DMRT3	DMRTA3	1.19538	0
A_23_P417743	NM_000483	Hs.75615	344	APOC2; apolipoprotein C-II	APOC2	MGC75082	1.19529	0
A_23_P60047	AF049910	Hs.279245	6867	TACC1; transforming, acidic coiled-coil containing protein 1	TACC1	DKFZp686K18126 Ga55 KIAA1103	1.19491	0
A_23_P52668	AJ012371	Hs.13967	10004	NAALADL1; N-acetylated alpha-linked acidic dipeptidase-like 1	NAALADL1	I100 NAALADASEL	1.19485	0
A_23_P163306	NM_032866	Hs.148989	84952	CGNL1; cingulin-like 1	CGNL1	FLJ14957 JACOP KIAA1749	1.1947	0
A_23_P202715	NM_016621	Hs.502458	51317	PHF21A; PHD finger protein 21A	PHF21A	BHC80 KIAA1696 BM-006	1.19469	0
A_23_P159893	NM_145234	Hs.496587	91851	CHRDL1; chordin-like 1	CHRDL1	dA141H5.1 NRLN1 VOPT CHL	1.19449	0
A_23_P200772	NM_016620	Hs.173001	84146	ZNF644; zinc finger protein 644	ZNF644	BM-005 MGC70410 MGC60165 Zep-2 KIAA1221	1.19446	0
A_23_P427468	AB067518	Hs.484289	54540	FLJ10404; hypothetical protein FLJ10404	FLJ10404	DKFZp313I142 KIAA1931	1.19411	0
A_23_P9416	Z11559	Hs.642741					1.19401	0
A_23_P143173	BC042041	Hs.632270					1.19392	0
A_23_P107775	AF442729	Hs.590943	147744	MDAC1; MDAC1	MDAC1	-	1.19365	0
A_23_P52121	AF012281	Hs.444751	5174	PDZK1; PDZ domain containing 1	PDZK1	CAP70 PDZD1 CLAMP	1.19326	0
A_23_P171385	NM_032335	Hs.356501	84295	PHF6; PHD finger protein 6	PHF6	MGC14797	1.19324	0
A_23_P145889	AB020641	Hs.430742	5218	PFTK1; PFTAIRE protein kinase 1	PFTK1	KIAA0834 PFTAIRE1	1.19323	0
A_23_P23227	S75548	Hs.440833	5586	PKN2; protein kinase N2	PKN2	PRO2042 PRKCL2 MGC71074 PRK2	1.19317	0
A_23_P217831	AF288391	Hs.518662	116496	C1orf24; chromosome 1 open reading frame 24	C1orf24	NIBAN	1.193	0
A_23_P153086	NM_024805	Hs.32766	79863	C18orf22; chromosome 18 open reading frame 22	C18orf22	FLJ21172 HsT169	1.19289	0
A_23_P213772	AB040952	Hs.591741	55722	Cep72; centrosomal protein 72 kDa	Cep72	KIAA1519 FLJ10565	1.19286	0
A_23_P89365	BC021906	Hs.100217	752	FMNL1; formin-like 1	FMNL1	MGC21878 FMNL C17orf1B C17orf1 FHOD4 MGC1894 KW-13	1.19284	0
A_23_P3274	BC042054	Hs.567396	9543	PUNC; putative neuronal cell adhesion molecule	PUNC	HsT18880	1.19254	0
A_23_P156417	BC008481	Hs.132902	10486	CAP2; CAP, adenylate cyclase-associated protein, 2 (yeast)	CAP2	-	1.19218	0
A_23_P300124	NM_144775	Hs.513986	140775	SMCR8; Smith-Magenis syndrome chromosome region, candidate 8	SMCR8	-	1.19192	0
A_23_P217178	AF064589						1.19165	0
A_23_P112086	M97925						1.19121	0
A_23_P7752	AK027867	Hs.156967	57556	SEMA6A; sema domain, transmembrane domain (TM), and cytoplasmic domain, (semaphorin) 6A	SEMA6A	VIA KIAA1368 sema VIa SEMAQ SEMA SEMA6A1 HT018	1.19103	0
A_23_P218225	NM_014298	Hs.513484	23475	QPRT; quinolinate phosphoribosyltransferase (nicotinate-nucleotide pyrophosphorylase (carboxylating))	QPRT	QPRTase	1.19098	0
A_23_P112974	NM_006884	Hs.55967	6474	SHOX2; short stature homeobox 2	SHOX2	OG12X SHOT OG12 OGI2X	1.19074	0
A_23_P92571	NM_024949	Hs.333179	80014	BOMB; BH3-only member B protein	BOMB	FLJ22029	1.19045	0
A_23_P52931	AB065742						1.19037	0
A_23_P79471	Z46376						1.19019	0
A_23_P111766	M22612	Hs.511522					1.19015	0
A_23_P86411	NM_017433	Hs.131367	53904	MYO3A; myosin IIIA	MYO3A	DFNB30	1.19001	0
A_23_P355525	NM_173497	Hs.535293	143279	HECTD2; HECT domain containing 2	HECTD2	-	1.18985	0
A_23_P10701	NM_173075	Hs.479602	323	APBB2; amyloid beta (A4) precursor protein-binding, family B, member 2 (Fe65-like)	APBB2	FE65L FE65L1 MGC35575	1.18968	0
A_23_P136232	NM_017813	Hs.591872	54928	IMPA3; myo-inositol monophosphatase A3	IMPA3	FLJ20421	1.18899	0
A_23_P435002	NM_152546	Hs.107622	153443	SRFBP1; serum response factor binding protein 1	SRFBP1	P49 FLJ25286 STRAP p49/STRAP	1.18891	0
A_23_P122815	AK074862	Hs.643549					1.18887	0
A_23_P146943							1.18826	0
A_23_P114895							1.18807	0
A_23_P203075	NM_020886	Hs.503891	57646	USP28; ubiquitin specific protease 28	USP28	KIAA1515	1.18801	0
A_23_P76488	U77085	Hs.436298	2012	EMP1; epithelial membrane protein 1	EMP1	CL-20 TMP	1.18765	0
A_23_P340796	NM_007077	Hs.293411	11154	AP4S1; adaptor-related protein complex 4, sigma 1 subunit	AP4S1	CLA20 CLAPS4 AP47B	1.18755	0
A_23_P103398	L43964	Hs.25363	5664	PSEN2; presenilin 2 (Alzheimer disease 4)	PSEN2	AD3L STM2 PS2 AD4	1.18754	0
A_23_P156067	NM_032042	Hs.127788	83989	DKFZP564D172; hypothetical protein DKFZp564D172	DKFZP564D172	-	1.18749	0
A_23_P18579	NM_006607	Hs.176503	23216	TBC1D1; TBC1 (tre-2/USP6, BUB2, cdc16) domain family, member 1	TBC1D1	TBC KIAA1108 TBC1	1.18729	0
A_23_P74264	AB007928	Hs.374987	23252	KIAA0459; KIAA0459 protein	KIAA0459	-	1.1871	0
A_23_P59035	NM_004828	Hs.194721	9436	NCR2; natural cytotoxicity triggering receptor 2	NCR2	LY95 dJ149M18.1 NKP44 NK-p44	1.18703	0
A_23_P96383	NM_006307	Hs.15154	8406	SRPX; sushi-repeat-containing protein, X-linked	SRPX	ETX1	1.18702	0
A_23_P335958	NM_152529	Hs.516604	151556	GPR155; G protein-coupled receptor 155	GPR155	DEPDC3 FLJ31819 PGR22 DEP.7 FLJ39346	1.18688	0
A_23_P147098	AK056225	Hs.43297	136319	MTPN; myotrophin	MTPN	V-1 GCDP	1.18672	0
A_23_P107336	D30758	Hs.337242	9744	CENTB1; centaurin, beta 1	CENTB1	KIAA0050 ACAP1	1.18662	0
A_23_P148488	AK001334	Hs.550150	51132	RNF12; ring finger protein 12	RNF12	MGC15161 NY-REN-43 RLIM	1.18661	0
A_23_P136254	NM_000337	Hs.591727	6444	SGCD; sarcoglycan, delta (35kDa dystrophin-associated glycoprotein)	SGCD	SG-delta CMD1L MGC22567 35DAG SGD DAGD	1.18652	0
A_23_P328720	NM_020803	Hs.106601	57563	KLHL8; kelch-like 8 (Drosophila)	KLHL8	KIAA1378	1.18644	0
A_23_P125176	NM_004908						1.18639	0
A_23_P380766	NM_006035	Hs.569310	9578	CDC42BPB; CDC42 binding protein kinase beta (DMPK-like)	CDC42BPB	KIAA1124 MRCKB	1.18617	0
A_23_P112673	NM_017975						1.18607	0
A_23_P423208							1.18595	0
A_23_P118790	BC006292	Hs.513933	84314	MGC10744; hypothetical protein MGC10744	MGC10744	GRVS638 PRO1268	1.18572	0
A_23_P33856	BC001765	Hs.496710	10735	STAG2; stromal antigen 2	STAG2	DKFZp686P168 DKFZp781H1753 SA-2 bA517O1.1 SA2	1.18572	0
A_23_P61463	U57029	Hs.468478	3344	HTLF; human T-cell leukemia virus enhancer factor	HTLF	FOXN2	1.1857	0
A_23_P379155	NM_153252	Hs.170667	254065	BRWD3; bromodomain and WD repeat domain containing 3	BRWD3	BRODL FLJ38568	1.1857	0
A_23_P50919	NM_006216	Hs.38449	5270	SERPINE2; serine (or cysteine) proteinase inhibitor, clade E (nexin, plasminogen activator inhibitor type 1), member 2	SERPINE2	PI7 GDN PNI PN1	1.18559	0
A_23_P46470	AK096149	Hs.11169	54206	MIG-6; Gene 33\/Mig-6 (MIG-6)	MIG-6	GENE-33 RALT MIG6	1.18467	0
A_23_P95053	U52521	Hs.416089	27236	ARFIP1; ADP-ribosylation factor interacting protein 1 (arfaptin 1)	ARFIP1	HSU52521	1.18434	0
A_23_P50259	AB075831	Hs.137282	116115	ZNF526; zinc finger protein 526	ZNF526	KIAA1951 MGC4267 DKFZp762O059	1.18414	0
A_23_P153867	BC009828	Hs.515111	79603	LASS4; LAG1 longevity assurance homolog 4 (S. cerevisiae)	LASS4	FLJ12089 Trh1	1.18411	0
A_23_P364437	NM_022124	Hs.568788	64072	CDH23; cadherin-like 23	CDH23	DKFZp434P2350 KIAA1774 FLJ00233 FLJ36499 DFNB12 USH1D KIAA1812	1.18405	0
A_23_P132644	AB037784	Hs.444099	57552	AADACL1; arylacetamide deacetylase-like 1	AADACL1	-	1.1839	0
A_23_P417429	NM_178503						1.18387	0
A_23_P84060	AF126426	Hs.504352	50863	HNT; neurotrimin	HNT	NTM MGC60329	1.18367	0
A_23_P161686	AY194287	Hs.440379	9743	RICS; Rho GTPase-activating protein	RICS	KIAA0712 MGC1892 GRIT GC-GAP p250GAP p200RhoGAP	1.18347	0
A_23_P23598	S68616	Hs.469116	6548	SLC9A1; solute carrier family 9 (sodium/hydrogen exchanger), isoform 1 (antiporter, Na+/H+, amiloride sensitive)	SLC9A1	APNH NHE1	1.18335	0
A_23_P358344	NM_001043	Hs.78036	6530	SLC6A2; solute carrier family 6 (neurotransmitter transporter, noradrenalin), member 2	SLC6A2	NAT1 NET SLC6A5 NET1	1.18321	0
A_23_P62857	M22430	Hs.466804	5320	PLA2G2A; phospholipase A2, group IIA (platelets, synovial fluid)	PLA2G2A	sPLA2 PLAS1 PLA2S PLA2 PLA2L MOM1 PLA2B	1.18319	0
A_23_P70915	NM_032831	Hs.363308	80228	C7orf19; chromosome 7 open reading frame 19	C7orf19	FLJ12474 CBCIP2 FLJ14733	1.18309	0
A_23_P205172	BC046125	Hs.361463	2159	F10; coagulation factor X	F10	FX FXA	1.18304	0
A_23_P108599	BC027913	Hs.280604	5534	PPP3R1; protein phosphatase 3 (formerly 2B), regulatory subunit B, 19kDa, alpha isoform (calcineurin B, type I)	PPP3R1	CALNB1 CNB CNB1	1.18264	0
A_23_P250661	NM_021938	Hs.73797	56926	NCLN; nicalin homolog (zebrafish)	NCLN	-	1.1824	0
A_23_P6281	NM_001848	Hs.474053	1291	COL6A1; collagen, type VI, alpha 1	COL6A1	OPLL	1.18225	0
A_23_P61031	NM_024687	Hs.478143	79740	FLJ23049; hypothetical protein FLJ23049	FLJ23049	-	1.1822	0
A_23_P169133	NM_013318						1.18196	0
A_23_P134590	AF035587	Hs.438823	10061	ABCF2; ATP-binding cassette, sub-family F (GCN20), member 2	ABCF2	DKFZp586K1823 ABC28 HUSSY-18 EST133090 M-ABC1	1.18174	0
A_23_P62099	AF196482	Hs.123536	51438	MAGEC2; melanoma antigen family C, 2	MAGEC2	CT10 HCA587 MAGEE1 MGC13377	1.18147	0
A_23_P130435	NM_030657	Hs.162754	3982	LIM2; lens intrinsic membrane protein 2, 19kDa	LIM2	MP19	1.18146	0
A_23_P216023	D13628	Hs.369675	284	ANGPT1; angiopoietin 1	ANGPT1	ANG1 AGP1 KIAA0003 AGPT	1.18146	0
A_23_P35774	NM_024771	Hs.523753	79829	FLJ13848; hypothetical protein FLJ13848	FLJ13848	-	1.18128	0
A_23_P91562	AL833323	Hs.473894	25966	C21orf25; chromosome 21 open reading frame 25	C21orf25	DKFZp686O198 MGC71445 DKFZP586F0422 C21orf258	1.18127	0
A_23_P66798	BC007628	Hs.2785	3872	KRT17; keratin 17	KRT17	PCHC1 K17 PC2 PC	1.18118	0
A_23_P156951	Y00285	Hs.487062	3482	IGF2R; insulin-like growth factor 2 receptor	IGF2R	M6P-R CD222 MPRI CIMPR	1.18106	0
A_23_P251962	NM_033548						1.18091	0
A_23_P89334	AF111782	Hs.278488					1.18061	0
A_23_P83388	NM_031308	Hs.200412	83481	EPPK1; epiplakin 1	EPPK1	epiplakin EPIPL EPIPL1	1.18054	0
A_23_P37505	NM_130810	Hs.126403	161582	DYX1C1; dyslexia susceptibility 1 candidate 1	DYX1C1	EKN1 FLJ37882 MGC70618 DYX1 DYXC1	1.18045	0
A_23_P34818	NM_005240	Hs.352672	2117	ETV3; ets variant gene 3	ETV3	bA110J1.4 PE1 PE-1 METS	1.1803	0
A_23_P167553	BC000192	Hs.83765	1719	DHFR; dihydrofolate reductase	DHFR	-	1.18023	0
A_23_P334021	NM_000876	Hs.487062	3482	IGF2R; insulin-like growth factor 2 receptor	IGF2R	M6P-R CD222 MPRI CIMPR	1.18008	0
A_23_P54189	AB002315	Hs.497417	9870	KIAA0317; KIAA0317	KIAA0317	-	1.17985	0
A_23_P257857							1.17984	0
A_23_P153059	NM_024086	Hs.632237	79066	MGC3329; hypothetical protein MGC3329	MGC3329	-	1.17981	0
A_23_P139418	BC037341	Hs.501911	1457	CSNK2A1; casein kinase 2, alpha 1 polypeptide	CSNK2A1	CKII alpha CK2A1 CKII	1.17925	0
A_23_P8083	BC036302	Hs.241586	80740	LY6G6C; lymphocyte antigen 6 complex, locus G6C	LY6G6C	G6c NG24 C6orf24	1.17898	0
A_23_P423197							1.17896	0
A_23_P132027	AF262992	Hs.123159	6676	SPAG4; sperm associated antigen 4	SPAG4	-	1.17892	0
A_23_P161297	BC026320	Hs.17860	55753	OGDHL; oxoglutarate dehydrogenase-like	OGDHL	-	1.17876	0
A_23_P79168	AK074206	Hs.371597	51626	D2LIC; dynein 2 light intermediate chain	D2LIC	CGI-60 LIC3 DKFZP564A033	1.17846	0
A_23_P258668	AJ431196	Hs.289232	648232				1.17841	0
A_23_P97394	AF124250	Hs.36958	8412	BCAR3; breast cancer anti-estrogen resistance 3	BCAR3	NSP2 KIAA0554 SH2D3B	1.17836	0
A_23_P216132	AF332469	Hs.608111	54904	WHSC1L1; Wolf-Hirschhorn syndrome candidate 1-like 1	WHSC1L1	pp14328 NSD3 FLJ20353	1.17835	0
A_23_P253958	BC027903	Hs.567412	10234	LRRC17; leucine rich repeat containing 17	LRRC17	P37NB	1.17828	0
A_23_P46760	AF188285	Hs.279463	2658	GDF2; growth differentiation factor 2	GDF2	BMP-9 BMP9	1.17826	0
A_23_P203120	BC035930	Hs.370510	23705	IGSF4; immunoglobulin superfamily, member 4	IGSF4	DKFZp686F1789 TSLC1 SYNCAM IGSF4A sTSLC-1 BL2 ST17 NECL2	1.17818	0
A_23_P123477	U67932	Hs.584788	5150	PDE7A; phosphodiesterase 7A	PDE7A	HCP1 PDE7	1.17774	0
A_23_P45889	NM_012316	Hs.591500	23633	KPNA6; karyopherin alpha 6 (importin alpha 7)	KPNA6	IPOA7 MGC17918 KPNA7 FLJ11249	1.17754	0
A_23_P376044	NM_018725	Hs.558512	55540	IL17RB; interleukin 17 receptor B	IL17RB	IL17RH1 IL17BR EVI27 MGC5245 CRL4	1.17749	0
A_23_P434948	NM_024979	Hs.170422	23263	MCF2L; MCF.2 cell line derived transforming sequence-like	MCF2L	OST DBS ARHGEF14 FLJ12122 KIAA0362	1.17699	0
A_23_P81850	NM_003544	Hs.143080	8366	HIST1H4B; histone 1, H4b	HIST1H4B	H4FI H4/I	1.17686	0
A_23_P108170	M33666	Hs.466843	5669	PSG1; pregnancy specific beta-1-glycoprotein 1	PSG1	B1G1 FLJ90654 FLJ90598 DHFRP2 PSBG1 PBG1 PSGGA SP1 PSGIIA-a PSG IIA-d PSGIIA-b PSGIIA-c CD66f	1.17667	0
A_23_P374129	NM_000798	Hs.380681	1816	DRD5; dopamine receptor D5	DRD5	DRD1B DRD1L2 DBDR MGC10601	1.17663	0
A_23_P201268	AK026065	Hs.633762	64802	NMNAT1; nicotinamide nucleotide adenylyltransferase 1	NMNAT1	PNAT1 NMNAT PNAT-1	1.17651	0
A_23_P92744	BC018130	Hs.154299	2150	F2RL1; coagulation factor II (thrombin) receptor-like 1	F2RL1	PAR2 GPR11	1.1765	0
A_23_P41942	U93868	Hs.282387	10622	POLR3G; polymerase (RNA) III (DNA directed) polypeptide G (32kD)	POLR3G	RPC32 RPC7	1.17634	0
A_23_P212229	BC013131	Hs.250009	55207	ARL10C; ADP-ribosylation factor-like 10C	ARL10C	FLJ10702 Gie1	1.17631	0
A_23_P36544	BC001293	Hs.44276	3226	HOXC10; homeo box C10	HOXC10	MGC5259 HOX3I	1.1761	0
A_23_P24077	AK024449	Hs.47382	64115	C10orf54; chromosome 10 open reading frame 54	C10orf54	GI24	1.17554	0
A_23_P49279							1.17542	0
A_23_P151930	AL831981	Hs.511504	6938	TCF12; transcription factor 12 (HTF4, helix-loop-helix transcription factors 4)	TCF12	HEB HsT17266 HTF4	1.17541	0
A_23_P51376	NM_024522	Hs.470259	79570	FLJ12650; hypothetical protein FLJ12650	FLJ12650	-	1.17537	0
A_23_P317055	NM_173714						1.17505	0
A_23_P10385	NM_016448	Hs.632496					1.17453	0
A_23_P110184	U93162	Hs.105269	6307	SC4MOL; sterol-C4-methyl oxidase-like	SC4MOL	ERG25 DESP4	1.17449	0
A_23_P151547	BC008699						1.17442	0
A_23_P391938	NM_025008	Hs.516243	54507	TSRC1; thrombospondin repeat containing 1	TSRC1	DKFZP434K1772 PP12585 FLJ13544 PP9445 UNQ2803 PP1396	1.1743	0
A_23_P20622	NM_033331	Hs.40582	8555	CDC14B; CDC14 cell division cycle 14 homolog B (S. cerevisiae)	CDC14B	CDC14B3 hCDC14B Cdc14B1 Cdc14B2	1.17425	0
A_23_P203458	S77035	Hs.523414	3481	IGF2; insulin-like growth factor 2 (somatomedin A)	IGF2	-	1.17422	0
A_23_P55256	AB023141	Hs.463375	22834	ZNF652; zinc finger protein 652	ZNF652	KIAA0924 DKFZp781E2122	1.17387	0
A_23_P4919	BC018778	Hs.515515	10945	KDELR1; KDEL (Lys-Asp-Glu-Leu) endoplasmic reticulum protein retention receptor 1	KDELR1	ERD2.1 HDEL ERD2 PM23	1.17373	0
A_23_P155197	AL832532	Hs.477367	201562	PTPLB; protein tyrosine phosphatase-like (proline instead of catalytic arginine), member b	PTPLB	-	1.17338	0
A_23_P354320	NM_153832	Hs.632453	23432	GPR161; G protein-coupled receptor 161	GPR161	FLJ33952 RE2	1.1732	0
A_23_P28614	NM_012249	Hs.643481	23433	RHOQ; ras homolog gene family, member Q	RHOQ	ARHQ RASL7A TC10 TC10A	1.17318	0
A_23_P209559	BC036776	Hs.567312	5068	REG3A; regenerating islet-derived 3 alpha	REG3A	PAP1 REG-III INGAP REG3 HIP PAP-H PBCGF PAP	1.17291	0
A_23_P163251	NM_017705	Hs.591096	54852	MPRG; membrane progestin receptor gamma	MPRG	PAQR5 FLJ20190	1.17286	0
A_23_P113701	NM_033023	Hs.535898					1.17275	0
A_23_P356021	NM_152633	Hs.554740	2187	FANCB; Fanconi anemia, complementation group B	FANCB	FAAP95 FA2 FLJ34064 FACB FAB	1.17273	0
A_23_P55477	X68487	Hs.167046	136	ADORA2B; adenosine A2b receptor	ADORA2B	ADORA2	1.17264	0
A_23_P259012	D87462	Hs.106674	8314	BAP1; BRCA1 associated protein-1 (ubiquitin carboxy-terminal hydrolase)	BAP1	KIAA0272 hucep-6 HUCEP-13	1.17251	0
A_23_P93258	NM_003537	Hs.533292	8358	HIST1H3B; histone 1, H3b	HIST1H3B	H3FL H3/l	1.17231	0
A_23_P138294	NM_033467	Hs.591453	79258	MELL1; mel transforming oncogene-like 1	MELL1	NEPII NL1 MMEL2 NL2 MMEL1 SEP	1.1722	0
A_23_P53329	NM_024799						1.17214	0
A_23_P31031	M77830	Hs.519873	1832	DSP; desmoplakin	DSP	DPI DPII	1.17204	0
A_23_P105833	NM_017693	Hs.288809	54841	BIVM; basic, immunoglobulin-like variable motif containing	BIVM	-	1.17164	0
A_23_P132311	AK057349	Hs.517612	84645	C22orf23; chromosome 22 open reading frame 23	C22orf23	FLJ32787 dJ1039K5.6 EVG1	1.17152	0
A_23_P137228	AF000986	Hs.165856	8287	USP9Y; ubiquitin specific protease 9, Y-linked (fat facets-like, Drosophila)	USP9Y	DFFRY	1.17142	0
A_23_P361347	NM_003495	Hs.248172	8294	HIST1H4I; histone 1, H4i	HIST1H4I	H4FM H4/m H4M	1.17123	0
A_23_P31034	NM_013262	Hs.484738	29116	MYLIP; myosin regulatory light chain interacting protein	MYLIP	MIR	1.17102	0
A_23_P128967	BC032371	Hs.293970	4329	ALDH6A1; aldehyde dehydrogenase 6 family, member A1	ALDH6A1	MMSDH MMSADHA MGC40271	1.17092	0
A_23_P98282	AB008567	Hs.26915	6712	SPTBN2; spectrin, beta, non-erythrocytic 2	SPTBN2	-	1.17068	0
A_23_P85682	BC022264	Hs.191911	4774	NFIA; nuclear factor I/A	NFIA	KIAA1439 NFI-L	1.17032	0
A_23_P145657	NM_012447	Hs.592283	10734	STAG3; stromal antigen 3	STAG3	-	1.17019	0
A_23_P154876	AF178532	Hs.529408	25825	BACE2; beta-site APP-cleaving enzyme 2	BACE2	ALP56 DRAP CEAP1 BAE2 CDA13 ASP21 AEPLC ASP1	1.17007	0
A_23_P432591	NM_176816	Hs.482372	202243	KENAE; Kenae	KENAE	-	1.16971	0
A_23_P54243	U48405						1.16958	0
A_23_P334883	NM_012309	Hs.268726	22941	SHANK2; SH3 and multiple ankyrin repeat domains 2	SHANK2	ProSAP1 CTTNBP1 CORTBP1 SPANK-3 SHANK	1.16946	0
A_23_P326910	NM_138818	Hs.571628	50652	PCA3; prostate cancer antigen 3	PCA3	DD3	1.16944	0
A_23_P210283	BC034921	Hs.459927	5757	PTMA; prothymosin, alpha (gene sequence 28)	PTMA	TMSA	1.16939	0
A_23_P128575	NM_017993	Hs.128258	55068	FLJ10094; hypothetical protein FLJ10094	FLJ10094	bA64J21.1	1.16908	0
A_23_P70757	BC021224	Hs.591328	2309	FOXO3A; forkhead box O3A	FOXO3A	FKHRL1 AF6q21 DKFZp781A0677 MGC12739 FKHRL1P2 MGC31925	1.16902	0
A_23_P207036							1.16892	0
A_23_P9006	U42349	Hs.591845	7991	TUSC3; tumor suppressor candidate 3	TUSC3	D8S1992 N33 MGC13453	1.16882	0
A_23_P332169	NM_032292	Hs.584927	55249	YY1AP1; YY1 associated protein 1	YY1AP1	YAP YY1AP HCCA2 FLJ10875 FLJ13914 HCCA1	1.16879	0
A_23_P80262	AB002369	Hs.474536	8897	MTMR3; myotubularin related protein 3	MTMR3	FYVE-DSP1 KIAA0371 ZFYVE10	1.16876	0
A_23_P149476	NM_032328	Hs.134857	84288	MGC12458; hypothetical protein MGC12458	MGC12458	FLJ33608	1.1687	0
A_23_P68628	BC047673	Hs.516986	63941	APBA2BP; amyloid beta (A4) precursor protein-binding, family A, member 2 binding protein	APBA2BP	dJ63M2.4 SYTIP2 XB51 NIP1 EFCBP3 dJ63M2.5 NECAB3	1.16867	0
A_23_P145786	NM_032951	Hs.520943	7458	WBSCR1; Williams-Beuren syndrome chromosome region 1	WBSCR1	EIF4H KIAA0038 WSCR1	1.16838	0
A_23_P169553	NM_021032	Hs.584758	2257	FGF12; fibroblast growth factor 12	FGF12	FHF1 FGF12B	1.16837	0
A_23_P51297	NM_004284	Hs.191164	9557	CHD1L; chromodomain helicase DNA binding protein 1-like	CHD1L	ALC1 CHDL FLJ22530	1.16824	0
A_23_P140614	AK093104	Hs.375441	283796	FLJ35785; hypothetical protein FLJ35785	FLJ35785	-	1.16822	0
A_23_P325470	NM_003547	Hs.553507	8369	HIST1H4G; histone 1, H4g	HIST1H4G	H4FL H4/l	1.16816	0
A_23_P68182	BC009647	Hs.284255	250	ALPP; alkaline phosphatase, placental (Regan isozyme)	ALPP	PLAP ALP	1.16815	0
A_23_P95287	AL833300	Hs.1565	4734	NEDD4; neural precursor cell expressed, developmentally down-regulated 4	NEDD4	KIAA0093	1.16805	0
A_23_P109643	BC011858	Hs.107812	80325	ABTB1; ankyrin repeat and BTB (POZ) domain containing 1	ABTB1	BPOZ PP2259 EF1ABP MGC20585	1.16796	0
A_23_P404045	NM_005957	Hs.214142	4524	MTHFR; 5,10-methylenetetrahydrofolate reductase (NADPH)	MTHFR	-	1.16791	0
A_23_P123060	M73780	Hs.592171	3696	ITGB8; integrin, beta 8	ITGB8	-	1.16782	0
A_23_P156484	AF146277	Hs.485518	23607	CD2AP; CD2-associated protein	CD2AP	DKFZP586H0519 CMS	1.16772	0
A_23_P167081	U22680						1.16762	0
A_23_P29341	BC045765	Hs.149035	85358	SHANK3; SH3 and multiple ankyrin repeat domains 3	SHANK3	SPANK-2 PSAP2 PROSAP2 KIAA1650	1.16738	0
A_23_P29185	NM_015281						1.1669	0
A_23_P352905	NM_003378	Hs.587325	7425	VGF; VGF nerve growth factor inducible	VGF	-	1.16662	0
A_23_P217637							1.16644	0
A_23_P115492	NM_024749	Hs.96885	79805	FLJ12505; hypothetical protein FLJ12505	FLJ12505	-	1.16637	0
A_23_P219084	BC013603	Hs.435302	7551	ZNF3; zinc finger protein 3 (A8-51)	ZNF3	HF.12 KOX25 PP838 Zfp113 FLJ20216 A8-51	1.16609	0
A_23_P150979	AF414087	Hs.348419	118430	LOC118430; small breast epithelial mucin	LOC118430	-	1.16607	0
A_23_P336644	NM_145034	Hs.602857	64163	IFRG15; interferon responsive gene 15	IFRG15	-	1.16607	0
A_23_P155185	NM_024524						1.16598	0
A_23_P30593	X54412	Hs.590892	1297	COL9A1; collagen, type IX, alpha 1	COL9A1	DJ149L1.1.2 MED	1.16525	0
A_23_P306933	NM_139283	Hs.13854	160760	TA-PP2C; T-cell activation protein phosphatase 2C	TA-PP2C	DKFZp686M07120	1.16524	0
A_23_P169966	AJ295276	Hs.147472	64446	DNAI2; dynein, axonemal, intermediate polypeptide 2	DNAI2	-	1.1652	0
A_23_P304480	NM_015381	Hs.436854	25817	FAM19A5; family with sequence similarity 19 (chemokine (C-C motif)-like), member A5	FAM19A5	QLLK5208 TAFA-5 UNQ5208 TAFA5	1.16509	0
A_23_P169800	AF359563	Hs.549405	83943	IMMP2L; IMP2 inner mitochondrial membrane protease-like (S. cerevisiae)	IMMP2L	IMP2	1.16507	0
A_23_P200670	NM_024763	Hs.49421	79819	FLJ23129; hypothetical protein FLJ23129	FLJ23129	-	1.16487	0
A_23_P123265	AK075477	Hs.279696	25870	SUMF2; sulfatase modifying factor 2	SUMF2	MGC99485 DKFZp66I1024	1.16482	0
A_23_P375906	NM_002747	Hs.433728	5596	MAPK4; mitogen-activated protein kinase 4	MAPK4	Erk4 p63MAPK ERK3 PRKM4	1.16471	0
A_23_P429555	NM_018534	Hs.471200	8828	NRP2; neuropilin 2	NRP2	NPN2 VEGF165R2 NP2 PRO2714	1.1644	0
A_23_P206359	Z13009	Hs.461086	999	CDH1; cadherin 1, type 1, E-cadherin (epithelial)	CDH1	CDHE Arc-1 UVO ECAD LCAM	1.16434	0
A_23_P64204	U54996	Hs.503886	9183	ZW10; ZW10 homolog, centromere/kinetochore protein (Drosophila)	ZW10	HZW10	1.1642	0
A_23_P21722							1.16411	0
A_23_P112352	AB033084	Hs.494163	9615	GDA; guanine deaminase	GDA	CYPIN GUANASE MGC9982 KIAA1258 NEDASIN	1.16411	0
A_23_P207537	BC004448	Hs.91448	11072	DUSP14; dual specificity phosphatase 14	DUSP14	MKP6 MKP-L	1.16398	0
A_23_P53039	U13680	Hs.2795	3939	LDHA; lactate dehydrogenase A	LDHA	PIG19 LDH1	1.16361	0
A_23_P122906	NM_015570	Hs.21631	26053	AUTS2; autism susceptibility candidate 2	AUTS2	MGC13140 KIAA0442	1.1632	0
A_23_P214727	AB030566	Hs.632612	81491	GPR63; G protein-coupled receptor 63	GPR63	PSP24B PSP24(beta)	1.16295	0
A_23_P351305	NM_152704	Hs.528335	219287	FLJ25477; hypothetical protein FLJ25477	FLJ25477	-	1.16289	0
A_23_P135417							1.16279	0
A_23_P253723	AF012270	Hs.352262	10692	RRH; retinal pigment epithelium-derived rhodopsin homolog	RRH	-	1.16265	0
A_23_P201238	NM_030918	Hs.192326	81609	SNX27; sorting nexin family member 27	SNX27	MGC20471 MY014 KIAA0488	1.16264	0
A_23_P168403	U04270						1.1626	0
A_23_P258754	BC024211	Hs.308045	23397	BRRN1; barren homolog (Drosophila)	BRRN1	MGC4616 HCAP-H	1.16259	0
A_23_P64873	BC005322	Hs.642609					1.16245	0
A_23_P200843	U29589						1.1624	0
A_23_P139297	AK074242	Hs.591987	54765	TRIM44; tripartite motif-containing 44	TRIM44	MGC3490 MC7 HSA249128 DIPB	1.16206	0
A_23_P422714	NM_006502	Hs.439153	5429	POLH; polymerase (DNA directed), eta	POLH	RAD30A XP-V XPV	1.16197	0
A_23_P48669	AK098653	Hs.84113	1033	CDKN3; cyclin-dependent kinase inhibitor 3 (CDK2-associated dual specificity phosphatase)	CDKN3	CDI1 KAP MGC70625 FLJ25787 CIP2 KAP1	1.1615	0
A_23_P137797	X98330	Hs.109514	6262	RYR2; ryanodine receptor 2 (cardiac)	RYR2	VTSIP	1.16122	0
A_23_P116980	NM_003324	Hs.198853	83695	MGC13204; hypothetical protein MGC13204	MGC13204	HKMT1188	1.1611	0
A_23_P158257	NM_012148						1.16101	0
A_23_P207180	NM_022579	Hs.406754	1442	CSH1; chorionic somatomammotropin hormone 1 (placental lactogen)	CSH1	CSMT CSA PL	1.16086	0
A_23_P23542	NM_024813	Hs.444421	79871	FLJ13150; hypothetical protein FLJ13150	FLJ13150	-	1.16079	0
A_23_P384024	NM_174908	Hs.478682	152137	C3orf6; chromosome 3 open reading frame 6	C3orf6	YMER	1.16042	0
A_23_P65870	BC041691	Hs.591115	26263	FBXO22; F-box protein 22	FBXO22	FBX22 FLJ13986	1.16039	0
A_23_P88543							1.16038	0
A_23_P113212	AK000996	Hs.126598	55076	TMEM45A; transmembrane protein 45A	TMEM45A	DERP7 FLJ10134	1.16026	0
A_23_P110692	AK096465	Hs.134885	91975	ZNF300; zinc finger protein 300	ZNF300	-	1.16001	0
A_23_P5273	AK074102	Hs.408708	22904	KIAA0963; KIAA0963	KIAA0963	FLJ00173	1.15937	0
A_23_P360964	NM_145056	Hs.515490	147906	MGC15476; thymus expressed gene 3-like	MGC15476	-	1.15895	0
A_23_P101141	AK000463	Hs.272800					1.15895	0
A_23_P67503	NM_002446	Hs.466743	4294	MAP3K10; mitogen-activated protein kinase kinase kinase 10	MAP3K10	MLK2 MST	1.15866	0
A_23_P374233	NM_173358	Hs.558712	6757	SSX2; synovial sarcoma, X breakpoint 2	SSX2	HD21 SSX HOM-MEL-40 MGC3884 MGC15364	1.15856	0
A_23_P73982	NM_018087	Hs.476525	55706	TMEM48; transmembrane protein 48	TMEM48	FLJ34120 FLJ10407 FLJ12556	1.15832	0
A_23_P44004	AF111105	Hs.145605	10746	MAP3K2; mitogen-activated protein kinase kinase kinase 2	MAP3K2	MEKK2 MEKK2B	1.15815	0
A_23_P168836	BC042599	Hs.491322	2185	PTK2B; PTK2B protein tyrosine kinase 2 beta	PTK2B	PYK2 FAK2 CAKB RAFTK FADK2 PTK CADTK PKB	1.15798	0
A_23_P1322	BC002862						1.15787	0
A_23_P148255	BC013098	Hs.169246	4101	MAGEA2; melanoma antigen family A, 2	MAGEA2	MAGE2 MAGEA2A	1.1578	0
A_23_P428738	NM_001145	Hs.283749	6038	RNASE4; ribonuclease, RNase A family, 4	RNASE4	RNS4 MGC9306	1.15735	0
A_23_P404064	NM_007146	Hs.463569					1.15734	0
A_23_P88411	AF052059	Hs.181300	6400	SEL1L; sel-1 suppressor of lin-12-like (C. elegans)	SEL1L	IBD2 SEL1-LIKE PRO1063	1.15731	0
A_23_P116890	NM_006249	Hs.73031	5544	PRB3; proline-rich protein BstNI subfamily 3	PRB3	G1 PRG	1.15723	0
A_23_P16708	NM_032845						1.15696	0
A_23_P158513							1.15652	0
A_23_P37251	BC014984	Hs.179312	6617	SNAPC1; small nuclear RNA activating complex, polypeptide 1, 43kDa	SNAPC1	SNAP43 PTFgamma	1.15651	0
A_23_P354694	NM_003882	Hs.492974	8840	WISP1; WNT1 inducible signaling pathway protein 1	WISP1	WISP1i CCN4	1.15648	0
A_23_P170761	BC008741	Hs.480311	10611	PDLIM5; PDZ and LIM domain 5	PDLIM5	ENH LIM L9	1.15641	0
A_23_P26107	AL833367	Hs.282855	64864	FLJ12994; hypothetical protein FLJ12994	FLJ12994	FLJ21104	1.15614	0
A_23_P49878	BC005004	Hs.592116	54478	FAM64A; family with sequence similarity 64, member A	FAM64A	FLJ10491 FLJ10156	1.15604	0
A_23_P64879	D50312	Hs.102308	3764	KCNJ8; potassium inwardly-rectifying channel, subfamily J, member 8	KCNJ8	uKATP-1 KIR6.1	1.15601	0
A_23_P71037	BC015511	Hs.512234	3569	IL6; interleukin 6 (interferon, beta 2)	IL6	HSF HGF IL-6 BSF2 IFNB2	1.15595	0
A_23_P61478							1.1557	0
A_23_P147647	BC020740	Hs.591727	6444	SGCD; sarcoglycan, delta (35kDa dystrophin-associated glycoprotein)	SGCD	SG-delta CMD1L MGC22567 35DAG SGD DAGD	1.15536	0
A_23_P410725	NM_152356	Hs.631634	126069	ZNF491; zinc finger protein 491	ZNF491	FLJ34791	1.15491	0
A_23_P152289	U05227	Hs.484068	10966	RAB40B; RAB40B, member RAS oncogene family	RAB40B	SEC4L RAR	1.15488	0
A_23_P167324	U50928	Hs.181272	5311	PKD2; polycystic kidney disease 2 (autosomal dominant)	PKD2	PKD4 APKD2	1.15481	0
A_23_P14157	NM_014934	Hs.157002	22873	DZIP1; DAZ interacting protein 1	DZIP1	DZIPt1 DZIP KIAA0996	1.15476	0
A_23_P205428	X74143	Hs.525266	2291	FOXG1A; forkhead box G1A	FOXG1A	KHL2 HBF2 FKHL2 HBF-2 HBF-G2 BF2 HFK2	1.15471	0
A_23_P40535	X59656	Hs.592205	1399	CRKL; v-crk sarcoma virus CT10 oncogene homolog (avian)-like	CRKL	-	1.15454	0
A_23_P85218	X71135						1.15428	0
A_23_P368882	NM_152647	Hs.643456	2585	GALK2; galactokinase 2	GALK2	GK2 MGC1745	1.15426	0
A_23_P12911	AF264781	Hs.303025	53838	C11orf24; chromosome 11 open reading frame 24	C11orf24	DM4E3	1.15421	0
A_23_P34460	AB021981	Hs.448979	23443	SLC35A3; solute carrier family 35 (UDP-N-acetylglucosamine (UDP-GlcNAc) transporter), member A3	SLC35A3	DKFZp781P1297	1.15418	0
A_23_P210300	NM_018263	Hs.119815	55252	ASXL2; additional sex combs like 2 (Drosophila)	ASXL2	KIAA1685 ASXH2 FLJ10898 DKFZp686C1968	1.15409	0
A_23_P2181	AF169802	Hs.414362	51700	CYB5R2; cytochrome b5 reductase b5R.2	CYB5R2	B5R.2	1.15374	0
A_23_P253734	NM_018941	Hs.127675	2055	CLN8; ceroid-lipofuscinosis, neuronal 8 (epilepsy, progressive with mental retardation)	CLN8	EPMR	1.1535	0
A_23_P93613	AK002024	Hs.44693	4289	MKLN1; muskelin 1, intracellular mediator containing kelch motifs	MKLN1	FLJ11162	1.15339	0
A_23_P49436	NM_001116	Hs.391860	115	ADCY9; adenylate cyclase 9	ADCY9	-	1.15336	0
A_23_P48438	AJ313429	Hs.98669	113622	ADPRHL1; ADP-ribosylhydrolase like 1	ADPRHL1	ARH2	1.15333	0
A_23_P61230	NM_004712	Hs.514590	9146	HGS; hepatocyte growth factor-regulated tyrosine kinase substrate	HGS	HRS ZFYVE8	1.15332	0
A_23_P34031	BC009232	Hs.522654	9502	XAGE2; X antigen family, member 2	XAGE2	XAGE-2 GAGED3	1.15314	0
A_23_P123544	AK023537	Hs.279704	54108	CHRAC1; chromatin accessibility complex 1	CHRAC1	YCL1 CHARC1 CHRAC15 CHARC15	1.15309	0
A_23_P117576	AF039918	Hs.131555	957	ENTPD5; ectonucleoside triphosphate diphosphohydrolase 5	ENTPD5	NTPDase-5 PCPH CD39L4	1.15285	0
A_23_P60101	AK024191	Hs.512740	79943	FLJ14129; hypothetical protein FLJ14129	FLJ14129	-	1.15261	0
A_23_P410712	NM_144697	Hs.54680	148523	C1orf51; chromosome 1 open reading frame 51	C1orf51	FLJ25889	1.1525	0
A_23_P160297	NM_032884	Hs.194610	84970	MGC15882; hypothetical protein MGC15882	MGC15882	-	1.1523	0
A_23_P406932	NM_173713						1.15228	0
A_23_P3681	AL834404	Hs.444046	81831	NETO2; neuropilin (NRP) and tolloid (TLL)-like 2	NETO2	FLJ14724 FLJ10430 NEOT2 FLJ90456	1.15206	0
A_23_P203305	BC023595	Hs.502223	196294	FLJ25059; hypothetical protein FLJ25059	FLJ25059	-	1.152	0
A_23_P372944	NM_138461	Hs.135997	116211	TM4SF19; transmembrane 4 L six family member 19	TM4SF19	-	1.15176	0
A_23_P78344	U09716	Hs.465295	3998	LMAN1; lectin, mannose-binding, 1	LMAN1	gp58 FMFD1 MR60 MCFD1 F5F8D ERGIC53 ERGIC-53	1.15146	0
A_23_P396842	NM_152734	Hs.433381	221477	C6orf89; chromosome 6 open reading frame 89	C6orf89	FLJ25357	1.15139	0
A_23_P336612	NM_173528	Hs.130979	161502	C15orf26; chromosome 15 open reading frame 26	C15orf26	FLJ38615	1.15091	0
A_23_P203767	AF257182	Hs.502176	55366	LGR4; leucine-rich repeat-containing G protein-coupled receptor 4	LGR4	GPR48	1.15083	0
A_23_P313031	NM_178530						1.15082	0
A_23_P37497	NM_004998	Hs.370392	4643	MYO1E; myosin IE	MYO1E	myosin MYO1C	1.15073	0
A_23_P61732	BC027910	Hs.512773	83878	USHBP1; Usher syndrome 1C binding protein 1	USHBP1	AIEBP MCC2 FLJ90681	1.15066	0
A_23_P30813	NM_003541	Hs.528055	8294	HIST1H4I; histone 1, H4i	HIST1H4I	H4FM H4/m H4M	1.15065	0
A_23_P209011	NM_058243	Hs.187763	23476	BRD4; bromodomain containing 4	BRD4	HUNKI MCAP CAP	1.15064	0
A_23_P140760	AB049169	Hs.383403	222487	GPR97; G protein-coupled receptor 97	GPR97	GPR-97 PGR26 Pb99	1.15057	0
A_23_P169319	NM_145283	Hs.494395	158046	C9orf121; chromosome 9 open reading frame 121	C9orf121	-	1.15015	0
A_23_P169423	NM_017811	Hs.11184	54926	UBE2R2; ubiquitin-conjugating enzyme E2R 2	UBE2R2	UBC3B FLJ20419 MGC10481 CDC34B	1.15	0
A_23_P4653	BC025318						1.14991	0
A_23_P12549	NM_019043	Hs.310421	54518	APBB1IP; amyloid beta (A4) precursor protein-binding, family B, member 1 interacting protein	APBB1IP	RARP1 PREL1 INAG1 RIAM	1.1499	0
A_23_P16941	AF073299	Hs.250083	6549	SLC9A2; solute carrier family 9 (sodium/hydrogen exchanger), isoform 2	SLC9A2	NHE2	1.14987	0
A_23_P12816	AF155827	Hs.463677	3070	HELLS; helicase, lymphoid-specific	HELLS	PASG FLJ10339 SMARCA6 LSH	1.14985	0
A_23_P76435	AK094319	Hs.369624	283459	15E1.2; hypothetical protein 15E1.2	15E1.2	-	1.14899	0
A_23_P30363	U90441	Hs.519568	8974	P4HA2; procollagen-proline, 2-oxoglutarate 4-dioxygenase (proline 4-hydroxylase), alpha polypeptide II	P4HA2	-	1.14859	0
A_23_P101801	M18930	Hs.182385	3249	HPN; hepsin (transmembrane protease, serine 1)	HPN	TMPRSS1	1.14851	0
A_23_P156489	U32659	Hs.41724	3605	IL17; interleukin 17 (cytotoxic T-lymphocyte-associated serine esterase 8)	IL17	IL-17A IL-17 CTLA8	1.14847	0
A_23_P9501							1.14834	0
A_23_P166100	NM_021156	Hs.169358	56255	DJ971N18.2; hypothetical protein DJ971N18.2	DJ971N18.2	KIAA1162	1.14831	0
A_23_P68457	AB037825	Hs.371794	57169	KIAA1404; KIAA1404 protein	KIAA1404	FLJ11277	1.14782	0
A_23_P42087	NM_004332	Hs.10136	670	BPHL; biphenyl hydrolase-like (serine hydrolase; breast epithelial mucin-associated antigen)	BPHL	MCNAA Bph-rp	1.14773	0
A_23_P108221	AF329483	Hs.532711	83983	TSSK6; testis-specific serine kinase 6	TSSK6	SSTK	1.14757	0
A_23_P313380	NM_003358	Hs.304249	7357	UGCG; UDP-glucose ceramide glucosyltransferase	UGCG	GCS	1.14736	0
A_23_P42908	NM_153345	Hs.17558	135932	FLJ90586; hypothetical protein FLJ90586	FLJ90586	-	1.14719	0
A_23_P140725	AB011162	Hs.389438	9742	KIAA0590; KIAA0590 gene product	KIAA0590	c380F5.1 c305C8.4 gs114 DKFZp564L232	1.14711	0
A_23_P111260	X55740	Hs.153952	4907	NT5E; 5'-nucleotidase, ecto (CD73)	NT5E	eN eNT NT5 CD73 NTE E5NT	1.14699	0
A_23_P315836	NM_017451	Hs.128316	10458	BAIAP2; BAI1-associated protein 2	BAIAP2	IRSP53 BAP2	1.14674	0
A_23_P207881	U01147	Hs.159306	29	ABR; active BCR-related gene	ABR	MDB	1.14658	0
A_23_P259512	D86519	Hs.643466	4888	NPY6R; neuropeptide Y receptor Y6 (pseudogene)	NPY6R	NPY1RL Y2B PP2	1.14636	0
A_23_P114034	NM_001733	Hs.567497	727728				1.14582	0
A_23_P132760	M63582						1.14568	0
A_23_P106016	X75756	Hs.508999	5587	PRKD1; protein kinase D1	PRKD1	PKD PKCM PKC-MU PRKCM	1.1456	0
A_23_P141688	BC001148	Hs.99528	11031	RAB31; RAB31, member RAS oncogene family	RAB31	Rab22B	1.14558	0
A_23_P145606	NM_000739	Hs.535891	1129	CHRM2; cholinergic receptor, muscarinic 2	CHRM2	FLJ43243 HM2	1.14553	0
A_23_P258294	BC027938	Hs.444834	340419	MGC35555; hypothetical protein MGC35555	MGC35555	-	1.1455	0
A_23_P401675	NM_144724	Hs.595385	6880	TAF9; TAF9 RNA polymerase II, TATA box binding protein (TBP)-associated factor, 32kDa	TAF9	MGC:1603 MGC:3647 TAF2G CGI-137 CIP MGC:5067 TAFII32 TAFII31	1.14542	0
A_23_P47640	AF237771	Hs.607144	55742	PARVA; parvin, alpha	PARVA	FLJ12254 FLJ10793	1.14515	0
A_23_P38244	M62839	Hs.445358	350	APOH; apolipoprotein H (beta-2-glycoprotein I)	APOH	BG B2G1	1.14509	0
A_23_P76015	NM_014786	Hs.533719	9828	ARHGEF17; Rho guanine nucleotide exchange factor (GEF) 17	ARHGEF17	KIAA0337 P164RHOGEF p164-RhoGEF FLJ90019 TEM4	1.14476	0
A_23_P368777	NM_153608	Hs.511883	163071	MGC17986; hypothetical protein MGC17986	MGC17986	-	1.14449	0
A_23_P157465	D83767	Hs.153678	7993	D8S2298E; reproduction 8	D8S2298E	REP8	1.14415	0
A_23_P252075	NM_015328	Hs.600789	23382	KIAA0828; KIAA0828 protein	KIAA0828	-	1.14414	0
A_23_P1782	U20770	Hs.527778	3732	CD82; CD82 antigen	CD82	SAR2 TSPAN27 GR15 ST6 KAI1 kangai 1 4F9 C33 IA4 R2	1.14412	0
A_23_P216210	BC043498	Hs.444831	9650	CHPPR; likely ortholog of chicken chondrocyte protein with a poly-proline region	CHPPR	KIAA0009	1.14392	0
A_23_P46718	M65199	Hs.1407	1907	EDN2; endothelin 2	EDN2	ET2	1.14385	0
A_23_P116913	NM_153207	Hs.126497	121536	AEBP2; AE binding protein 2	AEBP2	MGC17922	1.14377	0
A_23_P337778	NM_152566						1.14376	0
A_23_P8981	AF035277	Hs.521535	6770	STAR; steroidogenic acute regulator	STAR	STARD1	1.14357	0
A_23_P345708	NM_152531	Hs.478741	152002	C3orf21; chromosome 3 open reading frame 21	C3orf21	FLJ35155	1.14338	0
A_23_P12562	BC004376	Hs.535306	653145				1.14334	0
A_23_P9315	NM_006717	Hs.146804	10927	SPIN; spindlin	SPIN	-	1.14332	0
A_23_P61748	AK096854	Hs.270437	10087	COL4A3BP; collagen, type IV, alpha 3 (Goodpasture antigen) binding protein	COL4A3BP	GPBP STARD11 CERTL CERT	1.14329	0
A_23_P435610	NM_015047	Hs.439200	23065	KIAA0090; KIAA0090	KIAA0090	-	1.14325	0
A_23_P101281	NM_017961						1.14324	0
A_23_P74359	BC032493	Hs.108080	1465	CSRP1; cysteine and glycine-rich protein 1	CSRP1	CRP CRP1 DKFZp686M148 D1S181E CSRP CYRP	1.14311	0
A_23_P29994	L07872	Hs.479396	3516	RBPSUH; recombining binding protein suppressor of hairless (Drosophila)	RBPSUH	RBP-J RBPJK csl KBF2 IGKJRB1 IGKJRB CBF1 MGC61669	1.14299	0
A_23_P139408	AF039019	Hs.591312	7707	ZNF148; zinc finger protein 148 (pHZ-52)	ZNF148	HT-BETA ZBP-89 BFCOL1 BERF-1 pHZ-52 ZFP148	1.14288	0
A_23_P253677	BC036301	Hs.643587					1.14265	0
A_23_P159986	NM_032762						1.14202	0
A_23_P25351	NM_025247	Hs.331141	80724	ACAD10; acyl-Coenzyme A dehydrogenase family, member 10	ACAD10	MGC5601	1.14198	0
A_23_P158231	NM_005503	Hs.618112	321	APBA2; amyloid beta (A4) precursor protein-binding, family A, member 2 (X11-like)	APBA2	X11L MGC:14091 MGC99508 LIN-10 D15S1518E HsT16821 MINT2	1.1418	0
A_23_P132175	BC011787	Hs.30868	65078	RTN4R; reticulon 4 receptor	RTN4R	NOGOR NGR	1.14165	0
A_23_P215377	U82827						1.14151	0
A_23_P19723	M60314	Hs.296648	653	BMP5; bone morphogenetic protein 5	BMP5	MGC34244	1.14133	0
A_23_P312840	NM_020796	Hs.156967	57556	SEMA6A; sema domain, transmembrane domain (TM), and cytoplasmic domain, (semaphorin) 6A	SEMA6A	VIA KIAA1368 sema VIa SEMAQ SEMA SEMA6A1 HT018	1.14127	0
A_23_P90849	AB018336	Hs.552580	9855	FARP2; FERM, RhoGEF and pleckstrin domain protein 2	FARP2	FIR KIAA0793 PLEKHC3 FRG	1.14101	0
A_23_P103628	NM_018072	Hs.534969					1.141	0
A_23_P56117	BC002981	Hs.11110	79177	ZNF576; zinc finger protein 576	ZNF576	MGC2508 FLJ22700	1.14076	0
A_23_P374902	NM_152353	Hs.348531	125875	MGC33839; hypothetical protein MGC33839	MGC33839	-	1.14065	0
A_23_P9640	AK096312	Hs.28659	149111	CNIH3; cornichon homolog 3 (Drosophila)	CNIH3	FLJ38993	1.1406	0
A_23_P218476	NM_030578	Hs.567596	80776	MGC4093; hypothetical protein MGC4093	MGC4093	-	1.14012	0
A_23_P205989	X04434	Hs.592020	3480	IGF1R; insulin-like growth factor 1 receptor	IGF1R	JTK13	1.13988	0
A_23_P365117	NM_152675						1.13981	0
A_23_P21339	U19107						1.13959	0
A_23_P129695	BC013767	Hs.372579	114990	SLITL2; slit-like 2 (Drosophila)	SLITL2	VASN	1.13954	0
A_23_P68717	AJ006291	Hs.473838	8624	DSCR2; Down syndrome critical region gene 2	DSCR2	C21LRP LRPC21	1.13935	0
A_23_P252155	AL136866	Hs.287659	55342	STRBP; spermatid perinuclear RNA binding protein	STRBP	DKFZp434N214 FLJ14223 SPNR FLJ14984 MGC21529 MGC3405 FLJ11307	1.13932	0
A_23_P415006	NM_015470	Hs.24557	26056	RAB11FIP5; RAB11 family interacting protein 5 (class I)	RAB11FIP5	RIP11 pp75 KIAA0857 GAF1 DKFZP434H018	1.1393	0
A_23_P155638	BC009790	Hs.517939	4634	MYL3; myosin, light polypeptide 3, alkali; ventricular, skeletal, slow	MYL3	CMH8 MLC1V VLC1	1.13922	0
A_23_P49579	AB021742						1.13876	0
A_23_P70188	AK096607	Hs.241597	6534	SLC6A7; solute carrier family 6 (neurotransmitter transporter, L-proline), member 7	SLC6A7	PROT	1.1386	0
A_23_P218977	AF197927	Hs.519313	27125	AF5Q31; ALL1 fused gene from 5q31	AF5Q31	MGC75036 MCEF	1.13854	0
A_23_P331234	NM_178569	Hs.148486	153571	CEI; CEI protein	CEI	-	1.13843	0
A_23_P15742	L20316	Hs.208	2642	GCGR; glucagon receptor	GCGR	GGR	1.1384	0
A_23_P435513	NM_145041	Hs.567647	113277	MGC20235; hypothetical protein MGC20235	MGC20235	-	1.13836	0
A_23_P209712	AF255565	Hs.369056	6672	SP100; nuclear antigen Sp100	SP100	DKFZp686E07254 FLJ00340	1.13829	0
A_23_P217236	NM_005342	Hs.19114	3149	HMGB3; high-mobility group box 3	HMGB3	MGC90319 HMG4 HMG2A	1.13801	0
A_23_P118377	AB040934	Hs.374446	57636	ARHGAP23; Rho GTPase activating protein 23	ARHGAP23	KIAA1501	1.138	0
A_23_P11175	BC039242	Hs.8769	83604	TMEM47; transmembrane protein 47	TMEM47	DKFZp564E153 BCMP1 DKFZP761J17121 MGC32949 TM4SF10	1.13795	0
A_23_P113070	AB028982	Hs.348526	22986	SORCS3; sortilin-related VPS10 domain containing receptor 3	SORCS3	SORCS	1.13791	0
A_23_P75033	AK056193	Hs.416090	51308	C5orf19; chromosome 5 open reading frame 19	C5orf19	SGC32445 REEP2	1.13756	0
A_23_P165811							1.13754	0
A_23_P300827	NM_145029	Hs.591787	221545	C6orf136; chromosome 6 open reading frame 136	C6orf136	MGC15854	1.13749	0
A_23_P100065	NM_018652	Hs.546408	342096	LOC342096; similar to Golgi autoantigen, golgin subfamily A member 6 (Golgin linked to PML) (Golgin-like protein)	LOC342096	-	1.13728	0
A_23_P92948	NM_130809	Hs.483259	133619	LOC133619; hypothetical protein MGC12103	LOC133619	-	1.13686	0
A_23_P201587	NM_002959	Hs.485195	6272	SORT1; sortilin 1	SORT1	NT3 Gp95	1.13675	0
A_23_P59319	BC014320	Hs.438872	116254	C6orf72; chromosome 6 open reading frame 72	C6orf72	dJ12G14.2	1.13669	0
A_23_P1126	Y12670	Hs.23581	3953	LEPR; leptin receptor	LEPR	OBR	1.13655	0
A_23_P171001	NM_007230						1.13641	0
A_23_P33153	Y19062	Hs.561815	27067	STAU2; staufen, RNA binding protein, homolog 2 (Drosophila)	STAU2	39K2 39K3 DKFZp781K0371	1.13635	0
A_23_P161792	AF294629	Hs.436055	60529	ALX4; aristaless-like homeobox 4	ALX4	KIAA1788 PFM2 FPP PFM1 PFM	1.13621	0
A_23_P253524	Z15005	Hs.75573	1062	CENPE; centromere protein E, 312kDa	CENPE	KIF10	1.13603	0
A_23_P101321	U64105	Hs.631550	9138	ARHGEF1; Rho guanine nucleotide exchange factor (GEF) 1	ARHGEF1	P115-RHOGEF GEF1 LBCL2 SUB1.5	1.13575	0
A_23_P92786	AB037732	Hs.61441	54439	RBM27; RNA binding motif protein 27	RBM27	KIAA1311	1.1357	0
A_23_P121637	AJ001531	Hs.445857	8492	PRSS12; protease, serine, 12 (neurotrypsin, motopsin)	PRSS12	BSSP-3 BSSP3 MOTOPSIN MGC12722	1.13526	0
A_23_P56437	BC043347	Hs.470996	9330	GTF3C3; general transcription factor IIIC, polypeptide 3, 102kDa	GTF3C3	TFIIICgamma TFiiiC2-102 TFIIIC102	1.13512	0
A_23_P158829	BC007427	Hs.435811	409	ARRB2; arrestin, beta 2	ARRB2	ARB2 ARR2 DKFZp686L0365	1.135	0
A_23_P169730	AF035812	Hs.369068	1783	DNCLI2; dynein, cytoplasmic, light intermediate polypeptide 2	DNCLI2	LIC2	1.13481	0
A_23_P64138	BC010645	Hs.591947	6484	ST3GAL4; ST3 beta-galactoside alpha-2,3-sialyltransferase 4	ST3GAL4	NANTA3 ST3GalIV CGS23 ST3Gal IV SIAT4 SAT3 FLJ11867 SIAT4C STZ	1.1348	0
A_23_P126457	AK022733	Hs.301904	81875	FLJ12671; hypothetical protein FLJ12671	FLJ12671	-	1.13475	0
A_23_P82783	X99977						1.1347	0
A_23_P202127	AB023151	Hs.432397	22982	KIAA0934; KIAA0934	KIAA0934	KIAA0217	1.13457	0
A_23_P207258	BC006454	Hs.462214	8522	GAS7; growth arrest-specific 7	GAS7	MGC1348 KIAA0394	1.13454	0
A_23_P379789	NM_013305	Hs.465025	29906	ST8SIA5; ST8 alpha-N-acetyl-neuraminide alpha-2,8-sialyltransferase 5	ST8SIA5	SIAT8E ST8Sia V	1.13453	0
A_23_P152696							1.13427	0
A_23_P13847	AB032983	Hs.435479	57460	PPM1H; protein phosphatase 1H (PP2C domain containing)	PPM1H	KIAA1157 FLJ13253 ARHCL1	1.1342	0
A_23_P110243	BC006565	Hs.480603	57721	KIAA1627; KIAA1627 protein	KIAA1627	-	1.13417	0
A_23_P156284	NM_080881	Hs.130316	1627	DBN1; drebrin 1	DBN1	DKFZp434D064 D0S117E	1.13407	0
A_23_P55904	NM_017616						1.13396	0
A_23_P152876	AJ277106	Hs.301853	83871	RAB34; RAB34, member RAS oncogene family	RAB34	RAH RAB39	1.13345	0
A_23_P208450	NM_024103	Hs.356231	79085	SLC25A23; solute carrier family 25 (mitochondrial carrier; phosphate carrier), member 23	SLC25A23	MGC2615 MCSC2 SCaMC-3 APC2	1.13336	0
A_23_P326760	NM_015460	Hs.594535	25924	MYRIP; myosin VIIA and Rab interacting protein	MYRIP	DKFZp586F1018 SLAC2C SLAC2-C	1.1331	0
A_23_P121356	NM_020235	Hs.124366	56987	BBX; bobby sox homolog (Drosophila)	BBX	MDS001 HSPC339	1.13302	0
A_23_P20676	NM_021929						1.13295	0
A_23_P72044	NM_017921	Hs.464333	55666	NPL4; nuclear protein localization 4	NPL4	FLJ20657 KIAA1499	1.13274	0
A_23_P213102	NM_016081	Hs.151220	23022	KIAA0992; palladin	KIAA0992	CGI-151 SIH002 FLJ39139	1.13273	0
A_23_P51136	X06820	Hs.502876	388	RHOB; ras homolog gene family, member B	RHOB	ARH6 RHOH6 ARHB	1.1324	0
A_23_P159821	AF032119	Hs.495984	8573	CASK; calcium/calmodulin-dependent serine protein kinase (MAGUK family)	CASK	LIN2	1.13204	0
A_23_P120730	AF217403						1.13132	0
A_23_P127167	AK025416	Hs.598715					1.13118	0
A_23_P122876	BC018115	Hs.489309	6878	TAF6; TAF6 RNA polymerase II, TATA box binding protein (TBP)-associated factor, 80kDa	TAF6	MGC:8964 DKFZp781E21155 TAF2E TAFII80 TAFII85 TAFII70	1.13086	0
A_23_P212499	NM_032169	Hs.441378	84129	FLJ12592; putative acyl-CoA dehydrogenase	FLJ12592	-	1.13084	0
A_23_P15272	AF076622	Hs.442182	368	ABCC6; ATP-binding cassette, sub-family C (CFTR/MRP), member 6	ABCC6	MOATE EST349056 ARA ABC34 PXE MLP1 MRP6	1.13077	0
A_23_P210100	AF252297	Hs.91546	56603	CYP26B1; cytochrome P450, family 26, subfamily B, polypeptide 1	CYP26B1	DKFZp686G0638 CYP26A2 P450RAI-2	1.13068	0
A_23_P144827	NM_012304	Hs.433057	23194	FBXL7; F-box and leucine-rich repeat protein 7	FBXL7	FBL7 FBL6	1.13048	0
A_23_P126521	AK055426						1.13047	0
A_23_P63789	NM_032997	Hs.591363	11130	ZWINT; ZW10 interactor	ZWINT	HZwint-1	1.13032	0
A_23_P170830	Y14738	Hs.449585	3535	IGL@; immunoglobulin lambda locus	IGL@	IGL	1.13027	0
A_23_P257649	M11433	Hs.529571	5947	RBP1; retinol binding protein 1, cellular	RBP1	RBPC CRBP1 CRBP CRABP-I	1.13025	0
A_23_P54692	NM_024992						1.13018	0
A_23_P120467	AK022690	Hs.473082	55734	ZFP64; zinc finger protein 64 homolog (mouse)	ZFP64	MGC940 ZNF338	1.13005	0
A_23_P417415	NM_147161	Hs.234786	26027	THEA; thioesterase, adipose associated	THEA	BFIT2 BFIT1 THEM1 BFIT KIAA0707 STARD14	1.12993	0
A_23_P58229	NM_017855	Hs.143811	54959	APIN; APin protein	APIN	FLJ20513	1.1298	0
A_23_P109733	AY099107	Hs.477144	152185	LOC152185; hypothetical protein AY099107	LOC152185	-	1.12977	0
A_23_P22557	NM_024765						1.12961	0
A_23_P19438	X89902						1.12958	0
A_23_P208706	NM_004324	Hs.631546	581	BAX; BCL2-associated X protein	BAX	Bax zeta	1.12956	0
A_23_P106162	NM_018353	Hs.437941	55320	C14orf106; chromosome 14 open reading frame 106	C14orf106	KIAA1903 HSA242977 FLJ11186	1.12931	0
A_23_P30254	AK027851	Hs.398157	10769	PLK2; polo-like kinase 2 (Drosophila)	PLK2	SNK	1.12922	0
A_23_P90991	NM_148961	Hs.148586	150677	OTOS; otospiralin	OTOS	OTOSP	1.12918	0
A_23_P203228	NM_024618	Hs.524082	79671	NOD9; NOD9 protein	NOD9	FLJ21478 MGC21025	1.12863	0
A_23_P60829	NM_022740	Hs.397465	28996	HIPK2; homeodomain interacting protein kinase 2	HIPK2	PRO0593	1.12829	0
A_23_P15621	AF331165	Hs.116467	84366	PRAC; small nuclear protein PRAC	PRAC	MGC32520	1.12817	0
A_23_P89480	BC049204	Hs.98428	3215	HOXB5; homeo box B5	HOXB5	HU-1 HOX2 HHO.C10 Hox2.1 HOX2A	1.12815	0
A_23_P143935	AK022830	Hs.518403	80235	SMP3; SMP3 mannosyltransferase	SMP3	MGC52163 FLJ12768	1.12812	0
A_23_P329291	NM_173613						1.12807	0
A_23_P80048	AF218012	Hs.72222	80307	FER1L4; fer-1-like 4 (C. elegans)	FER1L4	dJ309K20.1 FLJ22613 fer-1 (C.elegans)-like 4 bA563A22B.1 C20orf124 FLJ13459	1.12777	0
A_23_P22647	NM_015686	Hs.87619	27112	TMEM28; transmembrane protein 28	TMEM28	TED bB57D9.1	1.1277	0
A_23_P148437	NM_030757						1.12768	0
A_23_P95221	NM_005577	Hs.520120	4018	LPA; lipoprotein, Lp(a)	LPA	LP APOA AK38	1.12732	0
A_23_P377664	AB053306	Hs.471096	57679	ALS2; amyotrophic lateral sclerosis 2 (juvenile)	ALS2	KIAA1563 ALS2CR6 PLSJ ALSJ MGC87187 IAHSP	1.12702	0
A_23_P153596	NM_014219	Hs.643606					1.12662	0
A_23_P120325	AF035621	Hs.21611	3797	KIF3C; kinesin family member 3C	KIF3C	-	1.12578	0
A_23_P66213	BC033703	Hs.351474	79412	KREMEN2; kringle containing transmembrane protein 2	KREMEN2	MGC16709 KRM2 MGC10791	1.12539	0
A_23_P150350	BC020628	Hs.17546	64776	C11orf1; chromosome 11 open reading frame 1	C11orf1	FLJ23499	1.12532	0
A_23_P160406	NM_016121	Hs.335139	51133	KCTD3; potassium channel tetramerisation domain containing 3	KCTD3	NY-REN-45	1.12504	0
A_23_P127406	AK001113	Hs.503598	55693	JMJD2D; jumonji domain containing 2D	JMJD2D	FLJ10251	1.125	0
A_23_P424712	NM_032779	Hs.430199	84865	FLJ14397; hypothetical protein FLJ14397	FLJ14397	-	1.12496	0
A_23_P142698	BC021707	Hs.471405	9654	TTLL4; tubulin tyrosine ligase-like family, member 4	TTLL4	KIAA0173	1.12457	0
A_23_P48740	AF093774	Hs.202354	1734	DIO2; deiodinase, iodothyronine, type II	DIO2	SelY TXDI2	1.12457	0
A_23_P61420	AF263538	Hs.86232	9573	GDF3; growth differentiation factor 3	GDF3	-	1.12423	0
A_23_P86598	AJ324764						1.12416	0
A_23_P323301	NM_133328	Hs.515432	162989	DEDD2; death effector domain containing 2	DEDD2	FLAME-3	1.12415	0
A_23_P206059	BC003138	Hs.567385	9055	PRC1; protein regulator of cytokinesis 1	PRC1	MGC1671 MGC3669	1.12402	0
A_23_P154466	NM_021831	Hs.138207	60509	FLJ21839; hypothetical protein FLJ21839	FLJ21839	-	1.12389	0
A_23_P9688	NM_006141	Hs.369068	1783	DNCLI2; dynein, cytoplasmic, light intermediate polypeptide 2	DNCLI2	LIC2	1.12382	0
A_23_P161769							1.12362	0
A_23_P124084	BC015090	Hs.65436	4016	LOXL1; lysyl oxidase-like 1	LOXL1	LOXL	1.1236	0
A_23_P86550	D50929	Hs.523299	119559	SFXN4; sideroflexin 4	SFXN4	BCRM1	1.12354	0
A_23_P148475	AF071592	Hs.438712	54857	GDPD2; glycerophosphodiester phosphodiesterase domain containing 2	GDPD2	OBDPF FLJ20207 GDE3	1.12343	0
A_23_P131754	BC000912	Hs.197755	79025	MGC5356; hypothetical protein MGC5356	MGC5356	-	1.12313	0
A_23_P166306	BC010242	Hs.533013	875	CBS; cystathionine-beta-synthase	CBS	HIP4	1.1224	0
A_23_P9823	NM_014938	Hs.437153	22877	MONDOA; Mlx interactor	MONDOA	KIAA0867 MIR	1.12233	0
A_23_P12257	BC018519	Hs.411490	116228	FAM36A; family with sequence similarity 36, member A	FAM36A	-	1.12232	0
A_23_P18392	L33881	Hs.478199	5584	PRKCI; protein kinase C, iota	PRKCI	DXS1179E MGC26534 PKCI nPKC-iota	1.12218	0
A_23_P13872	AF070539	Hs.524214	8079	MLF2; myeloid leukemia factor 2	MLF2	-	1.12217	0
A_23_P9455	AK023452	Hs.591087	64425	PAF53; RNA polymerase I associated factor 53	PAF53	FLJ13390 FLJ13970	1.12215	0
A_23_P36795	AK094616	Hs.310545	6857	SYT1; synaptotagmin I	SYT1	SVP65 SYT P65 DKFZp781D2042	1.122	0
A_23_P25305	NM_004316	Hs.524672					1.12164	0
A_23_P403209	NM_145302						1.12157	0
A_23_P204355	NM_133476	Hs.103315	171017	ZNF384; zinc finger protein 384	ZNF384	CAGH1A TNRC1 CIZ CAGH1 NP NMP4	1.12124	0
A_23_P207811	NM_006451	Hs.482038	10605	PAIP1; poly(A) binding protein interacting protein 1	PAIP1	MGC12360	1.12077	0
A_23_P42224	AJ420519	Hs.440382	5987	RFP; ret finger protein	RFP	RNF76 TRIM27	1.12021	0
A_23_P96099	AB010894	Hs.476636	9223	BAIAP1; BAI1-associated protein 1	BAIAP1	TNRC19 MAGI-1 BAP1 WWP3 AIP3 DKFZP434B203	1.12013	0
A_23_P123952	U66615	Hs.476179	6599	SMARCC1; SWI/SNF related, matrix associated, actin dependent regulator of chromatin, subfamily c, member 1	SMARCC1	BAF155 CRACC1 SWI3 Rsc8 SRG3	1.11999	0
A_23_P92281	NM_014170	Hs.127496	29083	HSPC135; HSPC135 protein	HSPC135	-	1.11983	0
A_23_P338878	NM_000268	Hs.187898	4771	NF2; neurofibromin 2 (bilateral acoustic neuroma)	NF2	SCH ACN Merlin BANF	1.11978	0
A_23_P16666	NM_024050	Hs.466154	79016	PCIA1; cross-immune reaction antigen PCIA1	PCIA1	MGC2594	1.11976	0
A_23_P1973	D50582						1.11968	0
A_23_P143461	AJ457067	Hs.61552	337882	KRTAP19-1; keratin associated protein 19-1	KRTAP19-1	KAP19.1	1.11953	0
A_23_P108135	AF002163						1.11874	0
A_23_P253434	NM_022763	Hs.159430	64778	FNDC3B; fibronectin type III domain containing 3B	FNDC3B	YVTM2421 MGC10002 PRO4979 DKFZp762K137 FLJ23399 FAD104	1.11872	0
A_23_P204406	S66431	Hs.76272	5927	JARID1A; Jumonji, AT rich interactive domain 1A (RBBP2-like)	JARID1A	RBP2 RBBP2	1.1181	0
A_23_P383915	NM_144587	Hs.422466	118663	C10orf87; chromosome 10 open reading frame 87	C10orf87	FLJ25359	1.1181	0
A_23_P113994	NM_018240	Hs.585433	55243	KIRREL; kin of IRRE like (Drosophila)	KIRREL	FLJ10845 NEPH1	1.11771	0
A_23_P145844	J02958	Hs.132966	4233	MET; met proto-oncogene (hepatocyte growth factor receptor)	MET	RCCP2 HGFR	1.11766	0
A_23_P168129	AK056586	Hs.17253	117283	IHPK3; inositol hexaphosphate kinase 3	IHPK3	IP6K3 MGC102928 INSP6K3	1.11716	0
A_23_P15314							1.11605	0
A_23_P5611	U79263	Hs.536537	55183	RIF1; RAP1 interacting factor homolog (yeast)	RIF1	DKFZp781N1478 FLJ12870	1.11592	0
A_23_P137786	NM_025008	Hs.516243	54507	TSRC1; thrombospondin repeat containing 1	TSRC1	DKFZP434K1772 PP12585 FLJ13544 PP9445 UNQ2803 PP1396	1.11588	0
A_23_P153436	AF044924	Hs.30792	29911	HOOK2; hook homolog 2 (Drosophila)	HOOK2	HK2	1.11572	0
A_23_P400310	NM_032044	Hs.171480	83998	REG4; regenerating islet-derived family, member 4	REG4	GISP RELP REG-IV	1.11569	0
A_23_P323143	NM_024910	Hs.520785	79970	FLJ12700; hypothetical protein FLJ12700	FLJ12700	MGC51818	1.11536	0
A_23_P324327	NM_016235	Hs.148685	51704	GPRC5B; G protein-coupled receptor, family C, group 5, member B	GPRC5B	RAIG2 RAIG-2	1.11529	0
A_23_P54593	NM_153337						1.11492	0
A_23_P202327	AF023476	Hs.593858	8038	ADAM12; a disintegrin and metalloproteinase domain 12 (meltrin alpha)	ADAM12	MLTN MCMP MLTNA MCMPMltna	1.11464	0
A_23_P16089	AF034780	Hs.202672	1786	DNMT1; DNA (cytosine-5-)-methyltransferase 1	DNMT1	DNMT CXXC9 MCMT MGC104992	1.11464	0
A_23_P81588	M26061	Hs.567314	5145	PDE6A; phosphodiesterase 6A, cGMP-specific, rod, alpha	PDE6A	PDEA CGPR-A	1.11442	0
A_23_P60189	AK095629	Hs.166924	6396	SEC13L1; SEC13-like 1 (S. cerevisiae)	SEC13L1	SEC13R D3S1231E	1.11437	0
A_23_P256694	NM_018118						1.11389	0
A_23_P377218	NM_144608	Hs.56382	124790	HEXIM2; hypothetical protein MGC39389	HEXIM2	FLJ32384 L3	1.11275	0
A_23_P126727	AK091284	Hs.59425	79707	FLJ23323; hypothetical protein FLJ23323	FLJ23323	-	1.11262	0
A_23_P164826	BC011748	Hs.532851	10535	RNASEH2A; ribonuclease H2, large subunit	RNASEH2A	RNHIA RNHL RNASEHI JUNB	1.11255	0
A_23_P201429	X04898						1.1121	0
A_23_P83835	NM_032237	Hs.491646	84197	FLJ23356; hypothetical protein FLJ23356	FLJ23356	-	1.1121	0
A_23_P10513	NM_016521	Hs.142908	51270	TFDP3; transcription factor Dp family, member 3	TFDP3	E2F-like HCA661 CT30	1.11176	0
A_23_P9426	AF248953	Hs.155827	2801	GOLGA2; golgi autoantigen, golgin subfamily a, 2	GOLGA2	MGC20672 GM130	1.11147	0
A_23_P128836							1.11125	0
A_23_P50697	NM_006905	Hs.466843	5669	PSG1; pregnancy specific beta-1-glycoprotein 1	PSG1	B1G1 FLJ90654 FLJ90598 DHFRP2 PSBG1 PBG1 PSGGA SP1 PSGIIA-a PSG IIA-d PSGIIA-b PSGIIA-c CD66f	1.11081	0
A_23_P208369	NM_025194	Hs.515415	80271	ITPKC; inositol 1,4,5-trisphosphate 3-kinase C	ITPKC	-	1.11078	0
A_23_P78302	X77366	Hs.514284	4779	NFE2L1; nuclear factor (erythroid-derived 2)-like 1	NFE2L1	FLJ00380 TCF11 LCR-F1 NRF1	1.11058	0
A_23_P61009	X74331	Hs.485640	5558	PRIM2A; primase, polypeptide 2A, 58kDa	PRIM2A	MGC75142 PRIM2 p58	1.11054	0
A_23_P88691	BC033639	Hs.1614	1138	CHRNA5; cholinergic receptor, nicotinic, alpha polypeptide 5	CHRNA5	-	1.11053	0
A_23_P217821	AF261758	Hs.498727	1718	DHCR24; 24-dehydrocholesterol reductase	DHCR24	seladin-1 SELADIN1 KIAA0018	1.11044	0
A_23_P57306	BC021218	Hs.75238	8208	CHAF1B; chromatin assembly factor 1, subunit B (p60)	CHAF1B	CAF1P60 MPP7 MPHOSPH7 CAF-IP60 CAF1A CAF1 CAF-1	1.10983	0
A_23_P155968	AB006972	Hs.172052	10733	PLK4; polo-like kinase 4 (Drosophila)	PLK4	SAK STK18	1.10976	0
A_23_P7679	BC039257	Hs.547696	9631	NUP155; nucleoporin 155kDa	NUP155	N155 KIAA0791	1.10963	0
A_23_P44818	AK096772	Hs.528432	4588	MUC6; mucin 6, gastric	MUC6	mucin	1.10942	0
A_23_P430201	NM_152446	Hs.162889	145508	C14orf145; chromosome 14 open reading frame 145	C14orf145	C14orf61	1.10836	0
A_23_P140375	AF422797	Hs.274363	58157	NGB; neuroglobin	NGB	-	1.10818	0
A_23_P345746	NM_013315						1.10796	0
A_23_P114075							1.1079	0
A_23_P27239	X65857						1.10646	0
A_23_P38145	AL713748	Hs.514580	57597	KIAA1447; KIAA1447 protein	KIAA1447	FLJ23058	1.10608	0
A_23_P367013	NM_177437	Hs.644607					1.10595	0
A_23_P102950	AB006536	Hs.145925	89765	TSGA2; testis specific A2 homolog (mouse)	TSGA2	-	1.10584	0
A_23_P211661	BC009940	Hs.558180	23542	MAPK8IP2; mitogen-activated protein kinase 8 interacting protein 2	MAPK8IP2	JIP2 PRKM8IPL IB2	1.10544	0
A_23_P6149	X04912						1.10495	0
A_23_P12215	NM_148901	Hs.212680	8784	TNFRSF18; tumor necrosis factor receptor superfamily, member 18	TNFRSF18	AITR GITR GITR-D	1.10483	0
A_23_P111273	BC007054	Hs.484678	51256	TBC1D7; TBC1 domain family, member 7	TBC1D7	DKFZp686N2317 dJ257A7.3	1.10474	0
A_23_P152535							1.10373	0
A_23_P132138	NM_058180	Hs.236572	54058	C21orf58; chromosome 21 open reading frame 58	C21orf58	-	1.10359	0
A_23_P77731	BC018061	Hs.924	1428	CRYM; crystallin, mu	CRYM	THBP DFNA40	1.10357	0
A_23_P83838	NM_004056	Hs.491813	767	CA8; carbonic anhydrase VIII	CA8	CALS MGC99509 CA-VIII CARP	1.10205	0
A_23_P214756	AF216967	Hs.318894	57211	GPR126; G protein-coupled receptor 126	GPR126	FLJ14937 VIGR DREG DKFZp564D0462 PS1TP2	1.10178	0
A_23_P65910	AK094131	Hs.234681	255252	FLJ36812; hypothetical protein FLJ36812	FLJ36812	DKFZp686H1865	1.10139	0
A_23_P80817	NM_013259	Hs.169330	29114	TAGLN3; transgelin 3	TAGLN3	NP22 NP25	1.10132	0
A_23_P62196	U43519	Hs.159291	1821	DRP2; dystrophin related protein 2	DRP2	-	1.10101	0
A_23_P252128	BC028985	Hs.534360	7205	TRIP6; thyroid hormone receptor interactor 6	TRIP6	MGC29959 MGC3837 MGC10556 OIP1 ZRP-1 MGC4423 MGC10558	1.10086	0
A_23_P114952	BC001106	Hs.181444	252839	TMEM9; transmembrane protein 9	TMEM9	-	1.09947	0
A_23_P142675	AK023005	Hs.258551	23549	DNPEP; aspartyl aminopeptidase	DNPEP	ASPEP DAP	1.0992	0
A_23_P252335	BC042917	Hs.190518	54069	C21orf45; chromosome 21 open reading frame 45	C21orf45	B28 C21orf46 FASP1	1.09902	0
A_23_P164341	AL050223	Hs.25348	6844	VAMP2; vesicle-associated membrane protein 2 (synaptobrevin 2)	VAMP2	VAMP-2 SYB2	1.09816	0
A_23_P116674	U87954	Hs.524498	5036	PA2G4; proliferation-associated 2G4, 38kDa	PA2G4	p38-2G4 EBP1	1.09795	0
A_23_P121499	Y18064	Hs.518602	7466	WFS1; Wolfram syndrome 1 (wolframin)	WFS1	DFNA14 DIDMOAD WFRS WOLFRAMIN DFNA6 WFS DFNA38	1.09782	0
A_23_P250564	AL832345	Hs.580351	5581	PRKCE; protein kinase C, epsilon	PRKCE	nPKC-epsilon PKCE	1.0969	0
A_23_P368205	NM_003557	Hs.546316	8394	PIP5K1A; phosphatidylinositol-4-phosphate 5-kinase, type I, alpha	PIP5K1A	-	1.09571	0
A_23_P341410	NM_153025	Hs.109	8558	CDK10; cyclin-dependent kinase (CDC2-like) 10	CDK10	PISSLRE	1.09338	0
A_23_P44314	AF013252	Hs.412311	378708	APITD1; apoptosis-inducing, TAF9-like domain 1	APITD1	MGC32686	1.09248	0
A_23_P31532	BC008842	Hs.512833	92092	MGC14289; similar to RIKEN cDNA 1200014N16 gene	MGC14289	-	1.09144	0
A_23_P124200	AF208291	Hs.397465	28996	HIPK2; homeodomain interacting protein kinase 2	HIPK2	PRO0593	1.09062	0
A_23_P80086	AF139682	Hs.163846	29104	C21orf127; chromosome 21 open reading frame 127	C21orf127	PRED28 N6AMT1 MGC19995	1.08969	0
A_23_P121405	NM_013286	Hs.476291	29890	RBM15B; RNA binding motif protein 15B	RBM15B	HUMAGCGB	1.0868	0
A_23_P159071	NM_024515	Hs.497600	79446	MGC4645; pre-mRNA splicing factor-like	MGC4645	-	1.08627	0
A_23_P96798	BC017034	Hs.533479	11313	LYPLA2; lysophospholipase II	LYPLA2	DJ886K2.4 APT-2	1.08387	0
A_23_P314666	NM_138428	Hs.27160	113444	LOC113444; hypothetical protein BC011880	LOC113444	-	1.08185	0
A_23_P107373	AF043324	Hs.532790	4836	NMT1; N-myristoyltransferase 1	NMT1	NMT	0.926182	0
A_23_P170058	BC000268						0.924068	0
A_23_P74595	NM_007158	Hs.69855	7812	UNR; upstream of NRAS	UNR	D1S155E DKFZp779B0247 DKFZp779J1455	0.921234	0
A_23_P144236	AK095245						0.920504	0
A_23_P160807	BC014960	Hs.211800	22796	COG2; component of oligomeric golgi complex 2	COG2	LDLC	0.919276	0
A_23_P55468	NM_013337	Hs.592108					0.919128	0
A_23_P212970	NM_014928						0.919093	0
A_23_P9152	AK022904	Hs.194121	10171	RCL1; RNA terminal phosphate cyclase-like 1	RCL1	RPCL1 RNAC	0.919056	0
A_23_P29855	BC032654	Hs.292689	8615	VDP; vesicle docking protein p115	VDP	P115 TAP	0.918273	0
A_23_P22273	NM_001686	Hs.406510	506	ATP5B; ATP synthase, H+ transporting, mitochondrial F1 complex, beta polypeptide	ATP5B	ATPMB ATPSB MGC5231	0.918061	0
A_23_P5945	NM_021931	Hs.444520	60625	DHX35; DEAH (Asp-Glu-Ala-His) box polypeptide 35	DHX35	DDX35 C20orf15 KAIA0875 FLJ22759	0.91656	0
A_23_P70318	AB020686	Hs.643497	22875	ENPP4; ectonucleotide pyrophosphatase/phosphodiesterase 4 (putative function)	ENPP4	KIAA0879 NPP4	0.916259	0
A_23_P52681	NM_053054	Hs.189105	117144	CATSPER1; cation channel, sperm associated 1	CATSPER1	CATSPER MGC33368 MGC33335	0.915771	0
A_23_P131695	NM_003353	Hs.534363	7349	UCN; urocortin	UCN	UROC UI	0.915003	0
A_23_P252903	BC011568	Hs.483521	64374	SIL1; endoplasmic reticulum chaperone SIL1, homolog of yeast	SIL1	BAP	0.914973	0
A_23_P147539							0.914547	0
A_23_P164	AK091808	Hs.632401	148932	MOBKL2C; MOB1, Mps One Binder kinase activator-like 2C (yeast)	MOBKL2C	MOB3C MGC26743	0.913526	0
A_23_P116852	BC011906	Hs.615131	23479	NIFUN; NifU-like N-terminal domain containing	NIFUN	2310020H20Rik MGC74517 NIFU ISU2 ISCU	0.912857	0
A_23_P102401	AK098549	Hs.368149	10574	CCT7; chaperonin containing TCP1, subunit 7 (eta)	CCT7	Ccth MGC110985 CCT-ETA Nip7-1 TCP-1-eta	0.912253	0
A_23_P156290	U60805	Hs.120658	9180	OSMR; oncostatin M receptor	OSMR	OSMRB MGC75127	0.911954	0
A_23_P204089	M87434	Hs.414332	4939	OAS2; 2'-5'-oligoadenylate synthetase 2, 69/71kDa	OAS2	P69 MGC78578	0.911635	0
A_23_P408787	NM_145278	Hs.388765	148823	RP11-978I15.8; LOC148823	RP11-978I15.8	-	0.911132	0
A_23_P368645	NM_003659	Hs.591631	8540	AGPS; alkylglycerone phosphate synthase	AGPS	ADHAPS ADAP-S ADPS ALDHPSY ADAS	0.910299	0
A_23_P10859	AB014592	Hs.524874	23141	KIAA0692; KIAA0692 protein	KIAA0692	-	0.910138	0
A_23_P353107	NM_138348	Hs.591743					0.909736	0
A_23_P210658	NM_016045	Hs.177530	514	ATP5E; ATP synthase, H+ transporting, mitochondrial F1 complex, epsilon subunit	ATP5E	ATPE	0.909116	0
A_23_P73992							0.909079	0
A_23_P106451	AK096376	Hs.458917	10066	SCAMP2; secretory carrier membrane protein 2	SCAMP2	-	0.908966	0
A_23_P200930	U73338	Hs.498187	4548	MTR; 5-methyltetrahydrofolate-homocysteine methyltransferase	MTR	-	0.908565	0
A_23_P34402	AF240468	Hs.517249	23385	NCSTN; nicastrin	NCSTN	APH2 KIAA0253	0.908498	0
A_23_P133332	NM_015084	Hs.482491	23107	MRPS27; mitochondrial ribosomal protein S27	MRPS27	FLJ21764 KIAA0264 MRP-S27 FLJ23348	0.908089	0
A_23_P33898	NM_014599	Hs.522665	10916	MAGED2; melanoma antigen family D, 2	MAGED2	MAGE-D2 MGC8386 MAGED JCL-1 BCG1 11B6 HCA10	0.907953	0
A_23_P109393	U51269	Hs.370408	1312	COMT; catechol-O-methyltransferase	COMT	-	0.907798	0
A_23_P104942	NM_015959	Hs.166011	1500	CTNND1; catenin (cadherin-associated protein), delta 1	CTNND1	P120CTN KIAA0384 CAS P120CAS CTNND	0.907665	0
A_23_P96033	BC024187	Hs.29403	79665	DHX40; DEAH (Asp-Glu-Ala-His) box polypeptide 40	DHX40	FLJ22060 DDX40 PAD ARG147	0.907566	0
A_23_P1254	BC000127	Hs.190028	9446	GSTO1; glutathione S-transferase omega 1	GSTO1	GSTTLp28 P28 DKFZp686H13163	0.907531	0
A_23_P128195	NM_005337	Hs.182014	3071	HEM1; hematopoietic protein 1	HEM1	-	0.9072	0
A_23_P60324	NM_016172	Hs.9194	10422	UBADC1; ubiquitin associated domain containing 1	UBADC1	GBDR1	0.907134	0
A_23_P43726	D83781	Hs.643526	23279	NUP160; nucleoporin 160kDa	NUP160	-	0.907133	0
A_23_P144257	BC003090	Hs.531713	10920	COPS8; COP9 constitutive photomorphogenic homolog subunit 8 (Arabidopsis)	COPS8	MGC43256 MGC1297 CSN8 COP9 SGN8	0.907016	0
A_23_P17927	AK095309	Hs.475125	25814	ATXN10; ataxin 10	ATXN10	E46L SCA10 FLJ37990	0.906336	0
A_23_P43956	AF196985						0.905261	0
A_23_P356755	NM_001806	Hs.429666	1054	CEBPG; CCAAT/enhancer binding protein (C/EBP), gamma	CEBPG	GPE1BP IG/EBP-1	0.9052	0
A_23_P399086	NM_017804						0.905064	0
A_23_P122586	NM_022758	Hs.643498	64771	C6orf106; chromosome 6 open reading frame 106	C6orf106	FLJ32402 MGC4614 dJ391O22.4 FLJ22195	0.904569	0
A_23_P211797	NM_130837	Hs.594504	4976	OPA1; optic atrophy 1 (autosomal dominant)	OPA1	FLJ12460 NTG NPG largeG KIAA0567	0.904365	0
A_23_P36408	AF439857	Hs.592009	65082	VPS33A; vacuolar protein sorting 33A (yeast)	VPS33A	FLJ23187 FLJ22395	0.904166	0
A_23_P143162	AK074041	Hs.164419	80331	DNAJC5; DnaJ (Hsp40) homolog, subfamily C, member 5	DNAJC5	CSP DKFZP434N1429 FLJ13070 DKFZp761N1221 FLJ00118	0.903216	0
A_23_P36078	M86737	Hs.523680	6749	SSRP1; structure specific recognition protein 1	SSRP1	FACT T160	0.903086	0
A_23_P128166	BC021901	Hs.524590	23011	RAB21; RAB21, member RAS oncogene family	RAB21	KIAA0118	0.902881	0
A_23_P138099	M35296	Hs.591465	27	ABL2; v-abl Abelson murine leukemia viral oncogene homolog 2 (arg, Abelson-related gene)	ABL2	ABLL ARG	0.902861	0
A_23_P10839	AF038404	Hs.335057	4735	SEPT2; septin 2	SEPT2	KIAA0158 NEDD5 hNedd5 DIFF6	0.902491	0
A_23_P76529	M68892	Hs.524458	3695	ITGB7; integrin, beta 7	ITGB7	-	0.902272	0
A_23_P114656	D50405	Hs.88556	3065	HDAC1; histone deacetylase 1	HDAC1	HD1 RPD3 RPD3L1	0.902263	0
A_23_P99260	BC013782	Hs.591005	10988	METAP2; methionyl aminopeptidase 2	METAP2	MNPEP p67	0.902127	0
A_23_P138665	NM_005271	Hs.500409	2746	GLUD1; glutamate dehydrogenase 1	GLUD1	GLUD GDH	0.902059	0
A_23_P33613	AF210430	Hs.632191	79077	XTP3TPA; XTP3-transactivated protein A	XTP3TPA	RS21C6 CDA03 MGC5627	0.902043	0
A_23_P302094	NM_033416	Hs.91579	92856	IMP4; IMP4, U3 small nucleolar ribonucleoprotein, homolog (yeast)	IMP4	MGC19606	0.901984	0
A_23_P58980	NM_017772	Hs.485270	55633	TBC1D22B; TBC1 domain family, member 22B	TBC1D22B	dJ744I24.2 DKFZp762J0110 C6orf197 FLJ20337	0.901904	0
A_23_P148464	D11086	Hs.84	3561	IL2RG; interleukin 2 receptor, gamma (severe combined immunodeficiency)	IL2RG	CD132 SCIDX SCIDX1 IMD4	0.900624	0
A_23_P31366	AF047470	Hs.520967	4191	MDH2; malate dehydrogenase 2, NAD (mitochondrial)	MDH2	MDH MOR1 M-MDH MGC:3559	0.900408	0
A_23_P1075	D00099						0.900124	0
A_23_P41976	BC015349	Hs.294145	133957	LOC133957; similar to RIKEN cDNA 0610011N22	LOC133957	-	0.899901	0
A_23_P78209	NM_032711	Hs.252229	4097	MAFG; v-maf musculoaponeurotic fibrosarcoma oncogene homolog G (avian)	MAFG	MGC20149 MGC13090	0.899814	0
A_23_P355439	NM_170745	Hs.406739	221613	HIST1H2AA; histone 1, H2aa	HIST1H2AA	H2AFR bA317E16.2	0.899779	0
A_23_P71319	X69141	Hs.593928	2222	FDFT1; farnesyl-diphosphate farnesyltransferase 1	FDFT1	DGPT	0.899708	0
A_23_P317082	NM_138780	Hs.122959	25763	CXorf27; chromosome X open reading frame 27	CXorf27	HYPM HIP17 1700054O13Rik	0.899688	0
A_23_P258272	NM_006643	Hs.94300	10807	SDCCAG3; serologically defined colon cancer antigen 3	SDCCAG3	NY-CO-3	0.899585	0
A_23_P21652	Y18418	Hs.272822	8607	RUVBL1; RuvB-like 1 (E. coli)	RUVBL1	ECP54 NMP238 TIP49	0.89954	0
A_23_P112061	NM_025070						0.899114	0
A_23_P53276	AF098162	Hs.118631	8914	TIMELESS; timeless homolog (Drosophila)	TIMELESS	TIM TIM1 hTIM	0.899055	0
A_23_P16976	M82809	Hs.422986	307	ANXA4; annexin A4	ANXA4	DKFZp686H02120 MGC75105 PIG28 ANX4	0.898975	0
A_23_P78358	AF109219	Hs.157031	23556	PIGN; phosphatidylinositol glycan, class N	PIGN	MCD4 MDC4 PIG-N MGC26427	0.898964	0
A_23_P73457	NM_025158	Hs.306769	80230	RUFY1; RUN and FYVE domain containing 1	RUFY1	ZFYVE12 FLJ22251	0.898852	0
A_23_P368187	NM_005967	Hs.159223	4665	NAB2; NGFI-A binding protein 2 (EGR1 binding protein 2)	NAB2	MADER	0.898813	0
A_23_P152284	BC001381	Hs.15277	79622	C16orf33; chromosome 16 open reading frame 33	C16orf33	FLJ22940	0.898202	0
A_23_P10807	AK057886	Hs.475688	7325	UBE2E2; ubiquitin-conjugating enzyme E2E 2 (UBC4/5 homolog, yeast)	UBE2E2	FLJ25157 UBCH8	0.898069	0
A_23_P115106	NM_015609	Hs.252967	26099	DKFZp566C0424; putative MAPK activating protein PM20,PM21	DKFZp566C0424	MGC70432	0.897946	0
A_23_P118543	D21260	Hs.491351	1213	CLTC; clathrin, heavy polypeptide (Hc)	CLTC	CHC17 CLTCL2 CLH-17 KIAA0034	0.897858	0
A_23_P309246	NM_145115	Hs.446297	221785	ZNF498; zinc finger protein 498	ZNF498	-	0.897854	0
A_23_P57370	AK000461	Hs.26890	27440	CECR5; cat eye syndrome chromosome region, candidate 5	CECR5	-	0.897817	0
A_23_P45733	BC001449	Hs.373763	10236	HNRPR; heterogeneous nuclear ribonucleoprotein R	HNRPR	hnRNP-R HNRNPR	0.897667	0
A_23_P255273	D21090	Hs.521640	5887	RAD23B; RAD23 homolog B (S. cerevisiae)	RAD23B	HHR23B HR23B P58	0.897636	0
A_23_P124242	BC032473	Hs.5258	9500	MAGED1; melanoma antigen family D, 1	MAGED1	NRAGE DLXIN-1	0.897422	0
A_23_P502464	NM_000625	Hs.462525	4843	NOS2A; nitric oxide synthase 2A (inducible, hepatocytes)	NOS2A	HEP-NOS INOS NOS NOS2	0.897409	0
A_23_P45875	U69668	Hs.279640	7175	TPR; translocated promoter region (to activated MET oncogene)	TPR	-	0.897117	0
A_23_P127005	AF030162	Hs.524308	10431	TIMM23; translocase of inner mitochondrial membrane 23 homolog (yeast)	TIMM23	PRO1197 TIM23 TIMM23B	0.897092	0
A_23_P60225	AK025978	Hs.155742	9380	GRHPR; glyoxylate reductase/hydroxypyruvate reductase	GRHPR	GLXR	0.896361	0
A_23_P145501	AF105332	Hs.29679	9439	CRSP3; cofactor required for Sp1 transcriptional activation, subunit 3, 130kDa	CRSP3	MED23 DKFZp434H0117 DRIP130 CRSP133 CRSP130 SUR2	0.896162	0
A_23_P95045							0.896125	0
A_23_P113026	NM_002582	Hs.253197	5073	PARN; poly(A)-specific ribonuclease (deadenylation nuclease)	PARN	DAN	0.895819	0
A_23_P206532	BC033657	Hs.78060	5257	PHKB; phosphorylase kinase, beta	PHKB	-	0.895618	0
A_23_P218733	AK001293	Hs.352671	9946	CRYZL1; crystallin, zeta (quinone reductase)-like 1	CRYZL1	QOH-1 4P11	0.895591	0
A_23_P68892	BC016707	Hs.632776					0.895122	0
A_23_P47497	AF183428	Hs.530734	54948	MRPL16; mitochondrial ribosomal protein L16	MRPL16	L16mt FLJ20484 PNAS-111	0.894696	0
A_23_P92954	BC003098	Hs.406861	3295	HSD17B4; hydroxysteroid (17-beta) dehydrogenase 4	HSD17B4	MFE-2	0.894661	0
A_23_P257945	U36787	Hs.211571	3052	HCCS; holocytochrome c synthase (cytochrome c heme-lyase)	HCCS	DKFZp779I1858 CCHL	0.894462	0
A_23_P171117	NM_024657	Hs.496544	79710	ZCWCC2; zinc finger, CW type with coiled-coil domain 2	ZCWCC2	dJ75H8.2 FLJ11565 ZCW4	0.894274	0
A_23_P104116	AK075009	Hs.591455	9939	RBM8A; RNA binding motif protein 8A	RBM8A	RBM8 RBM8B ZRNP1 Y14 ZNRP MDS014 BOV-1B BOV-1A BOV-1C	0.894244	0
A_23_P169629	BC044211	Hs.75069	6472	SHMT2; serine hydroxymethyltransferase 2 (mitochondrial)	SHMT2	SHMT GLYA	0.894228	0
A_23_P12245	BC033626	Hs.444472	6391	SDHC; succinate dehydrogenase complex, subunit C, integral membrane protein, 15kDa	SDHC	SDH3 PGL3	0.894218	0
A_23_P215677	BC001743						0.893833	0
A_23_P140207	BC001454	Hs.75812	5106	PCK2; phosphoenolpyruvate carboxykinase 2 (mitochondrial)	PCK2	PEPCK PEPCK2	0.893798	0
A_23_P205218	NM_006649	Hs.458598	10813	UTP14A; UTP14, U3 small nucleolar ribonucleoprotein, homolog A (yeast)	UTP14A	NY-CO-16 KIAA0266 dJ537K23.3 SDCCAG16	0.893654	0
A_23_P86034	NM_017582	Hs.607928	55585	UBE2Q; ubiquitin-conjugating enzyme E2Q (putative)	UBE2Q	NICE-5 PRO3094	0.893611	0
A_23_P218523	NM_021731						0.89325	0
A_23_P217120	NM_024757	Hs.495511	79813	EHMT1; euchromatic histone methyltransferase 1	EHMT1	FP13812 KIAA1876 FLJ12879 GLP bA188C12.1 Eu-HMTase1	0.893105	0
A_23_P95553	NM_052826						0.892966	0
A_23_P140154	BC030119	Hs.275352	55148	C14orf130; chromosome 14 open reading frame 130	C14orf130	FLJ10483 MGC9518	0.892932	0
A_23_P14026	AF039081	Hs.591156	1389	CREBL2; cAMP responsive element binding protein-like 2	CREBL2	-	0.892887	0
A_23_P47426	AF126245	Hs.14791	27034	ACAD8; acyl-Coenzyme A dehydrogenase family, member 8	ACAD8	ACAD-8	0.892773	0
A_23_P125624	NM_012332						0.892658	0
A_23_P106973	NM_006640	Hs.440932	10801	SEPT9; septin 9	SEPT9	AF17q25 MSF MSF1 SINT1 PNUTL4 KIAA0991	0.892499	0
A_23_P133954	BC000712	Hs.436912	3833	KIFC1; kinesin family member C1	KIFC1	MKLP2 MGC1202 HSET RAB6-KIFL KNSL2	0.892278	0
A_23_P94111	BC030572	Hs.77100	2961	GTF2E2; general transcription factor IIE, polypeptide 2, beta 34kDa	GTF2E2	TFIIE-B FE TF2E2	0.892197	0
A_23_P9432	AB067483	Hs.5476	114789	SLC25A25; solute carrier family 25 (mitochondrial carrier; phosphate carrier), member 25	SLC25A25	MGC105138 KIAA1896 SCAMC-2 MCSC PCSCL	0.892061	0
A_23_P101551	BC001900	Hs.512670	587	BCAT2; branched chain aminotransferase 2, mitochondrial	BCAT2	BCAM BCT2	0.892052	0
A_23_P418015	NM_014268	Hs.532824	10982	MAPRE2; microtubule-associated protein, RP/EB family, member 2	MAPRE2	RP1 EB1 EB2	0.892015	0
A_23_P217659	NM_024332	Hs.558537	79184	CXorf53; chromosome X open reading frame 53	CXorf53	C6.1A	0.891972	0
A_23_P99183	AF251046	Hs.374067	89910	UBE3B; ubiquitin protein ligase E3B	UBE3B	DKFZp586K2123 MGC78388 DKFZp686A1051	0.891914	0
A_23_P105664	AL832749	Hs.582627	29080	HSPC128; HSPC128 protein	HSPC128	FLJ10294	0.891899	0
A_23_P129096	M13520	Hs.604479	3073	HEXA; hexosaminidase A (alpha polypeptide)	HEXA	TSD MGC99608	0.891888	0
A_23_P128486	AJ272206	Hs.504545	57103	C12orf5; chromosome 12 open reading frame 5	C12orf5	-	0.89184	0
A_23_P112332							0.891746	0
A_23_P148273	AL136636	Hs.323562	84061	DKFZp564K142; implantation-associated protein	DKFZp564K142	bA217H1.1 PRO0756 MGC64926 FLJ14726	0.891697	0
A_23_P152268	L37368	Hs.355643	10921	RNPS1; RNA binding protein S1, serine-rich domain	RNPS1	E5.1	0.891597	0
A_23_P8339	NM_014161	Hs.416998	29074	MRPL18; mitochondrial ribosomal protein L18	MRPL18	HSPC071 MRP-L18	0.891597	0
A_23_P165494	NM_015530	Hs.431317	26003	GORASP2; golgi reassembly stacking protein 2, 55kDa	GORASP2	GOLPH6 p59 FLJ13139 DKFZP434D156 GRS2 GRASP55	0.891585	0
A_23_P154758	BC021298	Hs.213735	26152	ZNF337; zinc finger protein 337	ZNF337	-	0.891579	0
A_23_P136041	NM_006258	Hs.584791	5592	PRKG1; protein kinase, cGMP-dependent, type I	PRKG1	PGK cGKI-alpha MGC71944 CGKI PRKG1B cGKI-BETA PRKGR1B	0.891517	0
A_23_P4036	NM_018469	Hs.175414	55852	HT008; uncharacterized hypothalamus protein HT008	HT008	KIAA1738 DKFZp781G0721	0.891259	0
A_23_P207742	BC002728	Hs.724	7067	THRA; thyroid hormone receptor, alpha (erythroblastic leukemia viral (v-erb-a) oncogene homolog, avian)	THRA	NR1A1 THRA1 ERBA-ALPHA THRA2 EAR-7.2 c-ERBA-ALPHA-2 EAR-7.1 TR-ALPHA-1 ERBA ERB-T-1 ERBA1 c-ERBA-1 AR7 MGC43240 MGC000261 EAR7 THRA3	0.891207	0
A_23_P39034	D26156	Hs.327527	6597	SMARCA4; SWI/SNF related, matrix associated, actin dependent regulator of chromatin, subfamily a, member 4	SMARCA4	SNF2L4 BRG1 hSNF2b BAF190 SNF2-BETA SNF2LB	0.891206	0
A_23_P132444	M81601	Hs.491745	6917	TCEA1; transcription elongation factor A (SII), 1	TCEA1	SII GTF2S TF2S TCEA TFIIS	0.891063	0
A_23_P213551	BC008717	Hs.529862	1452	CSNK1A1; casein kinase 1, alpha 1	CSNK1A1	HLCDGP1 PRO2975 CK1	0.890922	0
A_23_P81087	BC014442	Hs.480454	57117	LOC57117; hypothetical nuclear factor SBBI22	LOC57117	-	0.890921	0
A_23_P216850	NM_019592	Hs.388742	56254	RNF20; ring finger protein 20	RNF20	BRE1A FLJ20382 KIAA2779 FLJ11189	0.890905	0
A_23_P201996	BC004258	Hs.435610	51322	WAC; WW domain containing adaptor with coiled-coil	WAC	MGC10753 BM-016 Wwp4 PRO1741 bA48B24.1	0.890877	0
A_23_P43226	AK000045	Hs.72071	54793	KCTD9; potassium channel tetramerisation domain containing 9	KCTD9	FLJ20038	0.890859	0
A_23_P112412	NM_017746	Hs.494648	54881	TEX10; testis expressed sequence 10	TEX10	bA208F1.2 FLJ20287	0.890584	0
A_23_P74914	D50923	Hs.533628	9816	KIAA0133; KIAA0133	KIAA0133	-	0.890549	0
A_23_P146644	BC001388	Hs.511605	302	ANXA2; annexin A2	ANXA2	P36 LPC2D ANX2L4 ANX2 PAP-IV CAL1H LIP2 LPC2	0.890532	0
A_23_P41380	AB062293	Hs.12013	6059	ABCE1; ATP-binding cassette, sub-family E (OABP), member 1	ABCE1	ABC38 OABP RNASEL1 RLI RNS4I RNASELI	0.890521	0
A_23_P134113	NM_052831	Hs.347144	116843	C6orf192; chromosome 6 open reading frame 192	C6orf192	dJ55C23.6	0.890479	0
A_23_P148798	NM_015984	Hs.591458	51377	UCHL5; ubiquitin carboxyl-terminal hydrolase L5	UCHL5	UCH37 CGI-70	0.890478	0
A_23_P107295	NM_052888	Hs.514071	114659	LOC114659; KIAA0563-related gene	LOC114659	-	0.890408	0
A_23_P353574	NM_133494	Hs.24119	140609	NEK7; NIMA (never in mitosis gene a)-related kinase 7	NEK7	-	0.890288	0
A_23_P5551	NM_005381	Hs.79110	4691	NCL; nucleolin	NCL	FLJ45706 C23	0.889907	0
A_23_P154306	U59863	Hs.556496	10010	TANK; TRAF family member-associated NFKB activator	TANK	TRAF2 I-TRAF	0.889691	0
A_23_P47247	NM_018393	Hs.533701	55346	FLJ11336; hypothetical protein FLJ11336	FLJ11336	dJ85M6.3 FLJ11386	0.889588	0
A_23_P157283	BC002837	Hs.196129	79161	C7orf23; chromosome 7 open reading frame 23	C7orf23	MM-TRAG MGC4175	0.889516	0
A_23_P120557	BC025266	Hs.369932	55617	C20orf13; chromosome 20 open reading frame 13	C20orf13	FLJ20212 dJ585I14.2	0.889365	0
A_23_P376759	NM_003584	Hs.14611	8446	DUSP11; dual specificity phosphatase 11 (RNA/RNP complex 1-interacting)	DUSP11	PIR1	0.889098	0
A_23_P118660	NM_007010	Hs.590937	11056	DDX52; DEAD (Asp-Glu-Ala-Asp) box polypeptide 52	DDX52	ROK1	0.889079	0
A_23_P30415							0.88894	0
A_23_P59107	AF100761	Hs.118354	3133	HLA-E; major histocompatibility complex, class I, E	HLA-E	DKFZp686P19218 EA2.1 MHC HLA-6.2 EA1.2	0.888844	0
A_23_P127565	AK055539	Hs.503831	143903	LOC143903; layilin	LOC143903	-	0.888797	0
A_23_P132640							0.888778	0
A_23_P410017	NM_152715	Hs.632108	219899	LRRC35; leucine rich repeat containing 35	LRRC35	FLJ14177 MGC10233	0.88865	0
A_23_P100092	NM_152455	Hs.418287	146050	FLJ35867; hypothetical protein FLJ35867	FLJ35867	-	0.888621	0
A_23_P163800	NM_017566	Hs.123450	54758	KLHDC4; kelch domain containing 4	KLHDC4	DKFZp434G0522 FLJ00104	0.888564	0
A_23_P209788	AB044749	Hs.620490	55339	WDR33; WD repeat domain 33	WDR33	WDC146 FLJ11294	0.888503	0
A_23_P214798							0.888416	0
A_23_P78311	BC012430	Hs.301048	81929	SEH1L; SEH1-like (S. cerevisiae)	SEH1L	Seh1 SEH1A SEH1B SEC13L	0.888383	0
A_23_P49646	AB007851	Hs.632236	5636	PRPSAP2; phosphoribosyl pyrophosphate synthetase-associated protein 2	PRPSAP2	PAP41	0.888345	0
A_23_P66664	AF064094	Hs.500066	6871	TADA2L; transcriptional adaptor 2 (ADA2 homolog, yeast)-like	TADA2L	KL04P FLJ12705 ADA2 hADA2	0.888343	0
A_23_P168507	BC032324	Hs.406758	11112	HIBADH; 3-hydroxyisobutyrate dehydrogenase	HIBADH	MGC40361	0.888285	0
A_23_P156315	NM_033551	Hs.292078	23367	LARP; likely ortholog of mouse la related protein	LARP	KIAA0731 MGC19556	0.888245	0
A_23_P253052	BC030536	Hs.522805	83692	CD99L2; CD99 antigen-like 2	CD99L2	DKFZp761H2024 MIC2L1	0.888239	0
A_23_P371787	NM_014734	Hs.440025	9766	KIAA0247; KIAA0247	KIAA0247	-	0.888217	0
A_23_P162846	NM_005561	Hs.494419	3916	LAMP1; lysosomal-associated membrane protein 1	LAMP1	LGP120 LAMPA CD107a	0.888097	0
A_23_P75330	AK001364	Hs.808	3185	HNRPF; heterogeneous nuclear ribonucleoprotein F	HNRPF	HNRNPF mcs94-1	0.888023	0
A_23_P91850	NM_144717	Hs.61232	53833	IL20RB; interleukin 20 receptor beta	IL20RB	IL-20R2 DIRS1	0.888021	0
A_23_P329870	NM_024599	Hs.464157	79651	RHBDL6; rhomboid, veinlet-like 6 (Drosophila)	RHBDL6	RHBDL5 FLJ22341	0.88794	0
A_23_P358928	NM_003130	Hs.489040	6717	SRI; sorcin	SRI	SCN	0.887827	0
A_23_P169117	BC009990	Hs.432330	10670	RRAGA; Ras-related GTP binding A	RRAGA	RAGA FIP-1	0.88763	0
A_23_P251776	NM_025215	Hs.592004	80324	PUS1; pseudouridylate synthase 1	PUS1	MLASA MGC11268	0.887518	0
A_23_P51181	AB011539	Hs.593645	1953	EGFL3; EGF-like-domain, multiple 3	EGFL3	MEGF6	0.887415	0
A_23_P58647	NM_001903	Hs.534797	1495	CTNNA1; catenin (cadherin-associated protein), alpha 1, 102kDa	CTNNA1	FLJ36832 CAP102	0.887394	0
A_23_P5027	Z11692	Hs.515070	1938	EEF2; eukaryotic translation elongation factor 2	EEF2	EEF-2 EF2	0.887358	0
A_23_P256676	NM_013396	Hs.473370	29761	USP25; ubiquitin specific protease 25	USP25	USP21	0.887246	0
A_23_P133174	NM_018475	Hs.479766	55858	TPARL; TPA regulated locus	TPARL	TMPT27	0.887061	0
A_23_P257726	NM_016481	Hs.9196	51531	C9orf156; chromosome 9 open reading frame 156	C9orf156	NAP1 HSPC219	0.887	0
A_23_P40072	AF494407	Hs.149894	4528	MTIF2; mitochondrial translational initiation factor 2	MTIF2	-	0.886983	0
A_23_P3193	NM_005113	Hs.104320	9950	GOLGA5; golgi autoantigen, golgin subfamily a, 5	GOLGA5	RFG5 ret-II	0.886808	0
A_23_P118303	NM_005147	Hs.459779	9093	DNAJA3; DnaJ (Hsp40) homolog, subfamily A, member 3	DNAJA3	TID1 hTid-1	0.886707	0
A_23_P79769	BC014475	Hs.256126	79444	BIRC7; baculoviral IAP repeat-containing 7 (livin)	BIRC7	LIVIN ML-IAP MLIAP RNF50 KIAP	0.886676	0
A_23_P211939	BC034989	Hs.2465	9934	P2RY14; purinergic receptor P2Y, G-protein coupled, 14	P2RY14	GPR105 KIAA0001	0.886651	0
A_23_P27180	AL136806	Hs.462663	84081	DKFZP434K1421; hypothetical protein DKFZp434K1421	DKFZP434K1421	HSPC095	0.886575	0
A_23_P217258	BC032720	Hs.292356	1536	CYBB; cytochrome b-245, beta polypeptide (chronic granulomatous disease)	CYBB	GP91PHOX NOX2 CGD GP91-PHOX GP91-1	0.886516	0
A_23_P56810	NM_018158	Hs.306000	22950	SLC4A1AP; solute carrier family 4 (anion exchanger), member 1, adaptor protein	SLC4A1AP	FLJ10624 HLC3	0.886349	0
A_23_P81463	AY036974	Hs.444208	54505	DHX29; DEAH (Asp-Glu-Ala-His) box polypeptide 29	DHX29	DDX29	0.886338	0
A_23_P151196	NM_014891	Hs.632296	11333	PDAP1; PDGFA associated protein 1	PDAP1	PAP1 HASPP28 PAP	0.886203	0
A_23_P202474	AB040450	Hs.370292	56647	BCCIP; BRCA2 and CDKN1A interacting protein	BCCIP	TOK-1	0.885991	0
A_23_P64058	NM_005825	Hs.99491	10235	RASGRP2; RAS guanyl releasing protein 2 (calcium and DAG-regulated)	RASGRP2	CALDAG-GEFI CDC25L	0.885898	0
A_23_P201951	AF214114	Hs.575782	51742	ARID4B; AT rich interactive domain 4B (RBP1- like)	ARID4B	BCAA RBP1L1 BRCAA1 RBBP1L1 KIAA0117 SAP180 DKFZp313M2420	0.885844	0
A_23_P105900	M90354						0.885755	0
A_23_P49327	U31248	Hs.155204	7727	ZNF174; zinc finger protein 174	ZNF174	ZSCAN8	0.88574	0
A_23_P106835	AF342736	Hs.333738	583	BBS2; Bardet-Biedl syndrome 2	BBS2	MGC20703 BBS	0.885533	0
A_23_P398637	NM_152292	Hs.380412	93587	RG9MTD2; RNA (guanine-9-) methyltransferase domain containing 2	RG9MTD2	MGC27034	0.885481	0
A_23_P366366	NM_014766	Hs.520740	9805	SCRN1; secernin 1	SCRN1	SES1 KIAA0193	0.885403	0
A_23_P106481	NM_016454	Hs.250905	51234	LOC51234; hypothetical protein LOC51234	LOC51234	PIG17	0.885246	0
A_23_P48964	AF308803	Hs.459366	26276	VPS33B; vacuolar protein sorting 33B (yeast)	VPS33B	FLJ14848	0.885138	0
A_23_P33494							0.884993	0
A_23_P214707	BC000914	Hs.405144	6428	SFRS3; splicing factor, arginine/serine-rich 3	SFRS3	SRp20	0.88486	0
A_23_P133110							0.884765	0
A_23_P252704	AF275809	Hs.374485	51123	LOC51123; HSPC038 protein	LOC51123	PNAS-106	0.884757	0
A_23_P152237	BC023667	Hs.499205	79191	IRX3; iroquois homeobox protein 3	IRX3	IRX-1	0.884719	0
A_23_P106084	AB065880						0.884518	0
A_23_P256297	BC028386	Hs.129621	23076	KIAA0179; KIAA0179	KIAA0179	-	0.884342	0
A_23_P90814	NM_025133	Hs.352677	80204	FBXO11; F-box protein 11	FBXO11	FLJ12673 UG063H01 MGC44383 FBX11 VIT1	0.884304	0
A_23_P258572							0.884273	0
A_23_P95184	M85169	Hs.191215	9267	PSCD1; pleckstrin homology, Sec7 and coiled-coil domains 1(cytohesin 1)	PSCD1	D17S811E B2-1 CYTOHESIN-1 SEC7	0.884053	0
A_23_P168868	BC004192	Hs.292579	9791	PTDSS1; phosphatidylserine synthase 1	PTDSS1	PSSA KIAA0024	0.883955	0
A_23_P64184	AF533190						0.88387	0
A_23_P123672	BC028694	Hs.193842	23424	TDRD7; tudor domain containing 7	TDRD7	PCTAIRE2BP KIAA1529	0.88374	0
A_23_P105138	X04076	Hs.502302	847	CAT; catalase	CAT	-	0.883661	0
A_23_P138117	AB020640	Hs.397705	23261	CAMTA1; calmodulin binding transcription activator 1	CAMTA1	KIAA0833	0.883626	0
A_23_P97328	BC002843	Hs.445952	79169	C1orf35; chromosome 1 open reading frame 35	C1orf35	MMTAG2 MGC4174	0.883522	0
A_23_P87919	AK027692	Hs.524800	84678	FBXL10; F-box and leucine-rich repeat protein 10	FBXL10	CXXC2 Fbl10 PCCX2	0.883411	0
A_23_P41912	NM_018691	Hs.166551	10827	C5orf3; chromosome 5 open reading frame 3	C5orf3	133K02	0.883214	0
A_23_P375281	AL136801	Hs.268606	7442	TRPV1; transient receptor potential cation channel, subfamily V, member 1	TRPV1	VR1 DKFZp434K0220	0.883085	0
A_23_P77142	BC013348	Hs.321541	8766	RAB11A; RAB11A, member RAS oncogene family	RAB11A	MGC1490 YL8	0.883058	0
A_23_P147388	NM_015254	Hs.444767	23303	KIF13B; kinesin family member 13B	KIF13B	KIAA0639 GAKIN	0.882959	0
A_23_P109928	AF215935	Hs.152536	9861	p44S10; proteasome regulatory particle subunit p44S10	p44S10	KIAA0107 SGA-113M	0.882932	0
A_23_P150255	NM_006328	Hs.533712	5936	RBM4; RNA binding motif protein 4	RBM4	LARK MGC75138 DKFZp547K0918	0.882907	0
A_23_P75268	BC000165	Hs.355927	7417	VDAC2; voltage-dependent anion channel 2	VDAC2	FLJ23841	0.882839	0
A_23_P259413	NM_017548	Hs.518265	55573	H41; hypothetical protein H41	H41	-	0.882792	0
A_23_P129614	BC001403	Hs.528834	11051	CPSF5; cleavage and polyadenylation specific factor 5, 25 kDa	CPSF5	DKFZp686H1588 CFIM25	0.882725	0
A_23_P417994	NM_152429	Hs.591917	143282	C10orf13; chromosome 10 open reading frame 13	C10orf13	MGC39320	0.882635	0
A_23_P12336	AY043278	Hs.26006	55170	HRMT1L6; HMT1 hnRNP methyltransferase-like 6 (S. cerevisiae)	HRMT1L6	PRMT6 FLJ10559	0.882561	0
A_23_P151586	BC010856	Hs.91586	10548	TM9SF1; transmembrane 9 superfamily member 1	TM9SF1	HMP70 MP70	0.882486	0
A_23_P13065	AK001714	Hs.188569	54503	ZDHHC13; zinc finger, DHHC domain containing 13	ZDHHC13	HIP3RP FLJ10941 FLJ10852 HIP14L MGC64994	0.882481	0
A_23_P75288	AK075223	Hs.435948	84896	ATAD1; ATPase family, AAA domain containing 1	ATAD1	AFDC1 FNP001 FLJ14600	0.882311	0
A_23_P2092	AL832730	Hs.523438	55128	TRIM68; tripartite motif-containing 68	TRIM68	SS-56 RNF137 FLJ10369	0.88223	0
A_23_P95302	BC001866	Hs.506989	5985	RFC5; replication factor C (activator 1) 5, 36.5kDa	RFC5	MGC1155 RFC36	0.882222	0
A_23_P56678	U09813	Hs.429	518	ATP5G3; ATP synthase, H+ transporting, mitochondrial F0 complex, subunit c (subunit 9) isoform 3	ATP5G3	-	0.882135	0
A_23_P133245	AF182645	Hs.421245	3550	IK; IK cytokine, down-regulator of HLA II	IK	RED MGC59741 IK protein CSA2	0.882129	0
A_23_P73661	NM_014563	Hs.592238	6399	TRAPPC2; trafficking protein particle complex 2	TRAPPC2	hYP38334 TRS20 SEDT SEDL ZNF547L MIP-2A	0.882097	0
A_23_P37345	BC040112	Hs.546550	22938	SKIIP; SKI interacting protein	SKIIP	SNW1 SKIP NCOA-62	0.882065	0
A_23_P17204	NM_022662	Hs.436527	64682	ANAPC1; anaphase promoting complex subunit 1	ANAPC1	TSG24 MCPR APC1	0.881981	0
A_23_P168592	NM_138771	Hs.232296	90693	LOC90693; alpha-1,3(6)-mannosylglycoprotein beta-1,6-N-acetyl-glucosaminyltransferase-like	LOC90693	-	0.881951	0
A_23_P29504	BC030705	Hs.240770	205564	SENP5; SUMO1/sentrin specific protease 5	SENP5	MGC27076	0.881905	0
A_23_P56798	M83653	Hs.558296	52	ACP1; acid phosphatase 1, soluble	ACP1	HAAP MGC3499	0.881826	0
A_23_P100420	NM_032909						0.881806	0
A_23_P28869	M34668	Hs.269577	5786	PTPRA; protein tyrosine phosphatase, receptor type, A	PTPRA	HPTPalpha RPTPA LRP HLPR PTPRL2 R-PTP-alpha PTPA HPTPA HEPTP	0.881668	0
A_23_P95536	AF134708	Hs.126838	11086	ADAM29; a disintegrin and metalloproteinase domain 29	ADAM29	svph1	0.881663	0
A_23_P32903	M88162						0.881547	0
A_23_P132705	NM_025075	Hs.288151	80145	NIF3L1BP1; Ngg1 interacting factor 3 like 1 binding protein 1	NIF3L1BP1	FLJ23445	0.881539	0
A_23_P126689	AF233442	Hs.8015	27005	USP21; ubiquitin specific protease 21	USP21	MGC3394 USP16 USP23	0.881498	0
A_23_P117928	AB023162	Hs.22109	22893	BAHD1; bromo adjacent homology domain containing 1	BAHD1	KIAA0945	0.881385	0
A_23_P170280	NM_020453	Hs.437241	57205	ATP10D; ATPase, Class V, type 10D	ATP10D	KIAA1487 ATPVD	0.88132	0
A_23_P255849	BC009607	Hs.437060	54205	CYCS; cytochrome c, somatic	CYCS	CYC HCS	0.881291	0
A_23_P207596	M82814	Hs.113577	4763	NF1; neurofibromin 1 (neurofibromatosis, von Recklinghausen disease, Watson disease)	NF1	VRNF DKFZp686J1293 NFNS WSS	0.881264	0
A_23_P157215	BC003056	Hs.487635	28969	BZW2; basic leucine zipper and W2 domains 2	BZW2	MST017 MSTP017 HSPC028	0.8811	0
A_23_P79889	BC015710	Hs.529044	57403	RAB22A; RAB22A, member RAS oncogene family	RAB22A	MGC16770	0.880964	0
A_23_P157879	BC020635	Hs.440898	2219	FCN1; ficolin (collagen/fibrinogen domain containing) 1	FCN1	FCNM	0.880746	0
A_23_P13852	AB024327	Hs.504895	11171	STRAP; serine/threonine kinase receptor associated protein	STRAP	PT-WD MAWD UNRIP	0.880685	0
A_23_P141606	BC003616	Hs.371914	642	BLMH; bleomycin hydrolase	BLMH	BMH BH	0.880677	0
A_23_P28683	BC011654	Hs.515972	51692	CPSF3; cleavage and polyadenylation specific factor 3, 73kDa	CPSF3	CPSF CPSF73	0.880633	0
A_23_P43283	AF378755	Hs.274136	25960	GPR124; G protein-coupled receptor 124	GPR124	DKFZp434C211 TEM5 DKFZp434J0911 KIAA1531 FLJ14390	0.880578	0
A_23_P415401	NM_001206	Hs.150557	687	KLF9; Kruppel-like factor 9	KLF9	BTEB BTEB1	0.880571	0
A_23_P43049	BC013175	Hs.158427	10671	DCTN6; dynactin 6	DCTN6	WS-3	0.880484	0
A_23_P74740	BC008188	Hs.419640	11315	PARK7; Parkinson disease (autosomal recessive, early onset) 7	PARK7	FLJ27376 DJ1 DJ-1	0.880468	0
A_23_P27346	BC002379	Hs.75862	55520	ELAC1; elaC homolog 1 (E. coli)	ELAC1	D29	0.880193	0
A_23_P250042	NM_016275	Hs.369052	51714	SELT; selenoprotein T	SELT	-	0.880116	0
A_23_P205074	AK093932	Hs.117167	283537	LOC283537; hypothetical protein LOC283537	LOC283537	FKSG16	0.879799	0
A_23_P113570	NM_013311						0.879698	0
A_23_P22671	AJ295938	Hs.24167	6845	SYBL1; synaptobrevin-like 1	SYBL1	TI-VAMP VAMP7 VAMP-7	0.879645	0
A_23_P18901	NM_004707	Hs.264482	9140	APG12L; APG12 autophagy 12-like (S. cerevisiae)	APG12L	HAPG12 APG12	0.879594	0
A_23_P120335	AF053551	Hs.470728	10651	MTX2; metaxin 2	MTX2	MGC111067	0.879556	0
A_23_P202602	AK001135	Hs.435004	11196	SEC23IP; SEC23 interacting protein	SEC23IP	P125 MSTP053	0.879542	0
A_23_P59657	AF062536	Hs.146806	8454	CUL1; cullin 1	CUL1	-	0.879459	0
A_23_P165365	NM_016114						0.879427	0
A_23_P104062	BC028168	Hs.562083	23463	ICMT; isoprenylcysteine carboxyl methyltransferase	ICMT	MST098 PCMT PCCMT PPMT HSTE14 MSTP098 MGC39955	0.879331	0
A_23_P252866	D25547	Hs.279257	5110	PCMT1; protein-L-isoaspartate (D-aspartate) O-methyltransferase	PCMT1	-	0.879267	0
A_23_P115605	NM_020824	Hs.524195	57584	ARHGAP21; Rho GTPase activating protein 21	ARHGAP21	DKFZp761L0424 ARHGAP10	0.879213	0
A_23_P15864	NM_003927	Hs.25674	8932	MBD2; methyl-CpG binding domain protein 2	MBD2	DKFZp586O0821 NY-CO-41 DMTase	0.879148	0
A_23_P421423	NM_006291	Hs.525607	7127	TNFAIP2; tumor necrosis factor, alpha-induced protein 2	TNFAIP2	B94	0.879125	0
A_23_P98304	NM_018043	Hs.503074	55107	TMEM16A; transmembrane protein 16A	TMEM16A	ORAOV2 FLJ10261 TAOS2	0.87903	0
A_23_P201432	NM_001126	Hs.498313	159	ADSS; adenylosuccinate synthase	ADSS	ADEH MGC20404	0.87894	0
A_23_P83159	AK091715	Hs.522029	55958	KLHL9; kelch-like 9 (Drosophila)	KLHL9	-	0.878916	0
A_23_P20384	AJ238094	Hs.425311	27257	LSM1; LSM1 homolog, U6 small nuclear RNA associated (S. cerevisiae)	LSM1	CASM YJL124C	0.878848	0
A_23_P25644	NM_018386	Hs.508769	55795	FLJ11305; hypothetical protein FLJ11305	FLJ11305	MGC16774 F10	0.878831	0
A_23_P57157	NM_020341	Hs.32539	57144	PAK7; p21(CDKN1A)-activated kinase 7	PAK7	KIAA1264 PAK5 MGC26232	0.878669	0
A_23_P48936	AL110265	Hs.36915	4088	SMAD3; SMAD, mothers against DPP homolog 3 (Drosophila)	SMAD3	MADH3 JV15-2 HSPC193 MGC60396 Smad 3 HsT17436 DKFZp686J10186 DKFZP586N0721	0.878626	0
A_23_P46748	AF080157	Hs.198998	1147	CHUK; conserved helix-loop-helix ubiquitous kinase	CHUK	NFKBIKA IKK1 IKKA IKBKA IKK-alpha TCF16	0.878606	0
A_23_P145424	NM_014895	Hs.485865	22832	C6orf84; chromosome 6 open reading frame 84	C6orf84	KIAA1009 FLJ13551	0.878585	0
A_23_P33477	NM_003369	Hs.202470	7405	UVRAG; UV radiation resistance associated gene	UVRAG	-	0.878581	0
A_23_P95189	NM_005701						0.878577	0
A_23_P11664	BC040436	Hs.479693	9295	SFRS11; splicing factor, arginine/serine-rich 11	SFRS11	dJ677H15.2 p54	0.878571	0
A_23_P259561	U15085	Hs.351279	3109	HLA-DMB; major histocompatibility complex, class II, DM beta	HLA-DMB	D6S221E RING7	0.878568	0
A_23_P84651	BC014911	Hs.518249	7555	ZNF9; zinc finger protein 9 (a cellular retroviral nucleic acid binding protein)	ZNF9	CNBP1 RNF163 PROMM CNBP DM2	0.878451	0
A_23_P314222	NM_138792	Hs.567662	123169	LOC123169; senescence downregulated leo1-like	LOC123169	-	0.878358	0
A_23_P200641	AL050265	Hs.300624	23435	TARDBP; TAR DNA binding protein	TARDBP	TDP-43	0.878341	0
A_23_P54006	AB032957	Hs.210850	25831	HECTD1; HECT domain containing 1	HECTD1	KIAA1131	0.878133	0
A_23_P5536	AF073299	Hs.250083	6549	SLC9A2; solute carrier family 9 (sodium/hydrogen exchanger), isoform 2	SLC9A2	NHE2	0.878073	0
A_23_P132263	AF240775	Hs.517559	56478	EIF4ENIF1; eukaryotic translation initiation factor 4E nuclear import factor 1	EIF4ENIF1	Clast4 4E-T FLJ21601	0.878039	0
A_23_P210419	AB023181	Hs.249600	22839	DLGAP4; discs, large (Drosophila) homolog-associated protein 4	DLGAP4	KIAA0964 SAPAP4 DAP4	0.878009	0
A_23_P44932	NM_032025	Hs.378808	83939	eIF2A; eukaryotic translation initiation factor (eIF) 2A	eIF2A	MSTP089 MSTP004 CDA02 MST089	0.877955	0
A_23_P37068	U19260	Hs.510528	7187	TRAF3; TNF receptor-associated factor 3	TRAF3	CD40bp CAP-1 LAP1 CRAF1	0.877954	0
A_23_P144311	BC023503	Hs.602757	5431	POLR2B; polymerase (RNA) II (DNA directed) polypeptide B, 140kDa	POLR2B	RPB2 hsRPB2 hRPB140 POL2RB	0.877844	0
A_23_P140596	AL834503	Hs.513145	51335	NEUGRIN; mesenchymal stem cell protein DSC92	NEUGRIN	-	0.877791	0
A_23_P118532	NM_018042	Hs.462829	91607	FLJ34922; hypothetical protein FLJ34922	FLJ34922	-	0.877638	0
A_23_P79416	NM_018693	Hs.352677	80204	FBXO11; F-box protein 11	FBXO11	FLJ12673 UG063H01 MGC44383 FBX11 VIT1	0.877521	0
A_23_P26823	AK092301	Hs.591166	80774	MGC10986; hypothetical protein MGC10986	MGC10986	-	0.877514	0
A_23_P5724	L08488	Hs.32309	3628	INPP1; inositol polyphosphate-1-phosphatase	INPP1	-	0.877341	0
A_23_P212542	BC018288	Hs.475663	5868	RAB5A; RAB5A, member RAS oncogene family	RAB5A	RAB5	0.877105	0
A_23_P117540	BC020265	Hs.364980	6815	STYX; serine/threonine/tyrosine interacting protein	STYX	-	0.87678	0
A_23_P259874	BC007122	Hs.477361	26984	SEC22L2; SEC22 vesicle trafficking protein-like 2 (S. cerevisiae)	SEC22L2	SEC22A	0.876752	0
A_23_P127135	NM_014904	Hs.173656	22841	RAB11FIP2; RAB11 family interacting protein 2 (class I)	RAB11FIP2	Rab11-FIP2 KIAA0941 nRip11	0.876673	0
A_23_P103070	BC003047	Hs.226755	7533	YWHAH; tyrosine 3-monooxygenase/tryptophan 5-monooxygenase activation protein, eta polypeptide	YWHAH	YWHA1	0.876664	0
A_23_P133217	AJ300837	Hs.247460	57486	NLN; neurolysin (metallopeptidase M3 family)	NLN	KIAA1226 DKFZp564F123 AGTBP	0.87665	0
A_23_P80594	NM_015184	Hs.202010	23228	PLCL2; phospholipase C-like 2	PLCL2	PLCE2 KIAA1092 FLJ13484	0.876517	0
A_23_P102351	BC010441	Hs.516370	9486	CHST10; carbohydrate sulfotransferase 10	CHST10	HNK1ST HNK-1ST MGC17148	0.876438	0
A_23_P168276	BC000381	Hs.486507	9519	TBPL1; TBP-like 1	TBPL1	STUD MGC:9620 TRF2 TLF TLP MGC:8389	0.876427	0
A_23_P45524	M38188	Hs.448588	27018	NGFRAP1; nerve growth factor receptor (TNFRSF16) associated protein 1	NGFRAP1	HGR74 NADE Bex BEX3 DXS6984E	0.87641	0
A_23_P133573	X81625	Hs.483494	2107	ETF1; eukaryotic translation termination factor 1	ETF1	ERF TB3-1 RF1 D5S1995 ERF1 SUP45L1 MGC111066	0.876259	0
A_23_P424072	NM_032312	Hs.468099	84272	MGC11061; hypothetical protein MGC11061	MGC11061	-	0.876093	0
A_23_P15511	X15729	Hs.279806	1655	DDX5; DEAD (Asp-Glu-Ala-Asp) box polypeptide 5	DDX5	HUMP68 DKFZp686J01190 p68 HLR1 G17P1	0.875932	0
A_23_P353478	NM_000246	Hs.126714	4261	MHC2TA; MHC class II transactivator	MHC2TA	CIITA IV C2TA CIITA	0.875758	0
A_23_P5376	AF020038	Hs.11223					0.875707	0
A_23_P114221	U35143	Hs.495755	5931	RBBP7; retinoblastoma binding protein 7	RBBP7	RbAp46	0.87567	0
A_23_P250404	U63139	Hs.128904	10111	RAD50; RAD50 homolog (S. cerevisiae)	RAD50	RAD50-2 hRad50	0.875623	0
A_23_P255216	BC025928	Hs.326805	6100	RP9; retinitis pigmentosa 9 (autosomal dominant)	RP9	PAP-1	0.875545	0
A_23_P49041	NM_024956	Hs.511175	80021	FLJ23375; hypothetical protein FLJ23375	FLJ23375	-	0.875434	0
A_23_P19120	NM_018094	Hs.59523	23708	GSPT2; G1 to S phase transition 2	GSPT2	FLJ10441 eRF3b GST2	0.875417	0
A_23_P79738	M30938	Hs.388739	7520	XRCC5; X-ray repair complementing defective repair in Chinese hamster cells 5 (double-strand-break rejoining; Ku autoantigen, 80kDa)	XRCC5	Ku86 KARP1 KARP-1 NFIV KU80	0.875412	0
A_23_P24515	D90228	Hs.232375	38	ACAT1; acetyl-Coenzyme A acetyltransferase 1 (acetoacetyl Coenzyme A thiolase)	ACAT1	ACAT MAT THIL T2	0.875337	0
A_23_P35655	BC003519						0.875326	0
A_23_P21785	BC020602	Hs.401062	63899	NSUN3; NOL1/NOP2/Sun domain family, member 3	NSUN3	MSTP077 FLJ22609 FLJ22109 MST077	0.875318	0
A_23_P253949	AF070629	Hs.369017	5862	RAB2; RAB2, member RAS oncogene family	RAB2	RAB2A	0.875288	0
A_23_P250754	BC032571	Hs.306769	80230	RUFY1; RUN and FYVE domain containing 1	RUFY1	ZFYVE12 FLJ22251	0.875163	0
A_23_P205939							0.875137	0
A_23_P411881	NM_006346	Hs.441926	10464	C13orf24; chromosome 13 open reading frame 24	C13orf24	KIAA1008 PIBF1	0.875103	0
A_23_P111088	AJ302591						0.875026	0
A_23_P120227	AL136703	Hs.567598	81606	LBH; likely ortholog of mouse limb-bud and heart gene	LBH	DKFZP566J091	0.875021	0
A_23_P148372	M85085	Hs.132370	1478	CSTF2; cleavage stimulation factor, 3' pre-RNA, subunit 2, 64kDa	CSTF2	-	0.874984	0
A_23_P205738	NM_138576	Hs.510396	64919	BCL11B; B-cell CLL/lymphoma 11B (zinc finger protein)	BCL11B	RIT1 CTIP2 CTIP-2	0.874952	0
A_23_P383977	NM_006049	Hs.30174	10302	SNAPC5; small nuclear RNA activating complex, polypeptide 5, 19kDa	SNAPC5	SNAP19	0.874941	0
A_23_P38167	NM_018653	Hs.446438	55890	GPRC5C; G protein-coupled receptor, family C, group 5, member C	GPRC5C	RAIG3 RAIG-3	0.874749	0
A_23_P103315	BC038391	Hs.250236	353135	LCE1E; late cornified envelope 1E	LCE1E	LEP5	0.87472	0
A_23_P102202	U28946	Hs.445052	2956	MSH6; mutS homolog 6 (E. coli)	MSH6	HSAP GTBP HNPCC5	0.874501	0
A_23_P18119	AF173155	Hs.272380	50939	IMPG2; interphotoreceptor matrix proteoglycan 2	IMPG2	SPACRCAN IPM 200 IPM200	0.874495	0
A_23_P24597	BC019816	Hs.180414	3312	HSPA8; heat shock 70kDa protein 8	HSPA8	HSC54 HSPA10 MGC29929 HSC70 HSP71 HSP73 LAP1 HSC71 NIP71	0.874402	0
A_23_P342091	NM_145063	Hs.227457	221443	C6orf130; chromosome 6 open reading frame 130	C6orf130	MGC19570 dJ34B21.3	0.874357	0
A_23_P325716	NM_015110	Hs.534189	23137	SMC5L1; SMC5 structural maintenance of chromosomes 5-like 1 (yeast)	SMC5L1	KIAA0594 SMC5	0.874262	0
A_23_P58137							0.873992	0
A_23_P203891	NM_006312	Hs.137510	9612	NCOR2; nuclear receptor co-repressor 2	NCOR2	TNRC14 SMRT TRAC1 SMRTE TRAC-1 SMRTE-tau CTG26	0.873805	0
A_23_P122775	NM_032730	Hs.155839	84816	RTN4IP1; reticulon 4 interacting protein 1	RTN4IP1	NIMP MGC12934	0.873775	0
A_23_P90962	BC001021	Hs.469459	79031	PDCL3; phosducin-like 3	PDCL3	VIAF1 HTPHLP MGC3062	0.873748	0
A_23_P162805	AF169650						0.873745	0
A_23_P73093	NM_005542	Hs.520819	3638	INSIG1; insulin induced gene 1	INSIG1	CL-6 MGC1405	0.873707	0
A_23_P207650	BC000399	Hs.437178	37	ACADVL; acyl-Coenzyme A dehydrogenase, very long chain	ACADVL	ACAD6 VLCAD LCACD	0.873687	0
A_23_P140088	AK021774	Hs.306291	79621	FLJ11712; hypothetical protein FLJ11712	FLJ11712	-	0.873642	0
A_23_P53267	AK056114	Hs.432996	65117	FLJ11021; similar to splicing factor, arginine/serine-rich 4	FLJ11021	-	0.873535	0
A_23_P254179	AF250860	Hs.570355	23394	ADNP; activity-dependent neuroprotector	ADNP	KIAA0784	0.873462	0
A_23_P40354	U24166	Hs.472437	22919	MAPRE1; microtubule-associated protein, RP/EB family, member 1	MAPRE1	EB1	0.873362	0
A_23_P74129	AL136627	Hs.523054	23585	SMP1; small membrane protein 1	SMP1	-	0.873202	0
A_23_P151690	AF220190	Hs.509451	55860	ACTR10; actin-related protein 10 homolog (S. cerevisiae)	ACTR10	HARP11	0.873197	0
A_23_P205789	U13045	Hs.511316	2553	GABPB2; GA binding protein transcription factor, beta subunit 2, 47kDa	GABPB2	NRF2B2 GABPB E4TF1-47 E4TF1 NRF2B1 E4TF1B E4TF1-53 BABPB2 GABPB1	0.873143	0
A_23_P10614	L42450	Hs.470633	5163	PDK1; pyruvate dehydrogenase kinase, isoenzyme 1	PDK1	-	0.87313	0
A_23_P154840	X02317	Hs.443914	6647	SOD1; superoxide dismutase 1, soluble (amyotrophic lateral sclerosis 1 (adult))	SOD1	ALS1 IPOA SOD homodimer ALS	0.872974	0
A_23_P6151	D83784	Hs.154104	5326	PLAGL2; pleiomorphic adenoma gene-like 2	PLAGL2	-	0.872948	0
A_23_P59876	M94856	Hs.408061	2171	FABP5; fatty acid binding protein 5 (psoriasis-associated)	FABP5	PAFABP PA-FABP E-FABP EFABP	0.87291	0
A_23_P311608	NM_004287	Hs.463278	9570	GOSR2; golgi SNAP receptor complex member 2	GOSR2	GS27 MEMBRIN	0.87277	0
A_23_P15182	BC003087	Hs.632873	23568	ARL2BP; ADP-ribosylation factor-like 2 binding protein	ARL2BP	BART1	0.872756	0
A_23_P9232	L41415						0.872644	0
A_23_P300150	NM_172389	Hs.534074	4772	NFATC1; nuclear factor of activated T-cells, cytoplasmic, calcineurin-dependent 1	NFATC1	NFATc NFAT2 NF-ATC	0.872486	0
A_23_P129556	X52425	Hs.513457	3566	IL4R; interleukin 4 receptor	IL4R	IL4RA CD124	0.87234	0
A_23_P47073	NM_014023	Hs.188495	22884	WDR37; WD repeat domain 37	WDR37	KIAA0982 FLJ40354	0.872304	0
A_23_P500381	NM_019860	Hs.73739	3363	HTR7; 5-hydroxytryptamine (serotonin) receptor 7 (adenylate cyclase-coupled)	HTR7	5-HT7	0.87229	0
A_23_P347048	NM_030791	Hs.24678	81537	SGPP1; sphingosine-1-phosphate phosphatase 1	SGPP1	SPPase1	0.872275	0
A_23_P134082	BC043397	Hs.269092	9425	CDYL; chromodomain protein, Y-like	CDYL	CDYL1 DKFZP586C1622	0.872231	0
A_23_P38813	AL831902	Hs.467223	90333	ZNF468; zinc finger protein ZNF468	ZNF468	DKFZp781N07108	0.872127	0
A_23_P141028	U90915	Hs.433419	1327	COX4I1; cytochrome c oxidase subunit IV isoform 1	COX4I1	MGC72016 COXIV COX4	0.872079	0
A_23_P91369	S65738	Hs.304192	11034	DSTN; destrin (actin depolymerizing factor)	DSTN	ACTDP bA462D18.2 ADF	0.872045	0
A_23_P218566	NM_015630	Hs.23270	26122	EPC2; enhancer of polycomb homolog 2 (Drosophila)	EPC2	DKFZP566F2124	0.871785	0
A_23_P115636	AJ223333	Hs.351665	1787	DNMT2; DNA (cytosine-5-)-methyltransferase 2	DNMT2	PuMet M.HsaIIP	0.871749	0
A_23_P102262	BC030144	Hs.44024	9801	MRPL19; mitochondrial ribosomal protein L19	MRPL19	RLX1 MRP-L15 RPML15 MGC20675 KIAA0104	0.871741	0
A_23_P111811	AF074968	Hs.489811	54556	ING3; inhibitor of growth family, member 3	ING3	FLJ20089 p47ING3 ING2	0.871691	0
A_23_P125553	AF356353	Hs.460717	474343	SPIN-2; spindlin-like protein 2	SPIN-2	dJ323P24.2	0.871547	0
A_23_P52189	AF057698	Hs.498143	6905	TBCE; tubulin-specific chaperone e	TBCE	KCS KCS1 pac2 HRD	0.871543	0
A_23_P90626	NM_004288	Hs.270	9595	PSCDBP; pleckstrin homology, Sec7 and coiled-coil domains, binding protein	PSCDBP	CYTIP HE CYBR B3-1	0.871461	0
A_23_P146811	AF251055	Hs.483772	81545	FBXO38; F-box protein 38	FBXO38	Fbx38 SP329 MOKA	0.871296	0
A_23_P126992	U87166	Hs.508148	10006	ABI1; abl-interactor 1	ABI1	SSH3BP1 SSH3BP E3B1 ABI-1 NAP1BP	0.871282	0
A_23_P57547	Y12860	Hs.474938	10478	SLC25A17; solute carrier family 25 (mitochondrial carrier; peroxisomal membrane protein, 34kDa), member 17	SLC25A17	PMP34	0.871263	0
A_23_P33455	AF038392	Hs.428147	51362	CDC40; cell division cycle 40 homolog (yeast)	CDC40	FLJ10564 PRPF17 EHB3 PRP17	0.871248	0
A_23_P72025	BC001689	Hs.13845	788	SLC25A20; solute carrier family 25 (carnitine/acylcarnitine translocase), member 20	SLC25A20	CAC CACT	0.871222	0
A_23_P94860	AK027295	Hs.149500	53343	NUDT9; nudix (nucleoside diphosphate linked moiety X)-type motif 9	NUDT9	NUDT10 MGC3037	0.871215	0
A_23_P46375	BC013568	Hs.259605	55650	PIGV; phosphatidylinositol glycan, class V	PIGV	FLJ20477	0.871141	0
A_23_P142560	AB011141	Hs.34871	9839	ZFHX1B; zinc finger homeobox 1b	ZFHX1B	KIAA0569 SMADIP1 SIP1 SIP-1	0.8711	0
A_23_P111452	AF359283						0.870956	0
A_23_P379645	NM_033503	Hs.591104	90427	BMF; Bcl2 modifying factor	BMF	-	0.870758	0
A_23_P212383	AB020658	Hs.156509	22908	SACM1L; SAC1 suppressor of actin mutations 1-like (yeast)	SACM1L	KIAA0851 SAC1 DKFZp686A0231	0.870732	0
A_23_P83220	BC020235	Hs.605502	3309	HSPA5; heat shock 70kDa protein 5 (glucose-regulated protein, 78kDa)	HSPA5	BIP MIF2 GRP78	0.870673	0
A_23_P320897	NM_019049	Hs.567751	163486	FAM31B; family with sequence similarity 31, member B	FAM31B	MGC27044	0.870504	0
A_23_P58132	BC014261	Hs.160673	399	RHOH; ras homolog gene family, member H	RHOH	ARHH TTF	0.87036	0
A_23_P217952	NM_033497	Hs.370365	3098	HK1; hexokinase 1	HK1	HKI HK1-tb HK1-ta HXK1	0.870154	0
A_23_P348857	NM_153243						0.870137	0
A_23_P14062	AJ295745	Hs.524574	57122	NUP107; nucleoporin 107kDa	NUP107	NUP84	0.86996	0
A_23_P26094	NM_024755	Hs.512932	79811	FLJ13213; modulator of estrogen induced transcription	FLJ13213	DKFZp762G052 FLJ10005	0.869932	0
A_23_P157914	NM_153267	Hs.547172	6152	RPL24; ribosomal protein L24	RPL24	-	0.869906	0
A_23_P122036	M60483						0.869843	0
A_23_P70168	BC000517	Hs.481860	6897	TARS; threonyl-tRNA synthetase	TARS	ThrRS MGC9344	0.869688	0
A_23_P65217	BC033675	Hs.12393	23483	TGDS; TDP-glucose 4,6-dehydratase	TGDS	TDPGD	0.869661	0
A_23_P91930	NM_024638	Hs.477162	79691	QTRTD1; queuine tRNA-ribosyltransferase domain containing 1	QTRTD1	FLJ12960	0.869648	0
A_23_P72537	AF100928	Hs.424932	9131	PDCD8; programmed cell death 8 (apoptosis-inducing factor)	PDCD8	AIF	0.86964	0
A_23_P110643	NM_016508	Hs.105818	51265	CDKL3; cyclin-dependent kinase-like 3	CDKL3	NKIAMRE	0.86963	0
A_23_P308097	NM_004156	Hs.491440	5516	PPP2CB; protein phosphatase 2 (formerly 2A), catalytic subunit, beta isoform	PPP2CB	PP2CB	0.869313	0
A_23_P204158	AK094682	Hs.437195	84900	FLJ14627; hypothetical protein FLJ14627	FLJ14627	-	0.869298	0
A_23_P51669	NM_018116	Hs.516746	7818	DAP3; death associated protein 3	DAP3	bMRP-10 MRP-S29 DKFZp686G12159 DAP-3 MRPS29	0.869293	0
A_23_P144264	AB018262	Hs.227253	9868	TOMM70A; translocase of outer mitochondrial membrane 70 homolog A (yeast)	TOMM70A	-	0.869233	0
A_23_P37574	AK098485	Hs.374503	10933	MORF4L1; mortality factor 4 like 1	MORF4L1	S863-6 MORFRG15 FWP006 MGC10631 MRG15 HsT17725	0.869233	0
A_23_P168236	BC034969	Hs.159014	8899	PRPF4B; PRP4 pre-mRNA processing factor 4 homolog B (yeast)	PRPF4B	PR4H PRP4 KIAA0536 PRP4H PRP4K	0.869174	0
A_23_P91702	BC000469	Hs.55682	8664	EIF3S7; eukaryotic translation initiation factor 3, subunit 7 zeta, 66/67kDa	EIF3S7	eIF3-p66 eIF3-zeta MGC17258	0.86912	0
A_23_P215227	BC002446	Hs.490745	10049	DNAJB6; DnaJ (Hsp40) homolog, subfamily B, member 6	DNAJB6	DKFZp566D0824 HSJ-2 MRJ HHDJ1 MSJ-1 MGC1152	0.869075	0
A_23_P15342	AL834513	Hs.462341	23164	M-RIP; myosin phosphatase-Rho interacting protein	M-RIP	p116Rip RHOIP3 KIAA0864	0.868973	0
A_23_P252449	BC030249	Hs.96996	10949	HNRPA0; heterogeneous nuclear ribonucleoprotein A0	HNRPA0	hnRNPA0	0.868928	0
A_23_P38446	M80783	Hs.76090	7126	TNFAIP1; tumor necrosis factor, alpha-induced protein 1 (endothelial)	TNFAIP1	EDP1 MGC2317 B61 B12	0.868861	0
A_23_P112482	BC013566	Hs.234642	360	AQP3; aquaporin 3	AQP3	-	0.86878	0
A_23_P157861	BC009274	Hs.438409	57109	XPMC2H; XPMC2 prevents mitotic catastrophe 2 homolog (Xenopus laevis)	XPMC2H	XPMC2	0.868748	0
A_23_P99891	AY007810	Hs.513071	59274	MESDC1; mesoderm development candidate 1	MESDC1	MGC99595	0.868738	0
A_23_P106505	BC015949	Hs.200596	9836	LCMT2; leucine carboxyl methyltransferase 2	LCMT2	KIAA0547 MGC9534	0.868737	0
A_23_P42763	NM_022170	Hs.520943	7458	WBSCR1; Williams-Beuren syndrome chromosome region 1	WBSCR1	EIF4H KIAA0038 WSCR1	0.868571	0
A_23_P148519	NM_014138	Hs.156426	29057	TMEM29; transmembrane protein 29	TMEM29	DKFZp686B22211 PRO0659	0.868471	0
A_23_P112201	AB037901	Hs.157106	23081	JMJD2C; jumonji domain containing 2C	JMJD2C	KIAA0780 GASC1 bA146B14.1	0.868453	0
A_23_P148821	NM_015958	Hs.440776	51611	CGI-30; CGI-30 protein	CGI-30	-	0.86818	0
A_23_P146728	AK075172	Hs.40919	85365	ALG2; asparagine-linked glycosylation 2 homolog (yeast, alpha-1,3-mannosyltransferase)	ALG2	CDGIi hALPG2 FLJ14511	0.868026	0
A_23_P413815	NM_173517	Hs.427232	154807	VKORC1L1; vitamin K epoxide reductase complex, subunit 1-like 1	VKORC1L1	DKFZp762H0113	0.867999	0
A_23_P66787	X64330	Hs.387567	47	ACLY; ATP citrate lyase	ACLY	CLATP ATPCL	0.867903	0
A_23_P500998	NM_152739	Hs.110637	3205	HOXA9; homeo box A9	HOXA9	MGC1934 HOX1.7 HOX1G HOX1 ABD-B	0.867902	0
A_23_P146274	D50375	Hs.521651	11075	STMN2; stathmin-like 2	STMN2	SCG10 SCGN10 SGC10	0.867879	0
A_23_P216708	BC007069	Hs.37558	55312	RFK; riboflavin kinase	RFK	FLJ11149 RIFK	0.867878	0
A_23_P121665	NM_020777	Hs.479099	57537	SORCS2; sortilin-related VPS10 domain containing receptor 2	SORCS2	-	0.867849	0
A_23_P205768	NM_006628	Hs.512908	10776	ARPP-19; cyclic AMP phosphoprotein, 19 kD	ARPP-19	ARPP19 ARPP16 ARPP-16	0.867749	0
A_23_P214187	NM_016021	Hs.163776	51465	UBE2J1; ubiquitin-conjugating enzyme E2, J1 (UBC6 homolog, yeast)	UBE2J1	Ubc6p HSPC153 MGC12555 HSPC205 HSU93243 NCUBE1 CGI-76	0.867726	0
A_23_P257753	NM_022780	Hs.75277	64795	FLJ13910; hypothetical protein FLJ13910	FLJ13910	FLJ12753 FLJ21795 MGC78451	0.867627	0
A_23_P152651	BC015505	Hs.591164					0.867618	0
A_23_P64387	AB014559	Hs.241564	747	C11orf11; chromosome 11 open reading frame 11	C11orf11	NSDDR	0.867527	0
A_23_P94296	AF215824	Hs.116147	8756	ADAM7; a disintegrin and metalloproteinase domain 7	ADAM7	EAPI GP-83	0.867367	0
A_23_P44636	NM_016238	Hs.529280	51434	ANAPC7; anaphase promoting complex subunit 7	ANAPC7	APC7	0.867204	0
A_23_P35256	BC002586	Hs.591457	10623	POLR3C; polymerase (RNA) III (DNA directed) polypeptide C (62kD)	POLR3C	RPC62 RPC3	0.867203	0
A_23_P168211	AK075391	Hs.488307					0.867114	0
A_23_P42664	U41515	Hs.489201	7979	SHFM1; split hand/foot malformation (ectrodactyly) type 1	SHFM1	SHSF1 DSS1 SHFD1 Shfdg1 ECD SEM1	0.867106	0
A_23_P110742	NM_032361	Hs.548868	84321	THOC3; THO complex 3	THOC3	TEX1 MGC5469	0.86681	0
A_23_P56416	AJ223075	Hs.471779	9208	LRRFIP1; leucine rich repeat (in FLII) interacting protein 1	LRRFIP1	MGC10947 GCF2 FLIIAP1 FLAP-1 GCF-2 HUFI-1 TRIP	0.866732	0
A_23_P402950	NM_178561						0.866722	0
A_23_P121825	NM_024941	Hs.591760	80006	FLJ13611; hypothetical protein FLJ13611	FLJ13611	-	0.866647	0
A_23_P2732	BC039586	Hs.507922	55425	KIAA1704; KIAA1704	KIAA1704	LSR7 bA245H20.2 AD029	0.866605	0
A_23_P78053	BC037572	Hs.514308	81558	LOC81558; C/EBP-induced protein	LOC81558	-	0.866584	0
A_23_P118142	BC010281	Hs.634882	23204	ARL6IP; ADP-ribosylation factor-like 6 interacting protein	ARL6IP	ARMER ARL6IP1 AIP1 KIAA0069	0.866525	0
A_23_P203864							0.866518	0
A_23_P76690	BC018125	Hs.162241	7347	UCHL3; ubiquitin carboxyl-terminal esterase L3 (ubiquitin thiolesterase)	UCHL3	-	0.866512	0
A_23_P427083	NM_173622	Hs.164595	284040	FLJ36674; hypothetical protein FLJ36674	FLJ36674	MGC33988	0.866498	0
A_23_P156015	BC033725	Hs.408909	64083	GOLPH3; golgi phosphoprotein 3 (coat-protein)	GOLPH3	FLJ90675 GPP34 GOPP1	0.866411	0
A_23_P214977	BC048287	Hs.529957	11231	SEC63; SEC63-like (S. cerevisiae)	SEC63	SEC63L PRO2507 ERdj2	0.86636	0
A_23_P139558	NM_022771	Hs.284630	64786	TBC1D15; TBC1 domain family, member 15	TBC1D15	DKFZp761D0223 FLJ12085	0.866301	0
A_23_P63047	BC001778	Hs.78601	7389	UROD; uroporphyrinogen decarboxylase	UROD	PCT	0.866279	0
A_23_P256804	BC004203	Hs.21577	10073	RNUT1; RNA, U transporter 1	RNUT1	KPNBL	0.866251	0
A_23_P18017	BC012613	Hs.646	1359	CPA3; carboxypeptidase A3 (mast cell)	CPA3	-	0.866117	0
A_23_P2062	BC008440	Hs.447794	51074	MMRP19; likely ortholog of mouse monocyte macrophage 19	MMRP19	dJ179L10.2 APIP2 APIP	0.866027	0
A_23_P84189							0.865952	0
A_23_P18413	AL136622	Hs.477287	51300	C3orf1; chromosome 3 open reading frame 1	C3orf1	FLJ22597	0.865897	0
A_23_P62967	AF222980	Hs.13318	27185	DISC1; disrupted in schizophrenia 1	DISC1	KIAA0457	0.865815	0
A_23_P27556	X81479	Hs.2375	2015	EMR1; egf-like module containing, mucin-like, hormone receptor-like 1	EMR1	TM7LN3	0.865728	0
A_23_P97749	NM_001357	Hs.191518	1660	DHX9; DEAH (Asp-Glu-Ala-His) box polypeptide 9	DHX9	NDH II LKP NDHII DDX9 RHA	0.865665	0
A_23_P124013	BC012840	Hs.476231	3615	IMPDH2; IMP (inosine monophosphate) dehydrogenase 2	IMPDH2	IMPD2	0.865664	0
A_23_P1361	U76542	Hs.500645	5832	ALDH18A1; aldehyde dehydrogenase 18 family, member A1	ALDH18A1	PYCS GSAS P5CS	0.865542	0
A_23_P18304	AK026904	Hs.170737	79876	UBE1DC1; ubiquitin-activating enzyme E1-domain containing 1	UBE1DC1	FLJ23251 FLJ23251Uba5	0.86551	0
A_23_P133585	X77743	Hs.184298	1022	CDK7; cyclin-dependent kinase 7 (MO15 homolog, Xenopus laevis, cdk-activating kinase)	CDK7	p39MO15 CDKN7 CAK1 STK1	0.865464	0
A_23_P61447	BC011890	Hs.155729	2110	ETFDH; electron-transferring-flavoprotein dehydrogenase	ETFDH	MADD ETFQO	0.865044	0
A_23_P49708	AF055008	Hs.514220	2896	GRN; granulin	GRN	PEPI PCDGF GEP GP88	0.865013	0
A_23_P216985	AK090889	Hs.371563	51552	RAB14; RAB14, member RAS oncogene family	RAB14	FBP RAB-14	0.865	0
A_23_P28263	AF229162	Hs.444468	58190	CTDSP1; CTD (carboxy-terminal domain, RNA polymerase II, polypeptide A) small phosphatase 1	CTDSP1	NLIIF SCP1	0.864984	0
A_23_P150365	AL110239	Hs.7527	25996	DKFZP566E144; small fragment nuclease	DKFZP566E144	CGI-114 SFN	0.864863	0
A_23_P132560	BC009431	Hs.130195	91775	FAM55C; family with sequence similarity 55, member C	FAM55C	MSTP115 MGC15606 MST115 FLJ30102	0.86485	0
A_23_P500741	NM_005187	Hs.513811	863	CBFA2T3; core-binding factor, runt domain, alpha subunit 2; translocated to, 3	CBFA2T3	ZMYND4 MTGR2 MTG16	0.864752	0
A_23_P112275	AF056085	Hs.198612	9568	GPR51; G protein-coupled receptor 51	GPR51	GABBR2 GPRC3B HG20 FLJ36928 GABABR2	0.864744	0
A_23_P402319	NM_152687	Hs.547697	202309	FLJ33641; hypothetical protein FLJ33641	FLJ33641	MGC70478	0.864736	0
A_23_P105313	X95648	Hs.78592	1967	EIF2B1; eukaryotic translation initiation factor 2B, subunit 1 alpha, 26kDa	EIF2B1	EIF-2B EIF2BA EIF2B EIF-2Balpha	0.864722	0
A_23_P78269	NM_016080	Hs.279061	51031	C17orf25; chromosome 17 open reading frame 25	C17orf25	HC71 CGI-150	0.864636	0
A_23_P87889	AF506796	Hs.536535	80824	DUSP16; dual specificity phosphatase 16	DUSP16	MKP-7 KIAA1700 MKP7	0.864568	0
A_23_P106294	NM_005770						0.864506	0
A_23_P120291	AB051468	Hs.471162	65059	RAPH1; Ras association (RalGDS/AF-6) and pleckstrin homology domains 1	RAPH1	ALS2CR9 PREL2 RalGDS/AF-6 LPD ALS2CR18 RMO1 KIAA1681	0.864473	0
A_23_P111373	AF288288	Hs.533291	57380	MRS2L; MRS2-like, magnesium homeostasis factor (S. cerevisiae)	MRS2L	MGC78523 HPT MRS2	0.864397	0
A_23_P89871	AK002053	Hs.147765	55786	ZNF415; zinc finger protein 415	ZNF415	FLJ11191	0.864348	0
A_23_P78509	NM_007056	Hs.466917	11129	SFRS16; splicing factor, arginine/serine-rich 16 (suppressor-of-white-apricot homolog, Drosophila)	SFRS16	SWAP2 CLASP FLJ90109	0.864275	0
A_23_P106275	NM_017976						0.864122	0
A_23_P417144	NM_017574						0.864061	0
A_23_P116496	AB065752						0.864055	0
A_23_P94546	NM_025211	Hs.522255	80318	GKAP1; G kinase anchoring protein 1	GKAP1	FKSG21 FLJ25469 GKAP42	0.864009	0
A_23_P151019	AF112299	Hs.505905	23592	LEMD3; LEM domain containing 3	LEMD3	MAN1	0.863999	0
A_23_P357780	NM_004109	Hs.744	2230	FDX1; ferredoxin 1	FDX1	ADX FDX	0.863802	0
A_23_P82950	NM_006197	Hs.491148	5108	PCM1; pericentriolar material 1	PCM1	PTC4	0.863697	0
A_23_P500390	NM_017613	Hs.436341	29980	DONSON; downstream neighbor of SON	DONSON	B17 C21orf60 DKFZP434M035	0.863569	0
A_23_P134953	BC005127	Hs.3416	123	ADFP; adipose differentiation-related protein	ADFP	ADRP MGC10598	0.863423	0
A_23_P123140	BC014617	Hs.488181	4967	OGDH; oxoglutarate (alpha-ketoglutarate) dehydrogenase (lipoamide)	OGDH	AKGDH OGDC E1k	0.863406	0
A_23_P150189	AF022778	Hs.192649	4361	MRE11A; MRE11 meiotic recombination 11 homolog A (S. cerevisiae)	MRE11A	MRE11B MRE11 ATLD HNGS1	0.86338	0
A_23_P67683	AF005046	Hs.20447	10298	PAK4; p21(CDKN1A)-activated kinase 4	PAK4	-	0.863346	0
A_23_P14942	D42053	Hs.75890	8720	MBTPS1; membrane-bound transcription factor protease, site 1	MBTPS1	KIAA0091 SKI-1 S1P PCSK8	0.863313	0
A_23_P24605	AB065753						0.86325	0
A_23_P210082	AJ295148	Hs.60772	64172	OSGEPL1; O-sialoglycoprotein endopeptidase-like 1	OSGEPL1	-	0.863185	0
A_23_P571	K03195	Hs.473721	6513	SLC2A1; solute carrier family 2 (facilitated glucose transporter), member 1	SLC2A1	GLUT1 GLUT	0.863032	0
A_23_P18276	AF091263	Hs.439480	10181	RBM5; RNA binding motif protein 5	RBM5	LUCA15 RMB5 G15	0.862941	0
A_23_P154740	NM_018474	Hs.187635	55857	C20orf19; chromosome 20 open reading frame 19	C20orf19	MGC102941 DKFZP586H021 HT013	0.862923	0
A_23_P377735	NM_003778	Hs.13225	8702	B4GALT4; UDP-Gal:betaGlcNAc beta 1,4- galactosyltransferase, polypeptide 4	B4GALT4	B4Gal-T4 beta4Gal-T4	0.862889	0
A_23_P82641	AJ278245	Hs.595384	55915	LANCL2; LanC lantibiotic synthetase component C-like 2 (bacterial)	LANCL2	TASP MGC87139 GPR69B	0.862834	0
A_23_P258621	Y11651	Hs.552835	8634	RTCD1; RNA terminal phosphate cyclase domain 1	RTCD1	RPC	0.862832	0
A_23_P98722	BC001731	Hs.471818	4076	M11S1; membrane component, chromosome 11, surface marker 1	M11S1	GPIP137 GPIAP1 p137GPI	0.862728	0
A_23_P60899	AF432215	Hs.335068	96764	NCOA6IP; nuclear receptor coactivator 6 interacting protein	NCOA6IP	PIMT FLJ22995 PIPMT	0.862692	0
A_23_P206792	NM_033410	Hs.132227	92595	MGC13138; hypothetical protein MGC13138	MGC13138	-	0.862661	0
A_23_P502520	NM_152899	Hs.574492	23636	NUP62; nucleoporin 62kDa	NUP62	DKFZp547L134 MGC841 p62 FLJ20822	0.862651	0
A_23_P254801	NM_002660	Hs.268177	5335	PLCG1; phospholipase C, gamma 1	PLCG1	PLC1 PLCgamma1 PLC148 PLC-II	0.862629	0
A_23_P15983	D50419	Hs.119014	7728	ZNF175; zinc finger protein 175	ZNF175	OTK18	0.862484	0
A_23_P214882	BC011873	Hs.225836	54516	MTRF1L; mitochondrial translational release factor 1-like	MTRF1L	-	0.862424	0
A_23_P341471	NM_003348	Hs.524630	7334	UBE2N; ubiquitin-conjugating enzyme E2N (UBC13 homolog, yeast)	UBE2N	MGC8489 UbcH-ben UBC13	0.862338	0
A_23_P55641	AK001518	Hs.464912	55197	P15RS; hypothetical protein FLJ10656	P15RS	FLJ10656 MGC19513	0.862328	0
A_23_P135084	BC023594	Hs.499839	6130	RPL7A; ribosomal protein L7a	RPL7A	SURF3 TRUP	0.862224	0
A_23_P26037	NM_032892	Hs.578544	84978	MGC14161; hypothetical protein MGC14161	MGC14161	-	0.862128	0
A_23_P89056	D42085	Hs.276878	9688	NUP93; nucleoporin 93kDa	NUP93	KIAA0095 MGC21106	0.862049	0
A_23_P115280	AF016903	Hs.273330	375790	AGRN; agrin	AGRN	FLJ45064	0.862047	0
A_23_P163929	X97335	Hs.463506	8165	AKAP1; A kinase (PRKA) anchor protein 1	AKAP1	D-AKAP1 AKAP149 MGC1807 AKAP121 SAKAP84 PRKA1 AKAP AKAP84	0.862027	0
A_23_P16922	NM_018534	Hs.471200	8828	NRP2; neuropilin 2	NRP2	NPN2 VEGF165R2 NP2 PRO2714	0.861948	0
A_23_P8221	AF156965	Hs.594677					0.861883	0
A_23_P351314	NM_015891	Hs.428147	51362	CDC40; cell division cycle 40 homolog (yeast)	CDC40	FLJ10564 PRPF17 EHB3 PRP17	0.861863	0
A_23_P135548	NM_000110	Hs.335034	1806	DPYD; dihydropyrimidine dehydrogenase	DPYD	DPD MGC70799 DHP	0.861749	0
A_23_P383835	NM_005891	Hs.571037	39	ACAT2; acetyl-Coenzyme A acetyltransferase 2 (acetoacetyl Coenzyme A thiolase)	ACAT2	-	0.861693	0
A_23_P200325	AK095838	Hs.591475					0.861664	0
A_23_P26336	NM_014153	Hs.371856	29066	ZC3HDC7; zinc finger CCCH type domain containing 7	ZC3HDC7	HSPC055 FLJ20318 FLJ10027	0.861645	0
A_23_P42035	BC009782	Hs.177275	57226	DJ122O8.2; hypothetical protein dJ122O8.2	DJ122O8.2	FLJ21130	0.861612	0
A_23_P160479	NM_018442	Hs.435741	55827	IQWD1; IQ motif and WD repeats 1	IQWD1	PC326 MSTP055 1200006M05Rik NRIP	0.861502	0
A_23_P255153	NM_016024	Hs.61184	51634	RBMX2; RNA binding motif protein, X-linked 2	RBMX2	CGI-79	0.861498	0
A_23_P27472	BC009394	Hs.515427	478	ATP1A3; ATPase, Na+/K+ transporting, alpha 3 polypeptide	ATP1A3	MGC13276	0.861429	0
A_23_P142322	AF021336	Hs.634522	1153	CIRBP; cold inducible RNA binding protein	CIRBP	CIRP	0.861426	0
A_23_P111303	NM_014892	Hs.591329	22828	RBM16; RNA binding motif protein 16	RBM16	KIAA1116	0.861412	0
A_23_P165840	BC025296	Hs.467701	4953	ODC1; ornithine decarboxylase 1	ODC1	-	0.861354	0
A_23_P64018	AB028996	Hs.181326	8898	MTMR2; myotubularin related protein 2	MTMR2	KIAA1073 CMT4B1 CMT4B	0.86133	0
A_23_P9381	BC013049	Hs.368011	92399	MRRF; mitochondrial ribosome recycling factor	MRRF	RRF MTRRF MRFF	0.8613	0
A_23_P59790	NM_016019	Hs.370475	51631	LUC7L2; LUC7-like 2 (S. cerevisiae)	LUC7L2	CGI-74 CGI-59	0.861257	0
A_23_P253177	NM_003576	Hs.508514	8428	STK24; serine/threonine kinase 24 (STE20 homolog, yeast)	STK24	MST3B MST3 MST-3 STK3	0.860945	0
A_23_P121396	BC009702	Hs.230601	131118	TIM14; homolog of yeast TIM14	TIM14	-	0.860768	0
A_23_P129204	BC009244	Hs.596461	3418	IDH2; isocitrate dehydrogenase 2 (NADP+), mitochondrial	IDH2	ICD-M IDHM IDH IDP mNADP-IDH	0.860716	0
A_23_P203751	NM_022918	Hs.188591	65084	FLJ22104; hypothetical protein FLJ22104	FLJ22104	-	0.860688	0
A_23_P117527	NM_017943	Hs.525348	55030	FBXO34; F-box protein 34	FBXO34	DKFZp547C162 CGI-301 Fbx34 FLJ20725	0.860562	0
A_23_P8281	BC005333	Hs.520414	3459	IFNGR1; interferon gamma receptor 1	IFNGR1	CD119 IFNGR	0.860503	0
A_23_P136837	NM_080922	Hs.192039	5788	PTPRC; protein tyrosine phosphatase, receptor type, C	PTPRC	LY5 CD45 T200 LCA B220 GP180	0.860458	0
A_23_P31657	BC012197	Hs.178551	6132	RPL8; ribosomal protein L8	RPL8	-	0.860412	0
A_23_P135323	AK074762	Hs.108112	54107	POLE3; polymerase (DNA directed), epsilon 3 (p17 subunit)	POLE3	YBL1 p17 CHRAC17 CHARAC17	0.860313	0
A_23_P146186	D25218	Hs.71827	23212	RRS1; RRS1 ribosome biogenesis regulator homolog (S. cerevisiae)	RRS1	KIAA0112	0.860293	0
A_23_P214501	NM_024639	Hs.591779	79692	ZNF322A; zinc finger protein 322A	ZNF322A	ZNF322 ZNF489 FLJ23393 ZNF388 bA457M11.3	0.860254	0
A_23_P131646	NM_144563	Hs.469264	22934	RPIA; ribose 5-phosphate isomerase A (ribose 5-phosphate epimerase)	RPIA	RPI	0.860218	0
A_23_P6935	X69398	Hs.446414	961	CD47; CD47 antigen (Rh-related antigen, integrin-associated signal transducer)	CD47	OA3 MER6 IAP	0.860097	0
A_23_P217114	BC000977	Hs.1227	210	ALAD; aminolevulinate, delta-, dehydratase	ALAD	MGC5057 ALADH	0.859992	0
A_23_P49254	X06482						0.859849	0
A_23_P210827	AK001745	Hs.473317	55251	C20orf36; chromosome 20 open reading frame 36	C20orf36	FLJ10883	0.859822	0
A_23_P151544	AF214731	Hs.510328	57062	DDX24; DEAD (Asp-Glu-Ala-Asp) box polypeptide 24	DDX24	-	0.859737	0
A_23_P157569							0.859685	0
A_23_P215956	BC000141	Hs.202453	4609	MYC; v-myc myelocytomatosis viral oncogene homolog (avian)	MYC	c-Myc	0.859621	0
A_23_P68884	BC019285	Hs.115242	4733	DRG1; developmentally regulated GTP binding protein 1	DRG1	DKFZp434N1827 NEDD3	0.859548	0
A_23_P46396	AF176085	Hs.591430	58155	PTBP2; polypyrimidine tract binding protein 2	PTBP2	PTBLP nPTB PTB MIBP brPTB	0.85954	0
A_23_P134125	U67156	Hs.186486	4217	MAP3K5; mitogen-activated protein kinase kinase kinase 5	MAP3K5	MEKK5 ASK1 MAPKKK5	0.859395	0
A_23_P313588	NM_153019						0.859371	0
A_23_P368145	NM_152281	Hs.183702	92344	FLJ11752; NTKL-binding protein 1	FLJ11752	NTKLBP1 MGC70512	0.85918	0
A_23_P369918	NM_004578	Hs.296169	5867	RAB4A; RAB4A, member RAS oncogene family	RAB4A	RAB4	0.85917	0
A_23_P17163	S63912	Hs.632956					0.859006	0
A_23_P151394	U81006	Hs.130413	9375	TM9SF2; transmembrane 9 superfamily member 2	TM9SF2	P76	0.858982	0
A_23_P31399	AF001601	Hs.530077	5445	PON2; paraoxonase 2	PON2	-	0.858765	0
A_23_P12062	NM_017646	Hs.356554	54802	TRIT1; tRNA isopentenyltransferase 1	TRIT1	FLJ20061 IPT MOD5	0.858706	0
A_23_P7101	U75679	Hs.298345	7884	SLBP; stem-loop (histone) binding protein	SLBP	HBP	0.858697	0
A_23_P3261	AK074280	Hs.9333	5151	PDE8A; phosphodiesterase 8A	PDE8A	HsT19550	0.858678	0
A_23_P315345	NM_006223	Hs.118076	5303	PIN4; protein (peptidyl-prolyl cis/trans isomerase) NIMA-interacting, 4 (parvulin)	PIN4	EPVH PAR14	0.858548	0
A_23_P158143	BC030592	Hs.591619	3267	HRB; HIV-1 Rev binding protein	HRB	RIP RAB	0.858421	0
A_23_P39424							0.858325	0
A_23_P339098	NM_017515	Hs.524014	54733	SLC35F2; solute carrier family 35, member F2	SLC35F2	FLJ13018 HSNOV1	0.858312	0
A_23_P91423	NM_080616	Hs.516978	140688	C20orf112; chromosome 20 open reading frame 112	C20orf112	DKFZP566G1424 dJ1184F4.2	0.858296	0
A_23_P502654	NM_004169	Hs.513987	6470	SHMT1; serine hydroxymethyltransferase 1 (soluble)	SHMT1	MGC15229 SHMT CSHMT MGC24556	0.858112	0
A_23_P139747	BC007000	Hs.372616	400	ARL1; ADP-ribosylation factor-like 1	ARL1	ARFL1	0.858084	0
A_23_P107981	U92315	Hs.369331	6820	SULT2B1; sulfotransferase family, cytosolic, 2B, member 1	SULT2B1	HSST2	0.858072	0
A_23_P136817	D79988	Hs.300559	9735	KNTC1; kinetochore associated 1	KNTC1	KIAA0166 ROD	0.858043	0
A_23_P218637	U64675	Hs.602744					0.857916	0
A_23_P6708	AL832915	Hs.118820	152217	LOC152217; hypothetical protein BC007882	LOC152217	DKFZp762I1415 MGC71256	0.857909	0
A_23_P120644	BC009583	Hs.7917	25994	HIG1; likely ortholog of mouse hypoxia induced gene 1	HIG1	DKFZP564K247	0.857868	0
A_23_P59889	NM_032031						0.857821	0
A_23_P207927	NM_017941	Hs.12929	55028	HLC-8; lung cancer-related protein 8	HLC-8	FLJ20721 MIG3	0.857728	0
A_23_P356466							0.857532	0
A_23_P127275	NM_019054	Hs.500419	54537	FAM35A; family with sequence similarity 35, member A	FAM35A	MGC5560 bA163M19.1	0.857512	0
A_23_P99473	NM_023011	Hs.533855	65110	UPF3A; UPF3 regulator of nonsense transcripts homolog A (yeast)	UPF3A	HUPF3A UPF3 RENT3A	0.857499	0
A_23_P39704	BC022328	Hs.309090	6432	SFRS7; splicing factor, arginine/serine-rich 7, 35kDa	SFRS7	9G8 HSSG1	0.857482	0
A_23_P25137	AB020636	Hs.546407	55832	TIP120A; TBP-interacting protein	TIP120A	TIP120 KIAA0829 CAND1 DKFZp434M1414	0.857434	0
A_23_P163059	NM_022495	Hs.509499	64430	C14orf135; chromosome 14 open reading frame 135	C14orf135	FLJ38170 FBP2 FLJ12799	0.857385	0
A_23_P128543	AK001934	Hs.181112	29079	MED4; mediator of RNA polymerase II transcription, subunit 4 homolog (yeast)	MED4	VDRIP HSPC126 FLJ10956 DRIP36	0.857317	0
A_23_P218762	X57817	Hs.449585	3535	IGL@; immunoglobulin lambda locus	IGL@	IGL	0.857255	0
A_23_P80068	NM_006806	Hs.473420	10950	BTG3; BTG family, member 3	BTG3	TOB55 MGC8928 ANA TOFA TOB5	0.856986	0
A_23_P12272	NM_014110	Hs.533474	5511	PPP1R8; protein phosphatase 1, regulatory (inhibitor) subunit 8	PPP1R8	NIPP-1 ARD1 PRO2047 NIPP1 ARD-1	0.856969	0
A_23_P58770	AF061756	Hs.152531	9421	HAND1; heart and neural crest derivatives expressed 1	HAND1	Thing1 eHand Hxt	0.856923	0
A_23_P111297	NM_006638	Hs.511756	10799	RPP40; ribonuclease P 40kDa subunit	RPP40	bA428J1.3 RNASEP1	0.856682	0
A_23_P380815	NM_015634	Hs.279580	26128	KIAA1279; KIAA1279	KIAA1279	DKFZP586B0923 TTC20	0.856597	0
A_23_P56188	AF348700	Hs.5308	7311	UBA52; ubiquitin A-52 residue ribosomal protein fusion product 1	UBA52	CEP52 HUBCEP52 RPL40 RPS27A	0.856523	0
A_23_P120315	BC017054	Hs.469030	10797	MTHFD2; methylenetetrahydrofolate dehydrogenase (NADP+ dependent) 2, methenyltetrahydrofolate cyclohydrolase	MTHFD2	NMDMC	0.856512	0
A_23_P258964	D28473	Hs.445403	3376	IARS; isoleucine-tRNA synthetase	IARS	FLJ20736 ILRS PRO0785	0.856443	0
A_23_P11372	M31642	Hs.412707	3251	HPRT1; hypoxanthine phosphoribosyltransferase 1 (Lesch-Nyhan syndrome)	HPRT1	HPRT HGPRT	0.856436	0
A_23_P53736	NM_033624	Hs.159699	23014	FBXO21; F-box protein 21	FBXO21	FBX21 DKFZp434G058 KIAA0875	0.856326	0
A_23_P107881	NM_145276	Hs.36247	147837	ZNF563; zinc finger protein 563	ZNF563	FLJ34797	0.856126	0
A_23_P22800	NM_022573	Hs.458252					0.856124	0
A_23_P388670	NM_000895	Hs.524648	4048	LTA4H; leukotriene A4 hydrolase	LTA4H	-	0.855812	0
A_23_P259438	M60527	Hs.709	1633	DCK; deoxycytidine kinase	DCK	-	0.855714	0
A_23_P65401	BC022364	Hs.180141	1073	CFL2; cofilin 2 (muscle)	CFL2	-	0.85565	0
A_23_P92499	BC033756	Hs.519033	7097	TLR2; toll-like receptor 2	TLR2	TIL4	0.855631	0
A_23_P71110	AL136619	Hs.21590	84060	DKFZP564O0523; hypothetical protein DKFZp564O0523	DKFZP564O0523	HSPC304 DKFZp686D1651	0.855619	0
A_23_P330561	NM_174918	Hs.178703					0.855418	0
A_23_P95397	BC012145	Hs.173202	28512	NKIRAS1; NFKB inhibitor interacting Ras-like 1	NKIRAS1	KBRAS1	0.855341	0
A_23_P168427	NM_024070	Hs.521075	79037				0.855178	0
A_23_P214244	BC027615	Hs.35198	59084	ENPP5; ectonucleotide pyrophosphatase/phosphodiesterase 5 (putative function)	ENPP5	KIAA0879	0.855166	0
A_23_P12693							0.855078	0
A_23_P110961	AF151887	Hs.172755	51660	BRP44L; brain protein 44-like	BRP44L	CGI-129 dJ68L15.3	0.855043	0
A_23_P206177	BC003686	Hs.511149	8773	SNAP23; synaptosomal-associated protein, 23kDa	SNAP23	SNAP23A SNAP23B HsT17016	0.855035	0
A_23_P213093	AF323665	Hs.518750	54940	OCIAD1; OCIA domain containing 1	OCIAD1	TPA018 MGC111072 FLJ20455 Asrij OCIA	0.855031	0
A_23_P101615	AK094310	Hs.643436	7705	ZNF146; zinc finger protein 146	ZNF146	OZF	0.854989	0
A_23_P355289	NM_001132	Hs.534773	172	AFG3L1; AFG3 ATPase family gene 3-like 1 (yeast)	AFG3L1	FLJ45200 AFG3	0.854583	0
A_23_P250671	Y00433	Hs.76686	2876	GPX1; glutathione peroxidase 1	GPX1	MGC14399 GSHPX1 MGC88245	0.854572	0
A_23_P250353	NM_017912	Hs.529317	55008	HERC6; hect domain and RLD 6	HERC6	FLJ20637	0.854466	0
A_23_P1043	NM_018265	Hs.518997	55765	FLJ10901; hypothetical protein FLJ10901	FLJ10901	-	0.854452	0
A_23_P215198	AK001762	Hs.520917	55253	RSAFD1; radical S-adenosyl methionine and flavodoxin domains 1	RSAFD1	MGC23001 FLJ10900 MGC60291	0.854415	0
A_23_P144445	AK074496	Hs.406590	93621	MRFAP1; Mof4 family associated protein 1	MRFAP1	PAM14 PGR1	0.854238	0
A_23_P205697	BC001922	Hs.525459	1743	DLST; dihydrolipoamide S-succinyltransferase (E2 component of 2-oxo-glutarate complex)	DLST	DLTS	0.854218	0
A_23_P62128	BC030779	Hs.434285	4534	MTM1; myotubularin 1	MTM1	CNM XLMTM MTMX	0.854204	0
A_23_P124402	NM_130770	Hs.632579	170572	HTR3C; 5-hydroxytryptamine (serotonin) receptor 3, family member C	HTR3C	-	0.854141	0
A_23_P257104	D32002	Hs.595669	4686	NCBP1; nuclear cap binding protein subunit 1, 80kDa	NCBP1	NCBP CBP80	0.854133	0
A_23_P91919	AL136807	Hs.518326	27230	SERP1; stress-associated endoplasmic reticulum protein 1	SERP1	RAMP4	0.854127	0
A_23_P17602	BC036370	Hs.352341	6782	STCH; stress 70 protein chaperone, microsome-associated, 60kDa	STCH	-	0.854065	0
A_23_P208551	AB020628	Hs.94229	22859	LPHN1; latrophilin 1	LPHN1	CL1 CIRL1 LEC2	0.854008	0
A_23_P71148	BC005902	Hs.488143	644	BLVRA; biliverdin reductase A	BLVRA	BVRA BLVR	0.853965	0
A_23_P105012	AK000563	Hs.272805	54979	HRASLS2; HRAS-like suppressor 2	HRASLS2	FLJ20556	0.853944	0
A_23_P255701	NM_031294	Hs.579264	83450	DKFZP586M1120; hypothetical protein DKFZp586M1120	DKFZP586M1120	-	0.853943	0
A_23_P158570	BC013756	Hs.81934	36	ACADSB; acyl-Coenzyme A dehydrogenase, short/branched chain	ACADSB	ACAD7 2-MEBCAD SBCAD	0.853909	0
A_23_P161280	D87465	Hs.523009	9806	SPOCK2; sparc/osteonectin, cwcv and kazal-like domains proteoglycan (testican) 2	SPOCK2	testican-2	0.853897	0
A_23_P29452	BC006474	Hs.596572	23350	SR140; U2-associated SR140 protein	SR140	KIAA0332	0.853708	0
A_23_P105535	AK074772	Hs.25130	282809	WDR51B; WD repeat domain 51B	WDR51B	TUWD12	0.85369	0
A_23_P50907	M14648	Hs.436873	3685	ITGAV; integrin, alpha V (vitronectin receptor, alpha polypeptide, antigen CD51)	ITGAV	MSK8 CD51 VNRA	0.853657	0
A_23_P164368	AK000022	Hs.584945	57690	TNRC6C; trinucleotide repeat containing 6C	TNRC6C	KIAA1582 FLJ20015	0.853619	0
A_23_P81121	AJ505989	Hs.91728	5393	EXOSC9; exosome component 9	EXOSC9	p5 PMSCL1 PM/Scl-75 p6 Rrp45p RRP45	0.853612	0
A_23_P168470	NM_018842	Hs.584939	55971	BAIAP2L1; BAI1-associated protein 2-like 1	BAIAP2L1	IRTKS	0.853583	0
A_23_P41777	AK056512						0.853468	0
A_23_P113760	BC035054	Hs.408190	9364	RAB28; RAB28, member RAS oncogene family	RAB28	MGC41862	0.853377	0
A_23_P70670	S53354						0.853365	0
A_23_P102000	D10924	Hs.593413	7852	CXCR4; chemokine (C-X-C motif) receptor 4	CXCR4	WHIM NPY3R NPYY3R FB22 LAP3 LCR1 NPYR HM89 HSY3RR NPYRL D2S201E LESTR	0.853246	0
A_23_P91379	NM_018993	Hs.472270	54453	RIN2; Ras and Rab interactor 2	RIN2	RASSF4	0.853189	0
A_23_P127727	AK074166	Hs.643518					0.853171	0
A_23_P17341	AK027811	Hs.580681	25939	SAMHD1; SAM domain and HD domain 1	SAMHD1	SBBI88 DCIP MOP-5	0.85314	0
A_23_P114275	Y12711	Hs.90061	10857	PGRMC1; progesterone receptor membrane component 1	PGRMC1	HPR6.6 MPR	0.853135	0
A_23_P69437	NM_018023	Hs.632575	55689	YEATS2; YEATS domain containing 2	YEATS2	FLJ13308 KIAA1197 FLJ10201 FLJ12841	0.853083	0
A_23_P207108	NM_000747	Hs.330386	1140	CHRNB1; cholinergic receptor, nicotinic, beta polypeptide 1 (muscle)	CHRNB1	ACHRB CMS1D CHRNB CMS2A SCCMS	0.853069	0
A_23_P258714	BC012808	Hs.520026	7407	VARS2; valyl-tRNA synthetase 2	VARS2	G7A	0.852986	0
A_23_P500601	NM_033091	Hs.50749	89122	TRIM4; tripartite motif-containing 4	TRIM4	RNF87	0.852974	0
A_23_P86424	BC001562	Hs.522932					0.852958	0
A_23_P37265	AL136685	Hs.528653	55745	C14orf108; chromosome 14 open reading frame 108	C14orf108	FLJ10813	0.852941	0
A_23_P206000	NM_032857	Hs.410388	114294	LACTB; lactamase, beta	LACTB	FLJ14902 G24 MRPL56	0.852921	0
A_23_P204581	S79851	Hs.567352	7296	TXNRD1; thioredoxin reductase 1	TXNRD1	MGC9145 TR TXNR TRXR1 TR1	0.852902	0
A_23_P136460	AF251038	Hs.483473	51306	C5orf5; chromosome 5 open reading frame 5	C5orf5	KHCHP N61	0.852896	0
A_23_P52127	BC006505	Hs.200051	84320	ACBD6; acyl-Coenzyme A binding domain containing 6	ACBD6	MGC2404	0.852874	0
A_23_P81630	NM_130772	Hs.482563	170591	S100Z; S100 calcium binding protein, zeta	S100Z	Gm625	0.852812	0
A_23_P109988	BC040261	Hs.171182	942	CD86; CD86 antigen (CD28 antigen ligand 2, B7-2 antigen)	CD86	B7-2 LAB72 B70 MGC34413 CD28LG2	0.852724	0
A_23_P14493	NM_018139	Hs.231761	55172	C14orf104; chromosome 14 open reading frame 104	C14orf104	FLJ10563	0.85271	0
A_23_P251786	NM_024561	Hs.512914	79612	NARG1L; NMDA receptor regulated 1-like	NARG1L	MGC40612	0.852672	0
A_23_P250347	BC025687	Hs.591269	814	CAMK4; calcium/calmodulin-dependent protein kinase IV	CAMK4	MGC36771 CaMK-GR	0.852646	0
A_23_P250559	NM_018046	Hs.634849	55109	AGGF1; angiogenic factor with G patch and FHA domains 1	AGGF1	VG5Q FLJ10283 HUS84971 HSU84971	0.852595	0
A_23_P167438	AF077615	Hs.482526	10412	TINP1; TGF beta-inducible nuclear protein 1	TINP1	HCL-G1 YR-29 CDK105	0.852535	0
A_23_P23765	NM_014288	Hs.166539	23421	ITGB3BP; integrin beta 3 binding protein (beta3-endonexin)	ITGB3BP	HSU37139 NRIF3 TAP20	0.852444	0
A_23_P210981							0.852425	0
A_23_P59268	AB055311	Hs.306242	10048	RANBP9; RAN binding protein 9	RANBP9	RANBPM	0.852425	0
A_23_P211973	NM_024800	Hs.200813	79858	NEK11; NIMA (never in mitosis gene a)- related kinase 11	NEK11	FLJ23495	0.85242	0
A_23_P205531	AK092422	Hs.283749	6038	RNASE4; ribonuclease, RNase A family, 4	RNASE4	RNS4 MGC9306	0.852386	0
A_23_P306215	NM_145175	Hs.260855	151354	NSE1; NSE1	NSE1	FLJ35392	0.852269	0
A_23_P171107	NM_033031	Hs.130310	85417	CCNB3; cyclin B3	CCNB3	-	0.852236	0
A_23_P150862	NM_000456	Hs.558403	6821	SUOX; sulfite oxidase	SUOX	-	0.85206	0
A_23_P146066	AF311312	Hs.591866	6674	SPAG1; sperm associated antigen 1	SPAG1	HSD-3.8 TPIS FLJ32920 SP75	0.852044	0
A_23_P117744	NM_024708	Hs.31845	140460	ASB7; ankyrin repeat and SOCS box-containing 7	ASB7	FLJ22551	0.852041	0
A_23_P102937	BC000036	Hs.474005	6612	SUMO3; SMT3 suppressor of mif two 3 homolog 3 (yeast)	SUMO3	SMT3H1 SMT3A SUMO-3	0.85196	0
A_23_P153487	BC005810	Hs.512680	6320	CLEC11A; C-type lectin domain family 11, member A	CLEC11A	LSLCL P47 SCGF CLECSF3	0.851805	0
A_23_P128734	U66871	Hs.509791	2079	ERH; enhancer of rudimentary homolog (Drosophila)	ERH	DROER FLJ27340	0.851759	0
A_23_P216609	BC036034	Hs.126667	1902	EDG2; endothelial differentiation, lysophosphatidic acid G-protein-coupled receptor, 2	EDG2	Mrec1.3 edg-2 rec.1.3 LPA1 LPAR1 vzg-1 Gpcr26	0.851727	0
A_23_P86330	BC000128	Hs.15725	51278	IER5; immediate early response 5	IER5	SBBI48	0.851673	0
A_23_P37015	BC026088	Hs.24422	5994	RFXAP; regulatory factor X-associated protein	RFXAP	-	0.851638	0
A_23_P206454	NM_032690						0.851624	0
A_23_P202199	AB002804						0.851576	0
A_23_P127995	X91788	Hs.430733	1207	CLNS1A; chloride channel, nucleotide-sensitive, 1A	CLNS1A	CLNS1B CLCI ICln	0.851532	0
A_23_P334218	NM_145647	Hs.492716	93594	MGC21654; unknown MGC21654 product	MGC21654	-	0.85146	0
A_23_P159663	BC008890	Hs.172791	8409	UXT; ubiquitously-expressed transcript	UXT	ART-27	0.851371	0
A_23_P345808	NM_173698	Hs.110069	286499	RP1-32F7.2; hypothetical protein FLJ37659	RP1-32F7.2	-	0.851239	0
A_23_P75998	BC014623	Hs.596449	871	SERPINH1; serine (or cysteine) proteinase inhibitor, clade H (heat shock protein 47), member 1, (collagen binding protein 1)	SERPINH1	RA-A47 AsTP3 PIG14 gp46 CBP1 HSP47 SERPINH2 CBP2	0.851217	0
A_23_P70571	D82060	Hs.631995	7922	SLC39A7; solute carrier family 39 (zinc transporter), member 7	SLC39A7	ZIP7 KE4 D6S115E RING5 HKE4 D6S2244E H2-KE4	0.851021	0
A_23_P61854	AB002370	Hs.482868	9652	KIAA0372; KIAA0372	KIAA0372	-	0.85096	0
A_23_P89349	U78305	Hs.591184	8493	PPM1D; protein phosphatase 1D magnesium-dependent, delta isoform	PPM1D	PP2C-DELTA WIP1	0.850944	0
A_23_P135423	NM_017771	Hs.190544	54899	PXK; PX domain containing serine/threonine kinase	PXK	FLJ20335	0.850927	0
A_23_P107942	AB032967	Hs.440553	25888	ZNF473; zinc finger protein 473	ZNF473	HZFP100 ZN473	0.850822	0
A_23_P77459	U50939	Hs.460978	8883	APPBP1; amyloid beta precursor protein binding protein 1, 59kDa	APPBP1	DKFZP434P241 A-116A10.1	0.850788	0
A_23_P409951	NM_004152	Hs.446427	4946	OAZ1; ornithine decarboxylase antizyme 1	OAZ1	OAZ	0.850757	0
A_23_P30956	BC036379	Hs.149367	23376	KIAA0776; KIAA0776	KIAA0776	-	0.850707	0
A_23_P48637	NM_001530	Hs.509554	3091	HIF1A; hypoxia-inducible factor 1, alpha subunit (basic helix-loop-helix transcription factor)	HIF1A	HIF-1alpha MOP1 PASD8 HIF1-ALPHA	0.850702	0
A_23_P57697	NM_020865	Hs.446270	170506	DHX36; DEAH (Asp-Glu-Ala-His) box polypeptide 36	DHX36	DDX36 MLEL1 KIAA1488	0.850638	0
A_23_P86222	BC016711	Hs.591419	127018	LYPLAL1; lysophospholipase-like 1	LYPLAL1	KIAA1238	0.850314	0
A_23_P201250	NM_152263	Hs.146070					0.850155	0
A_23_P68102	BC016731	Hs.446574	9168	TMSB10; thymosin, beta 10	TMSB10	MIG12	0.850131	0
A_23_P81648	BC020875	Hs.355177	56951	C5orf15; chromosome 5 open reading frame 15	C5orf15	HTGN29 KCT2	0.85009	0
A_23_P24017	AJ001017	Hs.500526	9044	BTAF1; BTAF1 RNA polymerase II, B-TFIID transcription factor-associated, 170kDa (Mot1 homolog, S. cerevisiae)	BTAF1	TAF172 KIAA0940 TAF(II)170 TAFII170 MOT1	0.849897	0
A_23_P78608	NM_024898	Hs.236449	79958	FAM31C; family with sequence similarity 31, member C	FAM31C	FLJ22757	0.849879	0
A_23_P45902	X74262	Hs.643558					0.849858	0
A_23_P138435	AB033050	Hs.193118	57178	RAI17; retinoic acid induced 17	RAI17	Zimp10 FLJ13541 KIAA1224	0.849781	0
A_23_P252855	NM_018321	Hs.38114	55299	BXDC2; brix domain containing 2	BXDC2	BRIX FLJ11100	0.849773	0
A_23_P85371	BC020790	Hs.78948	5876	RABGGTB; Rab geranylgeranyltransferase, beta subunit	RABGGTB	GGTB	0.849773	0
A_23_P302061	NM_176891	Hs.458096	338376	IFNE1; interferon epsilon 1	IFNE1	PRO655 IFNT1	0.849757	0
A_23_P19894	BC022486	Hs.76152	358	AQP1; aquaporin 1 (channel-forming integral protein, 28kDa)	AQP1	MGC26324 AQP-CHIP CO CHIP28	0.849643	0
A_23_P29735	AF052224	Hs.194684	8927	BSN; bassoon (presynaptic cytomatrix protein)	BSN	ZNF231	0.849569	0
A_23_P92552	AF026851	Hs.119316	5188	PET112L; PET112-like (yeast)	PET112L	PET112 HSPC199	0.8495	0
A_23_P12928	BC041454	Hs.148907	159963	SLC5A12; solute carrier family 5 (sodium/glucose cotransporter), member 12	SLC5A12	MGC52019	0.849461	0
A_23_P11353	AF291814	Hs.495960	10159	ATP6AP2; ATPase, H+ transporting, lysosomal accessory protein 2	ATP6AP2	M8-9 APT6M8-9 MGC99577 ATP6IP2 MSTP009 ATP6M8-9	0.849395	0
A_23_P46337	NM_014388	Hs.194754	27042	MGC29875; hypothetical protein MGC29875	MGC29875	DKFZp686E19106 FLJ12704 DJ434O14.5	0.84931	0
A_23_P39386	AL050163	Hs.117339	10870	HCST; hematopoietic cell signal transducer	HCST	DAP10 PIK3AP KAP10	0.849274	0
A_23_P165962	NM_016004	Hs.444332	51098	C20orf9; chromosome 20 open reading frame 9	C20orf9	NGD5 CGI-53 dJ1028D15.1	0.849254	0
A_23_P35667	NM_022466	Hs.501289	64376	ZNFN1A5; zinc finger protein, subfamily 1A, 5	ZNFN1A5	DKFZp781B0249 PEGASUS FLJ22973	0.849223	0
A_23_P103905	AF151884	Hs.301412	51506	Ufc1; Ufm1-conjugating enzyme 1	Ufc1	HSPC155	0.849162	0
A_23_P203622	NM_005699						0.849117	0
A_23_P77422	BC003640	Hs.632177	9961	MVP; major vault protein	MVP	LRP VAULT1	0.849038	0
A_23_P112026	BC027882	Hs.840	3620	INDO; indoleamine-pyrrole 2,3 dioxygenase	INDO	CD107B IDO	0.849034	0
A_23_P31315	NM_016587	Hs.381189	11335	CBX3; chromobox homolog 3 (HP1 gamma homolog, Drosophila)	CBX3	HP1-GAMMA HP1Hs-gamma HECH	0.848981	0
A_23_P212937	AK097055	Hs.309763	2926	GRSF1; G-rich RNA sequence binding factor 1	GRSF1	-	0.848945	0
A_23_P170409	NM_015863						0.848909	0
A_23_P122402	AF531868	Hs.90572	5754	PTK7; PTK7 protein tyrosine kinase 7	PTK7	CCK4	0.848847	0
A_23_P31695	AF133826						0.848739	0
A_23_P149664	BC013073	Hs.497443	92703	C1orf37; chromosome 1 open reading frame 37	C1orf37	-	0.848665	0
A_23_P157066	NM_003751	Hs.371001	8662	EIF3S9; eukaryotic translation initiation factor 3, subunit 9 eta, 116kDa	EIF3S9	EIF3-P116 EIF3-P110 PRT1 EIF3-ETA	0.84852	0
A_23_P209269	AJ271832	Hs.416769	5495	PPM1B; protein phosphatase 1B (formerly 2C), magnesium-dependent, beta isoform	PPM1B	PPC2BETAX MGC21657 PP2CB PP2C-beta-X PP2CBETA	0.84846	0
A_23_P414308	NM_144606	Hs.513975	201163	FLCN; folliculin	FLCN	FLCL BHD MGC23445 MGC17998	0.848451	0
A_23_P72180	NM_018448	Hs.546407	55832	TIP120A; TBP-interacting protein	TIP120A	TIP120 KIAA0829 CAND1 DKFZp434M1414	0.848361	0
A_23_P217763	NM_021109	Hs.522584	7114	TMSB4X; thymosin, beta 4, X-linked	TMSB4X	TMSB4 FX TB4X PTMB4	0.848293	0
A_23_P164237	AF334386	Hs.589862	55813	HCA66; hepatocellular carcinoma-associated antigen 66	HCA66	-	0.848256	0
A_23_P122304	BC031055	Hs.3352	3066	HDAC2; histone deacetylase 2	HDAC2	YAF1 RPD3	0.84811	0
A_23_P34766	NM_004559	Hs.473583	4904	NSEP1; nuclease sensitive element binding protein 1	NSEP1	DBPB YBX1 NSEP-1 YB-1 CSDB BP-8 YB1 MGC110976 MDR-NF1	0.847933	0
A_23_P67432	NM_152478	Hs.146854	147949	ZNF583; zinc finger protein 583	ZNF583	FLJ31030	0.847907	0
A_23_P56709	D76444	Hs.469199	7844	RNF103; ring finger protein 103	RNF103	MGC41857 hkf-1 ZFP103 KF1	0.84777	0
A_23_P59005	BC014081	Hs.352018	6890	TAP1; transporter 1, ATP-binding cassette, sub-family B (MDR/TAP)	TAP1	ABC17 PSF1 ABCB2 TAP1N APT1 D6S114E RING4 TAP1*0102N	0.847744	0
A_23_P12572	NM_033338	Hs.9216	840	CASP7; caspase 7, apoptosis-related cysteine protease	CASP7	ICE-LAP3 CMH-1 MCH3	0.847729	0
A_23_P425826	NM_152301	Hs.593159	114932	MRFAP1L1; Morf4 family associated protein 1-like 1	MRFAP1L1	PP784 MGC9651	0.847702	0
A_23_P50096	BC013919	Hs.592338	7298	TYMS; thymidylate synthetase	TYMS	TS TSase TMS HsT422 MGC88736	0.847685	0
A_23_P251421	NM_031942	Hs.470654	83879	CDCA7; cell division cycle associated 7	CDCA7	MGC34109 JPO1 FLJ14736 FLJ14722	0.84764	0
A_23_P78438	AK001741	Hs.8739	55250	STATIP1; signal transducer and activator of transcription 3 interacting protein 1	STATIP1	SHINC-2 ELP2 FLJ10879	0.847606	0
A_23_P35205	BC035854	Hs.399958	11123	DSCR1L2; Down syndrome critical region gene 1-like 2	DSCR1L2	RCN3 hRCN3 MCIP3	0.847583	0
A_23_P213255	AB032948	Hs.410406	56916	SMARCAD1; SWI/SNF-related, matrix-associated actin-dependent regulator of chromatin, subfamily a, containing DEAD/H box 1	SMARCAD1	KIAA1122 ETL1 DKFZp762K2015	0.847479	0
A_23_P104892	U73824	Hs.183684	1982	EIF4G2; eukaryotic translation initiation factor 4 gamma, 2	EIF4G2	NAT1 p97 DAP5	0.847472	0
A_23_P93027	AF075292	Hs.87191	8817	FGF18; fibroblast growth factor 18	FGF18	ZFGF5 FGF-18	0.847413	0
A_23_P99907	NM_004839	Hs.578443	9455	HOMER2; homer homolog 2 (Drosophila)	HOMER2	Vesl-2 HOMER-2 ACPD CPD	0.847364	0
A_23_P4462	AF140501	Hs.631675					0.847354	0
A_23_P208981	BC002397	Hs.172550	5725	PTBP1; polypyrimidine tract binding protein 1	PTBP1	HNRNPI PTB3 PTB-T PTB-1 MGC8461 HNRPI PTB2 MGC10830 PTB PTB4 pPTB	0.847301	0
A_23_P122068	AK075533	Hs.171929	114899	C1QTNF3; C1q and tumor necrosis factor related protein 3	C1QTNF3	Cors CTRP3 FLJ37576 Corcs CORS26	0.847269	0
A_23_P81408	NM_013283	Hs.54642	27430	MAT2B; methionine adenosyltransferase II, beta	MAT2B	TGR MAT-II MGC12237 MATIIbeta	0.847207	0
A_23_P79842	BC015022	Hs.437388	51604	PIGT; phosphatidylinositol glycan, class T	PIGT	MGC8909 CGI-06	0.847181	0
A_23_P2884	L19783	Hs.553497	5283	PIGH; phosphatidylinositol glycan, class H	PIGH	GPI-H	0.847123	0
A_23_P98953	NM_145648	Hs.507260	121260	SLC15A4; solute carrier family 15, member 4	SLC15A4	PHT1 PTR4	0.847112	0
A_23_P19219	AF151856	Hs.292316	25842	ASF1A; ASF1 anti-silencing function 1 homolog A (S. cerevisiae)	ASF1A	CIA DKFZP547E2110 dJ329L24.2	0.84711	0
A_23_P96965	AK024707	Hs.642703					0.847067	0
A_23_P10699	AF171229	Hs.260750	29934	SNX12; sorting nexin 12	SNX12	-	0.847061	0
A_23_P69877	NM_152283						0.847059	0
A_23_P28964	BC033859	Hs.472471	128866	CHMP4B; chromatin modifying protein 4B	CHMP4B	dJ553F4.4 CHMP4A Shax1 SNF7-2 C20orf178	0.847052	0
A_23_P108441	NM_012433	Hs.632554	23451	SF3B1; splicing factor 3b, subunit 1, 155kDa	SF3B1	PRP10 SF3b155 SAP155	0.847018	0
A_23_P162037	AF044288	Hs.65734	406	ARNTL; aryl hydrocarbon receptor nuclear translocator-like	ARNTL	MOP3 BMAL1 BMAL1c TIC PASD3 MGC47515 JAP3	0.847017	0
A_23_P151710	U19487	Hs.2090	5732	PTGER2; prostaglandin E receptor 2 (subtype EP2), 53kDa	PTGER2	EP2	0.846986	0
A_23_P160214	AF007170	Hs.112949	22996	C1orf34; chromosome 1 open reading frame 34	C1orf34	KIAA0452 DEME-6	0.846978	0
A_23_P218841	BC007226	Hs.368960	55768	NGLY1; N-glycanase 1	NGLY1	FLJ11005 FLJ12409 PNG1	0.846972	0
A_23_P434398	NM_153235	Hs.535820	167838	C6orf198; chromosome 6 open reading frame 198	C6orf198	dJ522B19.2 LST001 DKFZp451A175 MDP77	0.846858	0
A_23_P209987	NM_032212						0.846801	0
A_23_P167698	BC018210	Hs.291212	6902	TBCA; tubulin-specific chaperone a	TBCA	-	0.846558	0
A_23_P77079	NM_016132	Hs.6638	50804	MYEF2; myelin expression factor 2	MYEF2	FLJ11213 KIAA1341 MST156 MEF-2 MSTP156 HsT18564 MGC87325	0.84653	0
A_23_P108871	BC032001	Hs.418416	84524	ZC3HDC8; zinc finger CCCH type domain containing 8	ZC3HDC8	Fliz1	0.84646	0
A_23_P58337	NM_030917	Hs.518760	81608	FIP1L1; FIP1 like 1 (S. cerevisiae)	FIP1L1	FLJ33619 DKFZp586K0717 Rhe	0.846386	0
A_23_P348749	NM_145025	Hs.486169	221264	C6orf199; chromosome 6 open reading frame 199	C6orf199	dJ70A9.1 MGC26954 RP1-70A9.1	0.846368	0
A_23_P417174	NM_002234	Hs.150208	3741	KCNA5; potassium voltage-gated channel, shaker-related subfamily, member 5	KCNA5	KV1.5 HK2 HCK1 HPCN1 PCN1	0.846363	0
A_23_P118642	M15353	Hs.249718	1977	EIF4E; eukaryotic translation initiation factor 4E	EIF4E	CBP EIF4EL1 EIF4F	0.846279	0
A_23_P51996	BC047764	Hs.530436	6814	STXBP3; syntaxin binding protein 3	STXBP3	UNC-18C MUNC18C MUNC18-3 PSP	0.846238	0
A_23_P46141	BC002642	Hs.181301	1520	CTSS; cathepsin S	CTSS	MGC3886	0.846182	0
A_23_P95527	BC033005	Hs.506415	5128	PCTK2; PCTAIRE protein kinase 2	PCTK2	PCTAIRE2	0.846149	0
A_23_P160200	BC017498	Hs.133034	65243	ZNF643; zinc finger protein 643	ZNF643	-	0.846037	0
A_23_P32558	AJ011376	Hs.397638	11091	WDR5; WD repeat domain 5	WDR5	BIG-3	0.846033	0
A_23_P207829	BC023567	Hs.370168	51379	CRLF3; cytokine receptor-like factor 3	CRLF3	CREME9 CYTOR4 MGC20661	0.846006	0
A_23_P208389	BC032229	Hs.590970	558	AXL; AXL receptor tyrosine kinase	AXL	UFO	0.845934	0
A_23_P360804	NM_020939	Hs.372129	57699	CPNE5; copine V	CPNE5	CPN5 COPN5 DKFZp666C234 KIAA1599	0.84593	0
A_23_P80827	NM_032288	Hs.277533	84248	FYTTD1; forty-two-three domain containing 1	FYTTD1	DKFZp761B1514	0.845898	0
A_23_P156226	BC002676	Hs.595053	3329	HSPD1; heat shock 60kDa protein 1 (chaperonin)	HSPD1	HuCHA60 GROEL HSP60 SPG13 CPN60	0.845683	0
A_23_P80752	AY116661	Hs.301685	23129	PLXND1; plexin D1	PLXND1	PLEXD1 KIAA0620 MGC75353	0.845536	0
A_23_P6171	M29536	Hs.429180	8894	EIF2S2; eukaryotic translation initiation factor 2, subunit 2 beta, 38kDa	EIF2S2	EIF2 MGC8508 EIF2beta EIF2B	0.845415	0
A_23_P69680	AJ131245	Hs.292472	10427	SEC24B; SEC24 related gene family, member B (S. cerevisiae)	SEC24B	SEC24	0.845231	0
A_23_P75111	M14564	Hs.438016	1586	CYP17A1; cytochrome P450, family 17, subfamily A, polypeptide 1	CYP17A1	CPT7 P450C17 S17AH CYP17	0.845161	0
A_23_P48166	BC043148	Hs.189075	5756	PTK9; PTK9 protein tyrosine kinase 9	PTK9	MGC41876 MGC23788 A6	0.845132	0
A_23_P151166	BC009731	Hs.334637	84329	MGC15619; hypothetical protein MGC15619	MGC15619	-	0.845132	0
A_23_P204119							0.845088	0
A_23_P355244	AB095925	Hs.65641	54809	SAMD9; sterile alpha motif domain containing 9	SAMD9	KIAA2004 C7orf5 OEF1 FLJ20073 OEF2	0.845077	0
A_23_P255630	AF220024	Hs.50749	89122	TRIM4; tripartite motif-containing 4	TRIM4	RNF87	0.845074	0
A_23_P123362	NM_020237	Hs.283098	56988	C8orf17; chromosome 8 open reading frame 17	C8orf17	MOST-1	0.845048	0
A_23_P340722	NM_007235	Hs.85951	11260	XPOT; exportin, tRNA (nuclear export receptor for tRNAs)	XPOT	XPO3	0.845038	0
A_23_P140328	NM_004713	Hs.592319	9147	SDCCAG1; serologically defined colon cancer antigen 1	SDCCAG1	NY-CO-1 FLJ10051	0.844801	0
A_23_P88791	AY061883	Hs.592059	85407	NKD1; naked cuticle homolog 1 (Drosophila)	NKD1	-	0.844779	0
A_23_P79049	AF024690						0.844757	0
A_23_P28105	BC002359	Hs.75066	7247	TSN; translin	TSN	REHF-1 TRSLN BCLF-1	0.844664	0
A_23_P37856	BC032122	Hs.449630	3039	HBA1; hemoglobin, alpha 1	HBA1	HBA2 CD31	0.844553	0
A_23_P167556	NM_144726	Hs.349306	153830	FLJ31951; hypothetical protein FLJ31951	FLJ31951	DKFZp686M11215	0.844545	0
A_23_P20463	D38551	Hs.81848	5885	RAD21; RAD21 homolog (S. pombe)	RAD21	KIAA0078 MCD1 hHR21 NXP1 HRAD21 SCC1 HR21	0.844542	0
A_23_P163942	U43923	Hs.439481	6827	SUPT4H1; suppressor of Ty 4 homolog 1 (S. cerevisiae)	SUPT4H1	SPT4H SUPT4H	0.844515	0
A_23_P26457							0.844463	0
A_23_P92349	AF279689	Hs.193326	53834	FGFRL1; fibroblast growth factor receptor-like 1	FGFRL1	FGFR5 FHFR	0.844434	0
A_23_P255785	BC006403	Hs.477693	4690	NCK1; NCK adaptor protein 1	NCK1	MGC12668 NCKalpha NCK	0.844426	0
A_23_P167276	AK055774	Hs.632591	152559	PAQR3; progestin and adipoQ receptor family member III	PAQR3	-	0.844424	0
A_23_P132525	Y08991	Hs.149032	30849	PIK3R4; phosphoinositide-3-kinase, regulatory subunit 4, p150	PIK3R4	p150 VPS15	0.844393	0
A_23_P314202	NM_173797	Hs.418198	167153	PAPD4; PAP associated domain containing 4	PAPD4	FLJ38499	0.84439	0
A_23_P259166	NM_024863	Hs.194329	79921	TCEAL4; transcription elongation factor A (SII)-like 4	TCEAL4	FLJ21174 NPD017 DKFZp686M0279	0.844284	0
A_23_P50182	BC028150	Hs.274470	27036	SIGLEC7; sialic acid binding Ig-like lectin 7	SIGLEC7	QA79 p75 AIRM1 p75/AIRM1 SIGLEC-7	0.844267	0
A_23_P158425	X54667	Hs.123114	1472	CST4; cystatin S	CST4	MGC71923	0.844161	0
A_23_P85604	NM_025160	Hs.497873	80232	WDR26; WD repeat domain 26	WDR26	FLJ21016 MIP2	0.844149	0
A_23_P255082	NM_024783	Hs.147377	79841	FLJ23598; hypothetical protein FLJ23598	FLJ23598	-	0.844099	0
A_23_P501634	NM_007049	Hs.159028	11120	BTN2A1; butyrophilin, subfamily 2, member A1	BTN2A1	BTF1 BT2.1	0.844055	0
A_23_P216788	NM_002140	Hs.522257	3190	HNRPK; heterogeneous nuclear ribonucleoprotein K	HNRPK	CSBP TUNP HNRNPK	0.844025	0
A_23_P14876	NM_003134	Hs.533732	6727	SRP14; signal recognition particle 14kDa (homologous Alu RNA binding protein)	SRP14	ALURBP MGC14326	0.843951	0
A_23_P205646	BC036013	Hs.130491	11183	MAP4K5; mitogen-activated protein kinase kinase kinase kinase 5	MAP4K5	KHS1 KHS MAPKKKK5 GCKR	0.843791	0
A_23_P150343	BC005261	Hs.334629	6588	SLN; sarcolipin	SLN	MGC12301	0.843725	0
A_23_P92396	AB033089	Hs.591707	56884	FSTL5; follistatin-like 5	FSTL5	KIAA1263 DKFZp566D234	0.84371	0
A_23_P331779	NM_006425	Hs.435342	10569	SLU7; step II splicing factor SLU7	SLU7	hSlu7 MGC9280	0.843647	0
A_23_P115749	NM_022063	Hs.372309	63877	C10orf84; chromosome 10 open reading frame 84	C10orf84	FLJ13188 bA319I23.1	0.843603	0
A_23_P46795							0.843602	0
A_23_P202258	M62810	Hs.642966	7019	TFAM; transcription factor A, mitochondrial	TFAM	MtTF1 mtTFA TCF6 TCF6L2	0.843508	0
A_23_P160286	U70136	Hs.432458					0.843484	0
A_23_P80598	AB028639	Hs.631920	23473	CAPN7; calpain 7	CAPN7	CALPAIN7 PALBH	0.843453	0
A_23_P127839	AF056617	Hs.445849	7761	ZNF214; zinc finger protein 214	ZNF214	BAZ1	0.843442	0
A_23_P165819	BC008437	Hs.643483	805	CALM2; calmodulin 2 (phosphorylase kinase, delta)	CALM2	PHKD CAMII PHKD2	0.843424	0
A_23_P117558	BC016288	Hs.509226	2287	FKBP3; FK506 binding protein 3, 25kDa	FKBP3	PPIase FKBP-25	0.843377	0
A_23_P53217	NM_003797	Hs.503510	8726	EED; embryonic ectoderm development	EED	HEED WAIT1	0.843364	0
A_23_P165598	AF086541	Hs.59761	92196	LOC92196; similar to death-associated protein	LOC92196	-	0.843309	0
A_23_P159524	NM_000845	Hs.449625	2918	GRM8; glutamate receptor, metabotropic 8	GRM8	GLUR8 mGlu8 MGLUR8 GPRC1H	0.843124	0
A_23_P71389	NM_015458	Hs.591395	66036	MTMR9; myotubularin related protein 9	MTMR9	LIP-STYX C8orf9 DKFZp434K171 MTMR8	0.843103	0
A_23_P98463	NM_032811	Hs.436410	84897	TBRG1; transforming growth factor beta regulator 1	TBRG1	FLJ90113 FLJ25020 FLJ14621 TB-5	0.842871	0
A_23_P70047	BC015031	Hs.268939	9782	MATR3; matrin 3	MATR3	DKFZp686K23100 KIAA0723 MGC9105	0.842829	0
A_23_P418373	NM_004050	Hs.410026	599	BCL2L2; BCL2-like 2	BCL2L2	KIAA0271 BCLW BCL-W	0.842655	0
A_23_P123108	NM_147171	Hs.527348					0.842479	0
A_23_P74663	BC013808	Hs.153088	9015	TAF1A; TATA box binding protein (TBP)-associated factor, RNA polymerase I, A, 48kDa	TAF1A	TAFI48 SL1 RAFI48 MGC:17061 FLJ12806	0.842464	0
A_23_P146347	NM_017645	Hs.533468	54801	FAM29A; family with sequence similarity 29, member A	FAM29A	-	0.842412	0
A_23_P169788	BC003634	Hs.48849	7024	TFCP2; transcription factor CP2	TFCP2	LBP-1C LSF CP2 TFCP2C	0.842378	0
A_23_P17503	NM_024704	Hs.101774	55614	C20orf23; chromosome 20 open reading frame 23	C20orf23	SNX23 KISC20ORF	0.842219	0
A_23_P8693	AL136626	Hs.121847	64418	FLJ13576; hypothetical protein FLJ13576	FLJ13576	-	0.842179	0
A_23_P103773	AB081509	Hs.412836	84230	FAD158; factor for adipocyte differentiation 158	FAD158	AD158 DKFZp586J1119	0.842162	0
A_23_P52058	U38847	Hs.498115	6894	TARBP1; TAR (HIV) RNA binding protein 1	TARBP1	TRP-185 FLJ30482 TRP185	0.841829	0
A_23_P205265	BC032866	Hs.433702	1983	EIF5; eukaryotic translation initiation factor 5	EIF5	EIF-5A	0.841464	0
A_23_P6479	D31884	Hs.3094	9929	KIAA0063; KIAA0063 gene product	KIAA0063	dJ508I15.2	0.841422	0
A_23_P431248	NM_032505	Hs.116665	84541	TA-KRP; T-cell activation kelch repeat protein	TA-KRP	KIAA1842	0.841309	0
A_23_P111835	J03490	Hs.131711	1738	DLD; dihydrolipoamide dehydrogenase (E3 component of pyruvate dehydrogenase complex, 2-oxo-glutarate complex, branched chain keto acid dehydrogenase complex)	DLD	E3 PHE3 DLDH LAD	0.841279	0
A_23_P140364	NM_017791	Hs.509966	55640	C14orf58; chromosome 14 open reading frame 58	C14orf58	FLJ20371	0.841239	0
A_23_P371266	NM_015569	Hs.584880	26052	DNM3; dynamin 3	DNM3	MGC70433 KIAA0820 Dyna III	0.841204	0
A_23_P375541	NM_153686	Hs.446201	254251	MLR1; transcription factor MLR1	MLR1	FLJ30696	0.8412	0
A_23_P393686	NM_175075	Hs.289293	157695	INM01; hypothetical protein INM01	INM01	-	0.841195	0
A_23_P43130	NM_032657						0.841148	0
A_23_P159053	NM_133339	Hs.16184	5884	RAD17; RAD17 homolog (S. pombe)	RAD17	Rad24 R24L HRAD17 RAD17Sp CCYC	0.841117	0
A_23_P214108	BC009596	Hs.444319	7172	TPMT; thiopurine S-methyltransferase	TPMT	-	0.841052	0
A_23_P78289	NM_032837	Hs.103555	84923	FLJ14775; hypothetical protein FLJ14775	FLJ14775	-	0.841041	0
A_23_P87769	NM_017915	Hs.330663	55010	FLJ20641; hypothetical protein FLJ20641	FLJ20641	-	0.840941	0
A_23_P81248	AF349038						0.840926	0
A_23_P258251	NM_006375	Hs.171458	10495	COVA1; cytosolic ovarian carcinoma antigen 1	COVA1	tNOX APK1	0.840894	0
A_23_P156156	NM_032280	Hs.15536	84240	ZCCHC9; zinc finger, CCHC domain containing 9	ZCCHC9	DKFZp761J139	0.84089	0
A_23_P250196	AK000745	Hs.377155	92140	LYRIC; LYRIC/3D3	LYRIC	3D3 AEG1	0.840871	0
A_23_P116960	BC017569	Hs.504538	57097	PARP11; poly (ADP-ribose) polymerase family, member 11	PARP11	DKFZp779H0122 C12orf6 HIN1L	0.840736	0
A_23_P154011	AK098486	Hs.468099	84272	MGC11061; hypothetical protein MGC11061	MGC11061	-	0.840723	0
A_23_P131365	BC030833	Hs.471207	4719	NDUFS1; NADH dehydrogenase (ubiquinone) Fe-S protein 1, 75kDa (NADH-coenzyme Q reductase)	NDUFS1	PRO1304 MGC26839 CI-75Kd	0.840464	0
A_23_P7873	D38073	Hs.179565	4172	MCM3; MCM3 minichromosome maintenance deficient 3 (S. cerevisiae)	MCM3	RLFB HCC5 P1-MCM3 MGC1157 P1.h	0.840447	0
A_23_P27256	BC020490	Hs.514685	57045	TWSG1; twisted gastrulation homolog 1 (Drosophila)	TWSG1	TSG	0.840408	0
A_23_P168800	BC020569	Hs.85951	11260	XPOT; exportin, tRNA (nuclear export receptor for tRNAs)	XPOT	XPO3	0.840403	0
A_23_P113572	NM_001770	Hs.632193					0.839998	0
A_23_P104624	AB020637	Hs.167115	23052	KIAA0830; KIAA0830 protein	KIAA0830	MGC88092	0.839895	0
A_23_P253376	BC025422	Hs.191482	1523	CUTL1; cut-like 1, CCAAT displacement protein (Drosophila)	CUTL1	p110 CASP CUX p75 COY1 p200 p100 CDP	0.839843	0
A_23_P69826	NM_001358	Hs.5683	1665	DHX15; DEAH (Asp-Glu-Ala-His) box polypeptide 15	DHX15	DDX15 HRH2 DBP1 PRP43 PrPp43p	0.839797	0
A_23_P408167	NM_138437	Hs.522729	114928	GPRASP2; G protein-coupled receptor associated sorting protein 2	GPRASP2	GASP2 FLJ35662	0.839772	0
A_23_P251095	L13318	Hs.530331	5160	PDHA1; pyruvate dehydrogenase (lipoamide) alpha 1	PDHA1	PDHCE1A PDHA PHE1A	0.839734	0
A_23_P256107	AF165154	Hs.44227	10855	HPSE; heparanase	HPSE	HPA HSE1 HPSE1 HPR1	0.839704	0
A_23_P214411	BC011365	Hs.268849	2739	GLO1; glyoxalase I	GLO1	GLYI	0.839702	0
A_23_P138819	U39400	Hs.75859	740	MRPL49; mitochondrial ribosomal protein L49	MRPL49	NOF NOF1 C11orf4 MGC10656 L49mt	0.839627	0
[truncated: 18,174 more rows]
