# Supplementary material for: Altered Gene Expression and DNA Damage in Peripheral Blood Cells from Friedreich's Ataxia Patients: Cellular Model of Pathology
Source: PLoS Genet. 2010 Jan 15;6(1):e1000812. doi: 10.1371/journal.pgen.1000812 (PMC2799513; doi:10.1371/journal.pgen.1000812)
Supplement: Dataset S5 — Biologically informative gene sets for the FRDA adult cohort using Gene Set Analysis. (0.19 MB XLS) [file pgen.1000812.s017.xls]

## Sheet: Sheet1
Biological informative gene sets for FRDA adults using Gene Set Analysis.
Set ID	Set Name	FRDA adult score	FRDA adult P-value	FRDA adult FDR
1023	IRS_KO_ADIP_DN	0.8267	0	0
1254	BRCA1_OVEREXP_PROSTATE_DN	0.2857	0	0
1499	UVB_NHEK3_C3	1.0046	0	0
1559	IDX_TSA_DN_CLUSTER2	0.4495	0	0
778	NELSON_ANDROGEN_UP	0.3615	0	0
1408	STRESS_ARSENIC_SPECIFIC_DN	0.4127	0	0
447	NICOTINATE_AND_NICOTINAMIDE_METABOLISM	0.9552	0.002	0.2969
1461	CMV_HCMV_TIMECOURSE_20HRS_DN	0.5526	0.002	0.2969
664	PASSERINI_GROWTH	0.7136	0.002	0.2969
1495	UVC_LOW_ALL_DN	0.6195	0.004	0.4858
1082	UVC_TTD_8HR_DN	0.4558	0.004	0.4858
1456	IRS1_KO_ADIP_DN	0.3316	0.006	0.5726
1399	DOX_RESIST_GASTRIC_UP	0.9716	0.006	0.5726
1375	P21_ANY_DN	0.5674	0.006	0.5726
183	BIOSYNTHESIS_OF_STEROIDS	-0.6465	0.006	0.9763
890	PARK_MSCS_BOTH	-0.4767	0.006	0.9763
1168	AD12_ANY_DN	0.5376	0.008	0.7125
1261	HDACI_COLON_SUL16HRS_UP	-0.3153	0.008	0.9763
1063	UVC_LOW_C3_DN	0.9343	0.01	0.7793
591	GLYCOGEN	0.8083	0.01	0.7793
1443	5FU_RESIST_GASTRIC_UP	0.3607	0.012	0.7793
837	RORIE_ES_PNET_UP	0.5232	0.012	0.7793
1568	BREASTCA_TWO_CLASSES	-0.386	0.012	0.9763
96	NUCLEOTIDE_METABOLISM	-0.792	0.012	0.9763
1075	GH_AUTOCRINE_DN	0.364	0.014	0.7793
1223	HDACI_COLON_SUL48HRS_UP	0.2506	0.014	0.7793
1267	IDX_TSA_DN_CLUSTER5	0.5074	0.014	0.7793
1369	BRCA_PROGNOSIS_NEG	0.4209	0.014	0.7793
1624	P21_P53_MIDDLE_DN	0.6634	0.014	0.7793
1646	HDACI_COLON_SUL24HRS_UP	-0.2373	0.014	0.9763
818	ZHAN_MM_CD138_HP_VS_REST	-0.6104	0.014	0.9763
996	HALMOS_CEBP_UP	0.3491	0.016	0.8222
1683	OXSTRESS_BREASTCA_UP	0.3382	0.016	0.8222
1640	CMV_UV-CMV_COMMON_HCMV_6HRS_DN	0.6512	0.018	0.8292
1609	ET743_RESIST_DN	0.3665	0.018	0.8292
1291	TSADAC_HYPOMETH_OVCA_UP	0.3468	0.018	0.8292
1575	HEARTFAILURE_ATRIA_DN	-0.3122	0.018	0.9763
570	CHESLER_BRAIN_HIGHEST_VARIANCE_GENES	-0.4069	0.018	0.9763
654	GOLDRATH_HP	-0.4659	0.018	0.9763
998	FERRARI_4HPR_UP	0.4867	0.02	0.835
994	LI_FETAL_VS_WT_KIDNEY_UP	0.2251	0.02	0.835
1001	ZHAN_MM_CD138_MF_VS_REST	0.4553	0.02	0.835
575	SMITH_HTERT_UP	-0.2897	0.02	0.9763
665	41BBPATHWAY	-0.5595	0.02	0.9763
693	MYOSINPATHWAY	0.6367	0.022	0.8907
509	ONE_CARBON_POOL_BY_FOLATE	-0.5111	0.024	0.9763
568	PENG_LEUCINE_DN	-0.4378	0.024	0.9763
776	CHOLESTEROL_BIOSYNTHESIS	-0.5702	0.024	0.9763
980	SCHRAETS_MLL_UP	0.4931	0.026	0.9649
91	HOX_GENES	0.4741	0.026	0.9649
229	PENG_GLUTAMINE_DN	-0.3616	0.026	0.9763
997	HOFMANN_MDS_CD34_LOW_AND_HIGH_RISK	0.3959	0.026	0.9649
1622	CMV_HCMV_6HRS_DN	0.4441	0.028	0.9844
1015	ABRAHAM_AL_VS_MM_DN	0.3584	0.028	0.9844
1054	CMV_24HRS_UP	-0.3222	0.028	0.9763
1158	GH_GHRHR_KO_6HRS_DN	-0.3246	0.028	0.9763
684	PORPHYRIN_AND_CHLOROPHYLL_METABOLISM	-0.7095	0.028	0.9763
1238	AGED_MOUSE_HIPPOCAMPUS_ANY_UP	-0.212	0.03	0.9763
174	FLECHNER_KIDNEY_TRANSPLANT_WELL_DN	-0.4618	0.03	0.9763
898	ZHAN_MM_CD138_PR_VS_REST	0.8211	0.03	0.9912
1221	GH_GHRHR_KO_24HRS_DN	-0.3724	0.032	0.9763
1287	IDX_TSA_DN_CLUSTER4	-0.5185	0.032	0.9763
171	PYRUVATE_METABOLISM	-0.4161	0.032	0.9763
1111	HDACI_COLON_SUL_UP	-0.1752	0.032	0.9763
1635	HUMAN_TISSUE_LIVER	0.4287	0.032	0.9912
943	HOFFMANN_BIVSBII_BI_TABLE2	0.2798	0.034	0.9912
500	MITOCHONDRIAL_FATTY_ACID_BETAOXIDATION	-0.5206	0.034	0.9763
577	CIRCADIAN_EXERCISE	-0.3879	0.034	0.9763
149	MANALO_HYPOXIA_UP	0.3599	0.036	0.9912
514	ABRAHAM_MM_VS_AL_UP	0.3172	0.036	0.9912
1373	GENOTOXINS_ALL_24HRS_REG	-0.3979	0.036	0.9763
1434	MMS_HUMAN_LYMPH_LOW_4HRS_DN	-0.7841	0.036	0.9763
1474	UVB_NHEK1_C2	0.528	0.038	0.9912
1490	CMV_HCMV_TIMECOURSE_1HR_DN	-0.2374	0.038	0.9763
1230	P21_P53_ANY_DN	0.5084	0.038	0.9912
790	ALCALAY_AML_NPMC_UP	0.2518	0.04	0.9912
130	SHIPP_FL_VS_DLBCL_DN	-0.4544	0.04	0.9763
1679	MMS_MOUSE_LYMPH_HIGH_4HRS_UP	-0.5221	0.04	0.9763
1099	UVB_NHEK3_C8	0.2326	0.04	0.9912
1584	SERUM_FIBROBLAST_CELLCYCLE	0.3974	0.04	0.9912
825	HOGERKORP_CD44_UP	0.6085	0.042	0.9912
2	PENG_RAPAMYCIN_DN	-0.3501	0.042	0.9763
436	WELCSH_BRCA_UP	-0.3186	0.042	0.9763
1685	ZMPSTE24_KO_UP	0.383	0.042	0.9912
359	EDG1PATHWAY	0.4165	0.042	0.9912
1161	CMV_HCMV_TIMECOURSE_ALL_DN	0.158	0.044	0.9912
194	TCA	-0.6154	0.044	0.9763
1536	IDX_TSA_UP_CLUSTER3	0.3109	0.044	0.9912
1607	RIBAVIRIN_RSV_DN	0.2526	0.044	0.9912
360	CELL_GROWTH_AND_OR_MAINTENANCE	0.2339	0.044	0.9912
1233	CALRES_MOUSE_NEOCORTEX_UP	0.3318	0.046	0.9912
114	CITRATE_CYCLE_TCA_CYCLE	-0.3734	0.046	0.9763
260	KIM_TH_CELLS_UP	-0.5568	0.046	0.9763
485	CELL_CYCLE_CHECKPOINT	-0.3866	0.046	0.9763
93	CORDERO_KRAS_KD_VS_CONTROL_DN	-0.227	0.046	0.9763
1379	VEGF_HUVEC_UP	0.6052	0.048	0.9912
1039	AGED_MOUSE_HIPPOCAMPUS_MULTI_UP	-0.2948	0.048	0.9763
1668	HSC_INTERMEDIATEPROGENITORS_ADULT	-0.2647	0.048	0.9763
207	CARDIACEGFPATHWAY	0.5262	0.048	0.9912
1320	HG_PROGERIA_DN	0.4399	0.05	0.9912
1074	UV-4NQO_FIBRO_UP	-0.4095	0.05	0.9763
1378	CMV_ALL_UP	-0.2803	0.05	0.9763
316	S1P_SIGNALING	-0.3164	0.05	0.9763
611	PROSTAGLANDIN_SYNTHESIS_REGULATION	-0.357	0.05	0.9763
1220	BAF57_BT549_UP	0.2931	0.052	0.9912
1324	HTERT_UP	0.2459	0.052	0.9912
1659	BRCA_BRCA1_NEG	0.3679	0.052	0.9912
1439	TNFALPHA_4HRS_UP	-0.3616	0.052	0.9763
1498	ET743_SARCOMA_DN	-0.4129	0.052	0.9763
1134	IDX_TSA_DN_CLUSTER3	0.271	0.052	0.9912
657	OKUMURA_MC_LPS	0.1312	0.052	0.9912
74	CCR3PATHWAY	0.5174	0.052	0.9912
899	MENSE_HYPOXIA_UP	0.2758	0.054	0.9912
1087	ET743PT650_COLONCA_DN	0.3812	0.054	0.9912
1019	HBX_HEP_UP	-0.573	0.054	0.9763
134	AGUIRRE_PANCREAS_CHR12	-0.347	0.054	0.9763
1514	CMV_HCMV_TIMECOURSE_18HRS_UP	-0.4519	0.054	0.9763
1626	BLEO_MOUSE_LYMPH_LOW_24HRS_DN	-0.55	0.054	0.9763
342	KREBS_TCA_CYCLE	-0.387	0.054	0.9763
1437	PDGF_ES_UP	0.3663	0.054	0.9912
1566	CMV_HCMV_TIMECOURSE_16HRS_DN	0.3581	0.054	0.9912
468	TRANSLATION_FACTORS	-0.5903	0.056	0.9763
1353	UV_ESR_OLD_UNREG	0.2996	0.056	0.9912
690	WILLERT_WNT_NCCIT_ALL_UP	0.4469	0.058	0.9912
802	BOQUEST_CD31PLUS_VS_CD31MINUS_DN	0.3848	0.06	0.9912
1047	BCRABL_HL60_AFFY_UP	-0.3594	0.06	0.9763
1264	ET743_SARCOMA_48HRS_DN	-0.4687	0.06	0.9763
1440	HDACI_COLON_BUT12HRS_DN	-0.288	0.06	0.9763
438	PENG_GLUCOSE_DN	-0.2828	0.06	0.9763
1493	IDX_TSA_DN_CLUSTER6	0.3534	0.06	0.9912
1619	MIDDLEAGE_UP	0.711	0.062	0.9912
1127	BRCA1KO_MEF_DN	-0.3485	0.062	0.9763
1361	HSC_LATEPROGENITORS_ADULT	-0.2275	0.062	0.9763
463	DER_IFNA_UP	-0.399	0.062	0.9763
728	CROONQUIST_IL6_RAS_DN	0.7503	0.062	0.9912
511	G_PROTEIN_SIGNALING	0.2164	0.062	0.9912
1003	CROMER_HYPOPHARYNGEAL_MET_VS_NON_UP	-0.2036	0.064	0.9763
1312	HDACI_COLON_CUR48HRS_UP	-0.3369	0.064	0.9763
1649	HDACI_COLON_CUR24HRS_UP	-0.3327	0.064	0.9763
1524	CMV_HCMV_TIMECOURSE_8HRS_DN	0.4632	0.066	0.9912
691	CELL_ADHESION_RECEPTOR_ACTIVITY	0.2742	0.066	0.9912
1014	GAY_YY1_DN	0.2205	0.066	0.9912
1311	UVC_HIGH_D8_DN	-0.281	0.066	0.9763
1347	ET743_SARCOMA_72HRS_DN	-0.4159	0.066	0.9763
305	ASTON_DEPRESSION_UP	-0.2835	0.066	0.9763
474	PENG_GLUCOSE_UP	-0.2551	0.066	0.9763
646	PANTOTHENATE_AND_COA_BIOSYNTHESIS	-0.4308	0.066	0.9763
1451	HSC_INTERMEDIATEPROGENITORS_SHARED	-0.2347	0.066	0.9763
643	POMEROY_DESMOPLASIC_VS_CLASSIC_MD_UP	0.3756	0.066	0.9912
1064	HSC_LATEPROGENITORS_SHARED	-0.2174	0.068	0.9763
1239	HSC_LATEPROGENITORS_FETAL	-0.2138	0.068	0.9763
1504	TNFALPHA_ALL_UP	-0.2284	0.068	0.9763
175	BYSTRYKH_HSC_BRAIN_TRANS_GLOCUS	-0.1136	0.068	0.9763
632	REN_E2F1_TARGETS	-0.3981	0.068	0.9763
452	DORSAM_HOXA9_DN	0.242	0.068	0.9912
1469	DAC_PANC50_UP	0.513	0.07	0.9912
1483	UVB_SCC_UP	-0.4206	0.07	0.9763
1479	ESR_FIBROBLAST_UP	0.1571	0.07	0.9912
1641	ADIPOGENESIS_HMSC_CLASS1_UP	0.4656	0.072	0.9912
1572	CMV_HCMV_TIMECOURSE_ALL_UP	-0.121	0.072	0.9763
273	PEART_HISTONE_DN	-0.1733	0.072	0.9763
1581	BRCA2_BRCA1_UP	0.2474	0.072	0.9912
1585	CMV_HCMV_TIMECOURSE_24HRS_DN	0.4056	0.074	0.9912
1535	JNK_UP	0.3769	0.074	0.9912
1218	UVB_NHEK3_ALL	-0.1873	0.074	0.9763
97	CHESLER_BRAIN_CIS_GENES	-0.2243	0.074	0.9763
962	ZHAN_MM_MOLECULAR_CLASSI_DN	0.2363	0.074	0.9912
1249	JNK_DN	0.3007	0.074	0.9912
1098	CMV_HCMV_TIMECOURSE_18HRS_DN	0.4408	0.076	0.9912
131	GOLUB_ALL_VS_AML_UP	-0.4967	0.078	0.9763
1611	IFNA_UV-CMV_COMMON_HCMV_6HRS_UP	-0.6306	0.078	0.9763
929	ZHAN_MMPC_SIM	-0.2685	0.078	0.9763
1617	AD12_24HRS_DN	0.3227	0.078	0.9912
1046	AGEING_KIDNEY_DN	-0.2456	0.08	0.9763
1487	AGED_MOUSE_NEOCORTEX_UP	-0.2342	0.08	0.9763
663	RARRXRPATHWAY	-0.3464	0.08	0.9763
938	HASLINGER_B_CLL_17P13	-0.3565	0.08	0.9763
69	INTRINSICPATHWAY	0.5695	0.08	0.9912
1115	UVC_TTD_ALL_DN	0.2579	0.08	0.9912
1349	LVAD_HEARTFAILURE_UP	0.2006	0.08	0.9912
247	PAR1PATHWAY	0.3429	0.08	0.9912
1651	O6BG_RESIST_MEDULLOBLASTOMA_UP	0.5256	0.082	0.9912
1142	ADIPOGENESIS_HMSC_CLASS8_DN	0.5135	0.082	0.9912
781	BECKER_TAMOXIFEN_RESISTANT_DN	0.3061	0.082	0.9912
557	CROONQUIST_IL6_STROMA_UP	0.399	0.082	0.9912
1212	HDACI_COLON_BUT24HRS_DN	-0.1093	0.082	0.9763
973	SANSOM_APC_LOSS5_UP	-0.1949	0.082	0.9763
1315	HDACI_COLON_CLUSTER5	-0.2901	0.084	0.9763
141	AMINOACYL_TRNA_BIOSYNTHESIS	-0.6055	0.084	0.9763
1449	H2O2_CSBDIFF_C2	-0.3667	0.084	0.9763
1527	BRCA1_OVEREXP_UP	-0.2772	0.084	0.9763
1664	AGED_MOUSE_CORTEX_DN	-0.1963	0.084	0.9763
373	HCC_SURVIVAL_GOOD_VS_POOR_DN	-0.501	0.084	0.9763
425	BYSTROM_IL5_DN	-0.2806	0.084	0.9763
804	HESS_HOXAANMEIS1_UP	-0.2992	0.084	0.9763
811	HESS_HOXAANMEIS1_DN	-0.2992	0.084	0.9763
310	WONG_IFNA_HCC_RESISTANT_VS_SENSITIVE_DN	0.2177	0.084	0.9912
109	CARM_ERPATHWAY	-0.3345	0.086	0.9763
1175	CANCER_UNDIFFERENTIATED_META_UP	-0.3587	0.086	0.9763
1486	BLEO_MOUSE_LYMPH_HIGH_24HRS_DN	-0.3959	0.086	0.9763
218	PASSERINI_PROLIFERATION	0.1328	0.086	0.9912
1503	UVB_NHEK3_C1	-0.2921	0.088	0.9763
475	MANALO_HYPOXIA_DN	-0.2898	0.088	0.9763
504	BRENTANI_TRANSPORT_OF_VESICLES	-0.3357	0.088	0.9763
820	GALE_FLT3ANDAPL_UP	-0.3604	0.088	0.9763
459	CROONQUIST_IL6_STARVE_UP	0.5467	0.088	0.9912
1005	WALKER_MM_SNP_DIFF	-0.3807	0.09	0.9763
1113	UVB_NHEK3_C2	-0.3097	0.09	0.9763
1153	CMV_HCMV_TIMECOURSE_4HRS_DN	-0.2619	0.09	0.9763
235	MRNA_PROCESSING	-0.5221	0.09	0.9763
62	DER_IFNB_UP	-0.2968	0.09	0.9763
621	ZUCCHI_EPITHELIAL_UP	-0.2174	0.09	0.9763
1096	CMV-UV_HCMV_6HRS_DN	0.1393	0.092	0.9912
1573	HDACI_COLON_CUR_UP	-0.1946	0.092	0.9763
481	P53HYPOXIAPATHWAY	0.3168	0.092	0.9912
1459	4NQO_ESR_WS_UNREG	0.1594	0.092	0.9912
1248	ET743_SARCOMA_24HRS_DN	-0.395	0.094	0.9763
1436	WERNER_FIBRO_UP	0.1619	0.094	0.9912
164	AGUIRRE_PANCREAS_CHR8	-0.1822	0.094	0.9763
836	JISON_SICKLECELL_DIFF	-0.1951	0.094	0.9763
891	LEE_TCELLS3_UP	0.4192	0.094	0.9912
1667	CANTHARIDIN_DN	-0.4971	0.096	0.9763
363	CCR5PATHWAY	0.2505	0.096	0.9912
487	SCHUMACHER_MYC_UP	-0.4236	0.096	0.9763
603	MITOCHONDRIAPATHWAY	-0.3347	0.096	0.9763
1424	CMV_HCMV_TIMECOURSE_20HRS_UP	-0.1903	0.098	0.9763
800	ROTH_HTERT_DIFF	-0.2506	0.098	0.9763
1178	INOS_ALL_UP	-0.38	0.1	0.9763
1405	BREASTCA_THREE_CLASSES	-0.25	0.1	0.9763
843	HOGERKORP_CD44_DN	-0.2408	0.1	0.9763
612	SMITH_HTERT_DN	-0.1189	0.1	0.9763
1604	CMV_HCMV_TIMECOURSE_14HRS_DN	0.1648	0.1	0.9912
14	ROME_INSULIN_2F_UP	-0.3152	0.102	0.9763
986	FLOTHO_CASP8AP2_MRD_DIFF	-0.3282	0.102	0.9763
1041	GENOTOXINS_4HRS_DISCR	0.3024	0.102	0.9912
860	ABBUD_LIF_DN	0.4107	0.102	0.9912
1481	BRCA_PROGNOSIS_POS	0.1877	0.102	0.9912
1537	HSC_LTHSC_SHARED	0.1846	0.102	0.9912
1541	HSC_LTHSC_FETAL	0.1846	0.102	0.9912
1242	GH_AUTOCRINE_UP	0.1789	0.102	0.9912
1246	HUMAN_TISSUE_PLACENTA	0.6177	0.104	0.9912
1298	UVC_HIGH_D9_DN	-0.4033	0.104	0.9763
968	YAGI_AML_PROG_FAB	-0.1104	0.104	0.9763
540	DAVIES_N	-0.36	0.106	0.9763
615	MRNA_PROCESSING_REACTOME	-0.3771	0.106	0.9763
978	FALT_BCLL_DN	-0.4544	0.106	0.9763
1109	HSC_INTERMEDIATEPROGENITORS_FETAL	-0.1217	0.106	0.9763
398	ST_MYOCYTE_AD_PATHWAY	0.3108	0.106	0.9912
55	WNT_SIGNALING	0.2495	0.106	0.9912
964	NEMETH_TNF_DN	0.269	0.106	0.9912
1156	HDACI_COLON_TSABUT_DN	-0.3768	0.108	0.9763
1339	O6BG_RESIST_MEDULLOBLASTOMA_DN	-0.2031	0.108	0.9763
3	MENSSEN_MYC_UP	-0.4555	0.108	0.9763
1018	CREB_BRAIN_8WKS_UP	0.2101	0.11	0.9912
1152	STEMCELL_COMMON_DN	-0.2526	0.11	0.9763
1202	AGEING_KIDNEY_SPECIFIC_DN	-0.2278	0.11	0.9763
1272	UVB_NHEK3_C0	-0.4246	0.11	0.9763
1350	OLDWERNER_FIBRO_UP	0.2104	0.11	0.9912
1552	UVB_NHEK2_DN	-0.2824	0.11	0.9763
1435	AGED_RHESUS_DN	-0.2394	0.11	0.9763
272	MAGRANGEAS_MULTIPLE_MYELOMA_IGL_VS_IGK_DN	0.2959	0.11	0.9912
498	UNDERHILL_PROLIFERATION	0.2924	0.112	0.9912
1145	CITED1_KO_HET_UP	-0.1999	0.112	0.9763
1297	IFNA_HCMV_6HRS_UP	-0.5248	0.112	0.9763
760	CASPASEPATHWAY	-0.3649	0.112	0.9763
599	LEE_MYC_UP	-0.245	0.112	0.9763
661	GNATENKO_PLATELET	-0.3537	0.114	0.9763
817	GNATENKO_PLATELET_UP	-0.3537	0.114	0.9763
879	NOUZOVA_CPG_METHLTD	0.1499	0.114	0.9912
125	HUMAN_MITODB_6_2002	-0.2858	0.114	0.9763
851	RADMACHER_AMLNORMALKARYTYPE_SIG	0.2167	0.114	0.9912
482	G1PATHWAY	0.2941	0.114	0.9912
1283	CITED1_KO_HET_DN	-0.3183	0.116	0.9763
576	MITOCHONDRIA	-0.2607	0.116	0.9763
1596	ALZHEIMERS_INCIPIENT_UP	0.103	0.116	0.9912
1473	RCC_NL_UP	-0.1859	0.118	0.9763
747	PARK_HSC_VS_MPP_UP	-0.3557	0.118	0.9763
918	BENNETT_SLE_UP	-0.5706	0.118	0.9763
1480	CPR_LOW_LIVER_UP	0.2914	0.118	0.9912
1657	AGED_MOUSE_HIPPOCAMPUS_ANY_DN	0.2946	0.118	0.9912
178	NO1PATHWAY	0.278	0.118	0.9912
1391	UVC_LOW_C2_DN	0.3176	0.12	0.9912
1051	CANCER_NEOPLASTIC_META_UP	-0.396	0.12	0.9763
1058	MYC_TARGETS	-0.3382	0.12	0.9763
1129	SARCOMAS_LEIOMYOSARCOMA_CALP_UP	-0.368	0.12	0.9763
1374	TPA_RESIST_MIDDLE_UP	-0.2206	0.12	0.9763
301	BYSTRYKH_HSC_BRAIN_CIS_GLOCUS	-0.2515	0.122	0.9763
1162	AGED_RHESUS_UP	0.1138	0.122	0.9912
200	THELPERPATHWAY	-0.3672	0.124	0.9763
697	TCYTOTOXICPATHWAY	-0.4227	0.124	0.9763
1038	AGED_MOUSE_MUSCLE_UP	0.1815	0.124	0.9912
1092	UVC_TTD_4HR_DN	0.2337	0.124	0.9912
76	INSULINPATHWAY	0.3653	0.124	0.9912
877	ZHANG_EFT_EWSFLI1_UP	0.1569	0.124	0.9912
1526	BRACX_UP	-0.4497	0.126	0.9763
248	FERNANDEZ_MYC_TARGETS	-0.0933	0.126	0.9763
705	ZELLER_MYC_UP	-0.4555	0.126	0.9763
716	SHEPARD_POS_REG_OF_CELL_PROLIFERATION	0.1686	0.126	0.9912
1362	UVC_HIGH_D3_DN	0.2117	0.128	0.9912
382	TARTE_PC	-0.2088	0.128	0.9763
869	ALCALAY_AML_NPMC_DN	-0.1147	0.128	0.9763
1100	TPA_SKIN_UP	-0.2503	0.128	0.9763
1539	ET743_HELA_UP	-0.1904	0.128	0.9763
683	STARCH_AND_SUCROSE_METABOLISM	0.148	0.128	0.9912
1128	HBX_HCC_DN	0.3675	0.128	0.9912
1149	UVB_SCC_DN	0.1445	0.128	0.9912
1192	GN_CAMP_GRANULOSA_DN	0.2583	0.128	0.9912
1455	HBX_NL_UP	-0.305	0.13	0.9763
1681	VHL_NORMAL_UP	-0.1664	0.13	0.9763
1258	CMV-UV_HCMV_6HRS_UP	-0.1676	0.13	0.9763
1138	UV-CMV_UNIQUE_HCMV_6HRS_UP	-0.166	0.13	0.9763
783	HADDAD_HSC_CD7_DN	0.2483	0.13	0.9912
830	HADDAD_CD45CD7_PLUS_VS_MINUS_DN	0.2483	0.13	0.9912
924	GILDEA_BLADDER_UP	0.3725	0.13	0.9912
1521	HEARTFAILURE_ATRIA_UP	0.482	0.13	0.9912
1569	HYPOXIA_RCC_UP	0.1482	0.13	0.9912
315	LIZUKA_L0_SM_L1	-0.3749	0.132	0.9763
318	SHEPARD_CRASH_AND_BURN_MUT_VS_WT_UP	-0.0949	0.132	0.9763
369	TRNA_SYNTHETASES	-0.4819	0.132	0.9763
1284	CMV_8HRS_UP	-0.32	0.132	0.9763
300	PGC	-0.169	0.132	0.9763
1266	NF90_UP	0.2763	0.132	0.9912
41	CDMACPATHWAY	0.3477	0.132	0.9912
1139	DSRNA_DN	-0.3147	0.134	0.9763
957	XU_CBP_UP	-0.2073	0.134	0.9763
1465	H2O2_CSBDIFF_C1	0.2122	0.134	0.9912
1578	HSC_LTHSC_ADULT	0.1722	0.134	0.9912
541	IGF1PATHWAY	0.3353	0.134	0.9912
1144	HPV31_DN	-0.2623	0.136	0.9763
1494	HDACI_COLON_CLUSTER4	-0.2751	0.136	0.9763
1422	UVC_TTD-XPCS_COMMON_UP	0.2797	0.136	0.9912
648	SMOOTH_MUSCLE_CONTRACTION	0.1804	0.136	0.9912
100	TARTE_PLASMA_BLASTIC	-0.2625	0.138	0.9763
1427	HDACI_COLON_BUT48HRS_DN	-0.1536	0.138	0.9763
1665	PITUITARY_FETAL_UP	-0.3007	0.138	0.9763
415	OVARIAN_INFERTILITY_GENES	-0.1851	0.138	0.9763
866	APPEL_IMATINIB_UP	-0.3339	0.138	0.9763
214	GLYCOSPHINGOLIPID_METABOLISM	0.1769	0.138	0.9912
1048	UV-CMV_UNIQUE_HCMV_6HRS_DN	-0.1273	0.14	0.9763
598	RNA_TRANSCRIPTION_REACTOME	-0.4283	0.14	0.9763
156	INOSITOL_PHOSPHATE_METABOLISM	-0.2054	0.14	0.9763
410	PASSERINI_TRANSCRIPTION	0.1177	0.14	0.9912
1485	IDX_TSA_DN_CLUSTER1	0.2126	0.142	0.9912
1086	DIAB_NEPH_DN	-0.1191	0.142	0.9763
1195	UVC_HIGH_D7_DN	-0.2461	0.142	0.9763
1627	FSH_OVARY_MCV152_DN	-0.218	0.142	0.9763
1438	CMV_24HRS_DN	0.334	0.142	0.9912
1077	PLATELET_EXPRESSED	-0.3516	0.144	0.9763
868	LINDSTEDT_DEND_DN	-0.1935	0.144	0.9763
613	DNA_REPLICATION_REACTOME	-0.2194	0.144	0.9763
1507	IDX_TSA_UP_CLUSTER4	-0.2135	0.144	0.9763
177	NITROGEN_METABOLISM	0.2046	0.144	0.9912
1387	LH_GRANULOSA_DN	0.1843	0.144	0.9912
1638	FSH_GRANULOSA_DN	0.1843	0.144	0.9912
993	TAKEDA_NUP8_HOXA9_16D_DN	0.1232	0.144	0.9912
1660	CISPLATIN_PROBCELL_UP	-0.3619	0.146	0.9763
67	FLECHNER_KIDNEY_TRANSPLANT_WELL_PBL_DN	-0.3144	0.146	0.9763
823	LIAN_MYELOID_DIFF_GRANULE	-0.2744	0.146	0.9763
1150	HSC_EARLYPROGENITORS_FETAL	-0.1254	0.146	0.9763
1313	HSC_EARLYPROGENITORS_SHARED	-0.1254	0.146	0.9763
1550	HSC_EARLYPROGENITORS_ADULT	-0.1235	0.146	0.9763
38	SRCRPTPPATHWAY	0.3571	0.146	0.9912
9	PASSERINI_EM	0.3184	0.146	0.9912
78	TELPATHWAY	-0.2422	0.148	0.9763
928	FALT_BCLL_IG_MUTATED_VS_WT_UP	-0.2083	0.148	0.9763
702	CHANG_SERUM_RESPONSE_UP	-0.1959	0.148	0.9763
1450	ADIP_DIFF_CLUSTER1	0.2284	0.148	0.9912
1105	CMV_HCMV_TIMECOURSE_24HRS_UP	0.1277	0.148	0.9912
1125	HBX_NL_DN	0.4281	0.148	0.9912
822	IGLESIAS_E2FMINUS_UP	0.1005	0.148	0.9912
902	XU_ATRA_UP	0.433	0.148	0.9912
1147	UVB_NHEK3_C7	-0.2016	0.15	0.9763
375	VIPPATHWAY	-0.3026	0.15	0.9763
610	BLYMPHOCYTEPATHWAY	-0.4621	0.15	0.9763
1234	TSADAC_RKOEXP_UP	0.2844	0.15	0.9912
1271	UVC_XPCS_8HR_DN	0.2077	0.15	0.9912
1341	DAC_PANC_UP	0.21	0.15	0.9912
226	HUMAN_CD34_ENRICHED_TRANSCRIPTION_FACTORS	-0.1108	0.152	0.9763
579	ZHAN_TONSIL_PCBC	-0.2546	0.152	0.9763
935	ZHAN_MMPC_LATEVS	-0.1884	0.152	0.9763
146	GO_ROS	0.1715	0.152	0.9912
875	ZHAN_MMPC_EARLYVS	-0.2828	0.154	0.9797
423	PROPANOATE_METABOLISM	-0.1831	0.154	0.9797
1207	HTERT_DN	0.2792	0.154	0.9912
159	METPATHWAY	0.2538	0.154	0.9912
1614	GH_EXOGENOUS_LATE_DN	0.1438	0.154	0.9912
746	LEI_HOXC8_DN	0.3591	0.154	0.9912
903	FALT_BCLL_IG_MUTATED_VS_WT_DN	-0.3235	0.156	0.9806
256	BASSO_REGULATORY_HUBS	-0.1888	0.156	0.9806
1444	TSA_HEPATOMA_CANCER_DN	0.1916	0.158	0.9912
1452	HDACI_COLON_CLUSTER10	0.1942	0.158	0.9912
1295	CMV_IE86_UP	-0.3121	0.158	0.9806
808	HASLINGER_B_CLL_12	-0.41	0.158	0.9806
1517	HUMAN_TISSUE_TESTIS	0.2228	0.158	0.9912
495	SMALL_LIGAND_GPCRS	-0.3275	0.16	0.9806
932	LI_FETAL_VS_WT_KIDNEY_DN	-0.1643	0.16	0.9806
1244	TGFBETA_C5_UP	-0.3645	0.16	0.9806
652	UREA_CYCLE_AND_METABOLISM_OF_AMINO_GROUPS	-0.2372	0.16	0.9806
1543	TIS7_OVEREXP_DN	0.2545	0.16	0.9912
1560	STEMCELL_COMMON_UP	-0.2564	0.162	0.9819
411	MRNA_SPLICING	-0.3248	0.162	0.9819
380	BRENTANI_CELL_ADHESION	0.1884	0.162	0.9912
1012	CHEN_HOXA5_TARGETS_UP	-0.2397	0.164	0.9819
1095	HDACI_COLON_CUR_DN	0.126	0.164	0.9912
167	BHATTACHARYA_ESC_UP	0.1475	0.164	0.9912
944	STAEGE_EFTS_UP	0.1784	0.164	0.9912
1468	GAMMA-UV_FIBRO_UP	-0.1339	0.166	0.9819
1296	GH_EXOGENOUS_MIDDLE_UP	0.2696	0.166	0.9912
1515	POD1_KO_MOST_UP	0.411	0.166	0.9912
306	ST_WNT_CA2_CYCLIC_GMP_PATHWAY	0.3164	0.166	0.9912
567	FATTY_ACID_SYNTHESIS	0.1946	0.166	0.9912
1068	TNFA_NFKB_DEP_UP	0.2945	0.168	0.9912
1097	GENOTOXINS_24HRS_DISCR	-0.218	0.168	0.9819
1308	UVC_HIGH_ALL_DN	-0.1671	0.168	0.9819
1393	GENOTOXINS_ALL_4HRS_REG	-0.2192	0.168	0.9819
1403	HYPOXIA_NORMAL_UP	-0.068	0.168	0.9819
671	ATRBRCAPATHWAY	-0.2328	0.168	0.9819
680	LAMB_CYCLIN_D1_UP	-0.3295	0.168	0.9819
1055	BCNU_GLIOMA_MGMT_24HRS_DN	0.3894	0.168	0.9912
1492	AGED_MOUSE_MUSCLE_DN	0.1798	0.168	0.9912
118	KENNY_WNT_DN	0.1291	0.17	0.9912
1386	STRESS_ARSENIC_SPECIFIC_UP	-0.0978	0.17	0.9819
1304	ADIP_HUMAN_DN	0.3744	0.17	0.9912
1423	UVC_HIGH_D6_DN	-0.2489	0.17	0.9819
239	VANTVEER_BREAST_OUTCOME_GOOD_VS_POOR_DN	0.2112	0.17	0.9912
112	FATTY_ACID_METABOLISM	0.1168	0.172	0.9912
1687	HDACI_COLON_CURSUL_UP	-0.1655	0.172	0.9819
338	DER_IFNG_UP	-0.1279	0.172	0.9819
583	ST_FAS_SIGNALING_PATHWAY	0.1333	0.172	0.9912
1024	IL6_FIBRO_UP	0.3371	0.172	0.9912
1169	HSC_HSC_SHARED	0.1383	0.172	0.9912
186	HOGERKORP_ANTI_CD44_UP	0.3077	0.172	0.9912
806	HSIAO_LIVER_SPECIFIC_GENES	0.214	0.172	0.9912
1154	CMV_HCMV_TIMECOURSE_12HRS_DN	-0.2432	0.174	0.9819
1677	CMV_HCMV_TIMECOURSE_6HRS_DN	-0.1984	0.174	0.9819
1582	UVB_NHEK2_UP	-0.4128	0.174	0.9819
1174	CMV_HCMV_TIMECOURSE_8HRS_UP	-0.1794	0.174	0.9819
107	CK1PATHWAY	0.2119	0.174	0.9912
1101	CPR_NULL-LOW_LIVER_UP	0.2504	0.174	0.9912
56	CHEN_LUNG_SURVIVAL	0.1917	0.174	0.9912
688	ALANINE_AND_ASPARTATE_METABOLISM	0.1952	0.174	0.9912
245	BRENTANI_REPAIR	-0.1819	0.176	0.9819
625	FETAL_LIVER_ENRICHED_TRANSCRIPTION_FACTORS	0.1556	0.176	0.9912
912	GREENBAUM_E2A_UP	0.2225	0.176	0.9912
955	LEE_TCELLS5_UP	-0.1895	0.178	0.9819
1489	VENTRICLES_UP	-0.0812	0.178	0.9819
1032	UVB_NHEK1_C1	-0.2863	0.178	0.9819
1273	CPR_NULL_LIVER_UP	0.1756	0.178	0.9912
844	ZHAN_MM_CD138_CD1_VS_REST	0.2116	0.178	0.9912
1554	HDACI_COLON_TSA_DN	-0.1722	0.18	0.9819
838	PARK_MSCS_DIFF	-0.3014	0.18	0.9819
1534	GH_EXOGENOUS_LATE_UP	0.2547	0.18	0.9912
847	MARCINIAK_CHOP_DIFF	0.2103	0.18	0.9912
1053	METHOTREXATE_PROBCELL_UP	-0.2299	0.182	0.9819
1357	HSC_MATURE_SHARED	-0.1017	0.182	0.9819
404	ATMPATHWAY	-0.1715	0.182	0.9819
413	VALINE_LEUCINE_AND_ISOLEUCINE_DEGRADATION	-0.1639	0.182	0.9819
1282	XPB_TTD-CS_UP	0.2861	0.182	0.9912
910	GAY_YY1_UP	0.1294	0.182	0.9912
780	FATTY_ACID_DEGRADATION	-0.21	0.184	0.9819
1130	UVB_NHEK4_24HRS_DN	0.2561	0.184	0.9912
1367	CMV-CHX_HCMV_6HRS_DN	0.2477	0.184	0.9912
328	SPPAPATHWAY	0.2391	0.184	0.9912
457	IL6PATHWAY	0.2877	0.184	0.9912
1335	HSC_MATURE_FETAL	-0.0864	0.188	0.9819
863	PARK_MSCS_LIN2	-0.1936	0.188	0.9819
1141	UVC_HIGH_D2_DN	0.177	0.188	0.9912
1329	ROS_MOUSE_AORTA_DN	0.1142	0.188	0.9912
1601	CANCERDRUGS_PROBCELL_UP	-0.2141	0.19	0.9819
650	CELL_DEATH	0.2063	0.19	0.9912
829	MOREAUX_TACI_HI_VS_LOW_DN	-0.3395	0.19	0.9819
1085	UVC_XPCS_ALL_DN	0.173	0.19	0.9912
1211	OXSTRESS_RPE_HNETBH_DN	0.1191	0.19	0.9912
325	CORDERO_KRAS_KD_VS_CONTROL_UP	0.1834	0.19	0.9912
752	STURLA_SONIC_HEDGEHOG	0.2194	0.192	0.9912
1148	TPA_SENS_EARLY_DN	0.0645	0.192	0.9912
1661	HDACI_COLON_SUL12HRS_UP	0.1816	0.192	0.9912
539	ST_ADRENERGIC	0.1817	0.192	0.9912
1338	TSADAC_PANC50_UP	0.2126	0.194	0.9912
771	TYROSINE_METABOLISM	0.3174	0.194	0.9912
815	GALE_FLT3ANDAPL_DN	-0.2962	0.196	0.9819
809	MOREAUX_TACI_HI_IN_PPC_UP	-0.2822	0.196	0.9819
210	LOTEM_LEUKEMIA_UP	-0.1711	0.196	0.9819
384	HDACPATHWAY	0.1918	0.196	0.9912
1089	METASTASIS_ADENOCARC_DN	0.2059	0.196	0.9912
1545	CMV_ALL_DN	0.2234	0.196	0.9912
1686	BRG1_ALAB_DN	0.1311	0.196	0.9912
922	MENSE_HYPOXIA_TRANSPORTER_GENES	0.1051	0.196	0.9912
1658	IL1_CORNEA_DN	-0.1079	0.198	0.9819
1167	UVC_TTD-XPCS_COMMON_DN	0.1349	0.198	0.9912
1680	HSC_HSC_FETAL	0.1109	0.198	0.9912
1682	UVC_HIGH_D4_DN	-0.1849	0.2	0.9819
984	ZHAN_MMPC_SIMAL	-0.1244	0.2	0.9819
1017	AGEING_KIDNEY_SPECIFIC_UP	0.1908	0.2	0.9912
1656	ADIP_DIFF_CLUSTER3	-0.162	0.202	0.9819
94	UBIQUINONE_BIOSYNTHESIS	-0.4542	0.202	0.9819
1620	IRS_KO_ADIP_UP	0.2339	0.202	0.9912
1603	GH_EXOGENOUS_ANY_UP	0.1469	0.202	0.9912
282	CHESLER_BRAIN_NEURAL_HIGH_GENES	0.2869	0.202	0.9912
1285	HDACI_COLON_BUT_DN	-0.099	0.204	0.9819
923	GUO_HEX_DN	-0.121	0.204	0.9819
1395	BRG1_ALAB_UP	0.2239	0.204	0.9912
1412	UVC_TTD_8HR_UP	0.1936	0.204	0.9912
155	PARK_HSC_VS_MPP_DN	-0.3112	0.206	0.9819
478	SHIPP_DLBCL_CURED_DN	-0.1068	0.206	0.9819
216	CARBON_FIXATION	-0.1763	0.206	0.9819
297	PENTOSE_PHOSPHATE_PATHWAY	-0.1756	0.206	0.9819
1016	MYOD_NIH3T3_UP	0.2078	0.206	0.9912
1050	WERNERONLY_FIBRO_DN	0.1061	0.206	0.9912
1310	DIAB_NEPH_UP	0.2495	0.206	0.9912
1331	FSH_HUMAN_GRANULOSA_UP	0.1736	0.206	0.9912
926	NGUYEN_KERATO_UP	-0.1439	0.206	0.9819
732	TARTE_BCELL	-0.263	0.208	0.9819
840	LEE_TCELLS4_UP	-0.2033	0.208	0.9819
270	SANA_IFNG_ENDOTHELIAL_DN	-0.2052	0.208	0.9819
1194	IDX_TSA_UP_CLUSTER5	-0.1637	0.208	0.9819
336	PYK2PATHWAY	0.1858	0.208	0.9912
1117	CMV_HCMV_TIMECOURSE_48HRS_DN	0.1313	0.208	0.9912
1319	ATRIA_UP	0.1546	0.208	0.9912
835	WANG_HOXA9_VS_MEIS1_UP	0.2171	0.208	0.9912
1471	UV-4NQO_FIBRO_DN	-0.1464	0.21	0.9819
1010	ZHAN_MM_CD138_MS_VS_REST	0.2361	0.21	0.9912
1670	RETT_UP	0.1571	0.21	0.9912
529	TNFR1PATHWAY	0.1821	0.21	0.9912
1275	STRESS_GENOTOXIC_SPECIFIC_DN	-0.1239	0.212	0.9819
934	KNUDSEN_PMNS_UP	-0.1468	0.212	0.9819
1382	MAMMARY_DEV_UP	0.1466	0.212	0.9912
1565	POD1_KO_UP	0.1795	0.212	0.9912
421	ZUCCHI_EPITHELIAL_DN	0.0947	0.212	0.9912
45	AGUIRRE_PANCREAS_CHR1	-0.1698	0.212	0.9819
559	TUMOR_SUPRESSOR	0.1324	0.212	0.9912
133	ST_T_CELL_SIGNAL_TRANSDUCTION	-0.1523	0.214	0.9819
1432	HSC_MATURE_ADULT	-0.0951	0.214	0.9819
1645	CAMPTOTHECIN_PROBCELL_DN	-0.1898	0.214	0.9819
408	FLECHNER_KIDNEY_TRANSPLANT_WELL_PBL_UP	-0.1393	0.214	0.9819
84	AGUIRRE_PANCREAS_CHR6	-0.2585	0.214	0.9819
1176	AGED_MOUSE_HYPOTH_UP	-0.3036	0.214	0.9819
777	UBIQUITIN_MEDIATED_PROTEOLYSIS	-0.2141	0.214	0.9819
1484	BAF57_BT549_DN	-0.1188	0.214	0.9819
433	ICHIBA_GVHD	-0.0903	0.214	0.9819
1213	TSA_CD4_DN	0.1635	0.214	0.9912
617	GLYCEROPHOSPHOLIPID_METABOLISM	0.1383	0.214	0.9912
1091	HDACI_COLON_TSA48HRS_UP	-0.1325	0.216	0.9819
1189	TPA_SENS_MIDDLE_DN	0.06	0.216	0.9912
1372	HDACI_COLON_CUR12HRS_UP	-0.1405	0.218	0.9819
1028	TPA_RESIST_LATE_DN	0.1443	0.218	0.9912
1057	TPA_RESIST_MIDDLE_DN	0.0957	0.218	0.9912
353	SHEPARD_GENES_COMMON_BW_CB_MO	0.2124	0.218	0.9912
1173	HDACI_COLON_BUT16HRS_DN	-0.1217	0.22	0.9819
1182	GH_EXOGENOUS_ANY_DN	0.0982	0.22	0.9912
140	INTEGRIN_MEDIATED_CELL_ADHESION_KEGG	0.0899	0.22	0.9912
569	ERK5PATHWAY	0.2475	0.22	0.9912
215	APOPTOSIS_KEGG	-0.1517	0.222	0.9819
779	ST_INTERLEUKIN_4_PATHWAY	-0.1561	0.222	0.9819
453	ST_GA13_PATHWAY	-0.1126	0.222	0.9819
1366	TSA_HEPATOMA_UP	-0.1222	0.222	0.9819
1460	WERNERONLY_FIBRO_UP	0.1224	0.222	0.9912
1079	ERM_KO_TESTES_DN	-0.155	0.222	0.9819
1567	CMV_8HRS_DN	0.1371	0.222	0.9912
198	BYSTRYKH_HSC_CIS_GLOCUS	-0.0965	0.224	0.9819
826	BASSO_HCL_DIFF	0.1124	0.224	0.9912
1538	TGFBETA_EARLY_UP	0.2355	0.224	0.9912
1616	AGED_MOUSE_NEOCORTEX_DN	0.1505	0.224	0.9912
25	GLYCINE_SERINE_AND_THREONINE_METABOLISM	0.1543	0.224	0.9912
564	BETA_ALANINE_METABOLISM	-0.1272	0.224	0.9819
102	HSP27PATHWAY	-0.1721	0.226	0.9819
399	LYSINE_DEGRADATION	-0.1195	0.226	0.9819
748	MOOTHA_VOXPHOS	-0.323	0.226	0.9819
786	YAO_P4_KO_VS_WT_UP	0.1804	0.226	0.9912
979	ZHAN_MM_CD138_LB_VS_REST	0.1369	0.226	0.9912
1157	UVB_NHEK1_DN	-0.1199	0.228	0.9819
1306	HDACI_COLON_CLUSTER6	-0.1053	0.228	0.9819
1532	UVC_XPCS_4HR_DN	0.1359	0.228	0.9912
39	DRUG_RESISTANCE_AND_METABOLISM	0.0911	0.228	0.9912
1385	NI2_MOUSE_DN	0.1949	0.23	0.9912
1433	ET743_RESIST_UP	0.217	0.23	0.9912
939	HOFMANN_MANTEL_LYMPHOMA_VS_LYMPH_NODES_DN	0.1387	0.232	0.9912
1672	HSC_HSC_ADULT	0.099	0.232	0.9912
271	HOUSTIS_ROS	-0.1687	0.232	0.9819
465	ST_G_ALPHA_I_PATHWAY	0.1481	0.232	0.9912
1191	AS3_FIBRO_C1	-0.144	0.234	0.9819
1407	AS3_FIBRO_C2	-0.144	0.234	0.9819
1654	OXSTRESS_RPE_H2O2TBH_DN	-0.144	0.234	0.9819
1332	MYOD_BRG1_UP	0.2862	0.234	0.9912
1007	TAKEDA_NUP8_HOXA9_6H_UP	0.1371	0.234	0.9912
13	SA_B_CELL_RECEPTOR_COMPLEXES	-0.2038	0.236	0.9819
1226	IFNALPHA_NL_UP	-0.1841	0.236	0.9819
204	N_GLYCAN_BIOSYNTHESIS	-0.1377	0.236	0.9819
402	STANELLE_E2F1_UP	0.1943	0.236	0.9912
995	KANG_TERT_UP	0.1954	0.236	0.9912
319	NING_COPD_DN	-0.0652	0.238	0.9819
1008	SASAKI_ATL_UP	-0.0906	0.238	0.9819
1040	BRCA1_SW480_UP	-0.1215	0.238	0.9819
35	SASAKI_TCELL_LYMPHOMA_VS_CD4_UP	-0.0906	0.238	0.9819
1346	ADIP_DIFF_CLUSTER2	0.1552	0.238	0.9912
1618	DFOSB_BRAIN_2WKS_UP	0.1299	0.238	0.9912
286	P53PATHWAY	0.1709	0.238	0.9912
334	DAVIES_MGUS_MM	0.1513	0.238	0.9912
864	HALMOS_CEBP_DN	0.2291	0.238	0.9912
1415	REOVIRUS_HEK293_UP	-0.1242	0.24	0.9819
1630	P53_BRCA1_UP	0.1044	0.24	0.9912
1164	HDACI_COLON_BUT_UP	0.056	0.24	0.9912
289	GALACTOSE_METABOLISM	0.1278	0.24	0.9912
619	CELLCYCLEPATHWAY	0.2463	0.24	0.9912
709	AGUIRRE_PANCREAS_CHR7	0.1276	0.24	0.9912
1588	H2O2_CSBRESCUED_UP	-0.1022	0.242	0.9819
419	AGUIRRE_PANCREAS_CHR17	-0.0982	0.242	0.9819
1217	BRCA1_OVEREXP_DN	-0.1219	0.244	0.9819
947	ABBUD_LIF_UP	-0.1183	0.244	0.9819
1442	GH_GHRHR_KO_6HRS_UP	-0.0887	0.244	0.9819
211	RIBOSOMAL_PROTEINS	-0.3484	0.244	0.9819
409	AGUIRRE_PANCREAS_CHR18	-0.173	0.244	0.9819
1071	VEGF_HUVEC_30MIN_UP	-0.1765	0.244	0.9819
29	SA_MMP_CYTOKINE_CONNECTION	0.2343	0.244	0.9912
1166	P53GENES_ALL	0.1565	0.246	0.9912
535	CELL_CYCLE_ARREST	-0.0968	0.246	0.9819
7	SIG_PIP3_SIGNALING_IN_B_LYMPHOCYTES	-0.1375	0.246	0.9819
396	LEE_MYC_E2F1_UP	-0.1445	0.246	0.9819
700	ANDROGEN_GENES	-0.0986	0.246	0.9819
1073	SERUM_FIBROBLAST_CORE_UP	-0.1058	0.246	0.9819
1133	TGFBETA_C4_UP	0.2433	0.246	0.9912
1326	CIS_XPC_UP	0.0937	0.246	0.9912
138	ST_DIFFERENTIATION_PATHWAY_IN_PC12_CELLS	0.1427	0.246	0.9912
244	EPONFKBPATHWAY	0.201	0.246	0.9912
345	CALCINEURINPATHWAY	0.153	0.246	0.9912
699	TRKAPATHWAY	0.2264	0.246	0.9912
199	TNFR2PATHWAY	-0.1725	0.248	0.9819
467	MATRIX_METALLOPROTEINASES	-0.23	0.248	0.9819
143	ACHPATHWAY	0.2804	0.248	0.9912
1563	NAB_LUNG_UP	0.1633	0.248	0.9912
390	GLYCOGEN_METABOLISM	0.1112	0.248	0.9912
87	CBLPATHWAY	0.2168	0.248	0.9912
234	BRENTANI_DNA_METHYLATION_AND_MODIFICATION	-0.1537	0.25	0.9819
190	WIELAND_HEPATITIS_B_INDUCED	-0.1696	0.25	0.9819
681	YAGI_AML_PROGNOSIS	-0.13	0.25	0.9819
1020	HDACI_COLON_TSA2HRS_UP	0.1422	0.25	0.9912
483	GSK3PATHWAY	-0.1897	0.25	0.9819
592	CELL_ADHESION	0.1064	0.25	0.9912
819	GERY_CEBP_TARGETS	0.1076	0.25	0.9912
649	PITX2PATHWAY	-0.1456	0.252	0.9819
1280	HIPPOCAMPUS_DEVELOPMENT_PRENATAL	-0.2259	0.252	0.9819
1146	BRCA1_MES_UP	-0.161	0.252	0.9819
520	MONOAMINE_GPCRS	0.2476	0.252	0.9912
1644	IFN_BETA_UP	-0.1267	0.254	0.9819
110	ELECTRON_TRANSPORT_CHAIN	-0.2607	0.254	0.9819
1663	OXSTRESS_RPE_H2O2HNE_DN	0.1164	0.254	0.9912
374	OXIDATIVE_PHOSPHORYLATION	-0.2128	0.254	0.9819
946	MOREAUX_TACI_HI_IN_BMPC	0.1834	0.254	0.9912
365	RACCYCDPATHWAY	0.1872	0.256	0.9912
437	LEE_ACOX1_DN	0.1205	0.256	0.9912
1241	HIPPOCAMPUS_DEVELOPMENT_NEONATAL	-0.2292	0.258	0.9819
765	APOPTOSIS	-0.123	0.258	0.9819
111	FRASOR_ER_UP	0.1547	0.258	0.9912
1610	TGFBETA_ALL_UP	0.1711	0.258	0.9912
1597	BCNU_GLIOMA_NOMGMT_24HRS_UP	-0.2211	0.26	0.9819
1066	IFN_BETA_GLIOMA_DN	-0.1574	0.26	0.9819
6	BRENTANI_CYTOSKELETON	0.1618	0.26	0.9912
880	HOGERKORP_CD44_TEMPORALLY_DN	0.2129	0.26	0.9912
971	HOFMANN_MDS_CD34_LOW_RISK	0.1664	0.26	0.9912
597	LIZUKA_G1_SM_G2	-0.1473	0.262	0.9819
320	SANA_IFNG_ENDOTHELIAL_UP	-0.1415	0.262	0.9819
168	CALCIUM_REGULATION_IN_CARDIAC_CELLS	0.1129	0.262	0.9912
988	YAO_P4_KO_VS_WT_DN	0.3338	0.262	0.9912
451	WONG_IFNA_HCC_RESISTANT_VS_SENSITIVE_UP	-0.1457	0.264	0.9819
1165	TSADAC_RKOSILENT_UP	0.166	0.264	0.9912
1080	LVAD_HEARTFAILURE_DN	0.1523	0.264	0.9912
1561	TPA_SENS_LATE_DN	0.0533	0.264	0.9912
157	IL1RPATHWAY	-0.1219	0.264	0.9819
1580	MIDDLEAGE_DN	0.3272	0.264	0.9912
821	NUMATA_G_CSF_DIFF	-0.1311	0.264	0.9819
896	BASSO_GERMINAL_CENTER_CD40_UP	0.1218	0.264	0.9912
913	VERNELL_PRB_CLSTR1	0.1331	0.264	0.9912
1647	IFN_ALPHA_UP	-0.123	0.266	0.9819
1002	BRUNO_IL3_DN	-0.0857	0.266	0.9819
79	TNF_AND_FAS_NETWORK	-0.1946	0.268	0.9819
391	JECHLINGER_EMT_UP	-0.1206	0.268	0.9819
1600	PRMT5_KD_DN	-0.1513	0.268	0.9819
1676	CMV_UV-CMV_COMMON_HCMV_6HRS_UP	-0.1293	0.268	0.9819
169	CHEMICALPATHWAY	0.0922	0.268	0.9912
1333	TSA_HEPATOMA_CANCER_UP	0.2369	0.268	0.9912
1595	HUMAN_TISSUE_THYMUS	-0.1766	0.27	0.9819
493	ST_ERK1_ERK2_MAPK_PATHWAY	-0.173	0.27	0.9819
299	PROTEASOME_DEGRADATION	-0.2132	0.27	0.9819
766	PROTEASOMEPATHWAY	-0.2687	0.27	0.9819
1093	OXSTRESS_RPETWO_DN	-0.0553	0.27	0.9819
1170	TSA_PANC50_UP	0.1326	0.27	0.9912
1198	TNFALPHA_TGZ_ADIP_DN	0.112	0.27	0.9912
1256	HYPOXIA_RCC_NOVHL_UP	0.1147	0.27	0.9912
1365	HDACI_COLON_SUL24HRS_DN	0.0592	0.27	0.9912
16	G2PATHWAY	0.1346	0.27	0.9912
723	TPOPATHWAY	0.1976	0.27	0.9912
560	DORSAM_HOXA9_UP	-0.0999	0.272	0.9819
642	GLYCOLYSIS_AND_GLUCONEOGENESIS	-0.0967	0.272	0.9819
1289	GH_EXOGENOUS_EARLY_UP	-0.1211	0.272	0.9819
799	NADLER_OBESITY_DN	-0.1415	0.272	0.9819
1044	HIPPOCAMPUS_DEVELOPMENT_POSTNATAL	0.1366	0.272	0.9912
1186	XPB_TTD-CS_DN	0.21	0.272	0.9912
1034	ICF_DN	-0.1758	0.274	0.9819
364	SIG_CHEMOTAXIS	-0.0872	0.274	0.9819
1277	HYPOPHYSECTOMY_RAT_UP	-0.1724	0.274	0.9819
1360	ET743_SARCOMA_UP	-0.1503	0.274	0.9819
1684	IFN_ANY_UP	-0.0771	0.276	0.9819
855	MATSUDA_VALPHAINKT_DIFF	-0.0268	0.276	0.9819
34	MCALPAINPATHWAY	0.1562	0.276	0.9912
740	PDGFPATHWAY	0.1756	0.276	0.9912
1323	UVC_LOW_ALL_UP	0.179	0.276	0.9912
27	IGF1MTORPATHWAY	0.124	0.276	0.9912
1528	TGZ_ADIP_UP	0.1674	0.278	0.9912
992	ZHAN_MMPC_PC	-0.2369	0.278	0.9819
920	NOUZOVA_CPG_H4_UP	-0.1133	0.278	0.9819
651	RANKLPATHWAY	-0.1618	0.28	0.9819
914	KUMAR_HOXA_DIFF	-0.0466	0.28	0.9819
50	FLECHNER_KIDNEY_TRANSPLANT_REJECTION_UP	-0.1411	0.282	0.9819
1119	GAMMA-UV_FIBRO_DN	-0.0794	0.282	0.9819
1065	PREADIP_VS_FIBRO_UP	-0.1399	0.282	0.9819
238	AGUIRRE_PANCREAS_CHR22	0.1095	0.282	0.9912
180	PASSERINI_APOPTOSIS	-0.1036	0.284	0.9819
970	WANG_MLL_CBP_VS_GMP_DN	-0.1209	0.284	0.9819
736	VEGFPATHWAY	0.0931	0.284	0.9912
828	ZHAN_MM_CD1_VS_CD2_DN	-0.1032	0.284	0.9819
759	SIG_PIP3_SIGNALING_IN_CARDIAC_MYOCTES	0.0875	0.284	0.9912
1666	ADIP_VS_FIBRO_DN	0.0965	0.286	0.9912
874	TAKEDA_NUP8_HOXA9_3D_DN	-0.1603	0.286	0.9819
1358	BRCA_BRCA1_POS	-0.0977	0.286	0.9819
127	RADAEVA_IFNA_UP	-0.1137	0.286	0.9819
1337	HDACI_COLON_CUR24HRS_DN	0.1111	0.286	0.9912
261	HIFPATHWAY	0.1533	0.286	0.9912
473	NFKBPATHWAY	-0.1532	0.286	0.9819
958	TAKEDA_NUP8_HOXA9_10D_DN	0.084	0.286	0.9912
1228	UVB_NHEK1_C6	-0.0956	0.288	0.9819
669	LEE_E2F1_DN	-0.0871	0.288	0.9819
755	LEE_MYC_TGFA_DN	-0.0971	0.288	0.9819
897	STEFFEN_AML_PML_PLZF_TRGT	0.1766	0.288	0.9912
455	JISON_SICKLE_CELL	-0.1268	0.29	0.9819
1076	HDACI_COLON_SUL12HRS_DN	-0.1108	0.29	0.9819
1136	CMV_HCMV_TIMECOURSE_12HRS_UP	-0.185	0.29	0.9819
1508	SARCOMAS_SCHWANNOMA_UP	0.1482	0.29	0.9912
710	CERAMIDEPATHWAY	-0.1458	0.292	0.9819
424	ELECTRON_TRANSPORT	0.1088	0.292	0.9912
1056	VEGF_MMMEC_3HRS_UP	0.0935	0.292	0.9912
1518	RESISTANCE_XENOGRAFTS_UP	0.1702	0.292	0.9912
189	GOLUB_ALL_VS_AML_DN	0.1494	0.292	0.9912
1602	CMV_HCMV_TIMECOURSE_16HRS_UP	-0.1125	0.294	0.9819
86	BUTANOATE_METABOLISM	-0.0783	0.294	0.9819
80	LIZUKA_L1_GR_G1	-0.1016	0.294	0.9819
1067	CAMPTOTHECIN_PROBCELL_UP	0.116	0.294	0.9912
1513	NAB_LUNG_DN	0.0939	0.294	0.9912
170	YE_INTRAMETASTATIC_HCC_UP	0.1045	0.294	0.9912
627	GOLDRATH_CELLCYCLE	-0.1061	0.294	0.9819
798	LINDSTEDT_DEND_UP	-0.1066	0.296	0.9819
1340	EMT_UP	-0.125	0.296	0.9819
1120	AS3_FIBRO_UP	-0.0862	0.296	0.9819
1215	AS3_FIBRO_C3	-0.0862	0.296	0.9819
921	HANSON_NFKAPPB_IND	-0.1561	0.296	0.9819
1062	IDX_TSA_UP_CLUSTER6	-0.0541	0.296	0.9819
119	LEE_E2F1_UP	0.0998	0.296	0.9912
1199	GAMMA_UNIQUE_FIBRO_DN	0.0919	0.296	0.9912
1482	HDACI_COLON_BUT30MIN_DN	0.1512	0.296	0.9912
5	CACAMPATHWAY	0.116	0.296	0.9912
714	CELL2CELLPATHWAY	-0.1728	0.296	0.9819
721	GHPATHWAY	0.1736	0.296	0.9912
886	VERHAAK_AML_NPM1_MUT_VS_WT_UP	0.1111	0.296	0.9912
1542	ADIP_VS_PREADIP_DN	-0.0988	0.298	0.9819
350	IL22BPPATHWAY	-0.18	0.298	0.9819
950	LEI_MYB_REGULATED_GENES	-0.0524	0.298	0.9819
351	SIG_IL4RECEPTOR_IN_B_LYPHOCYTES	-0.1151	0.298	0.9819
1355	CREB_BRAIN_2WKS_UP	0.0786	0.298	0.9912
1464	BCNU_GLIOMA_NOMGMT_48HRS_UP	0.125	0.298	0.9912
1556	IGF_VS_PDGF_DN	0.0776	0.298	0.9912
862	ZHAN_MM_CD138_CD2_VS_REST	0.081	0.298	0.9912
930	IRITANI_ADPROX_LYMPH	0.1065	0.298	0.9912
963	WALLACE_JAK2_DIFF	0.1655	0.298	0.9912
833	LEE_TCELLS6_UP	-0.1365	0.3	0.9819
1678	GH_GHRHR_KO_24HRS_UP	-0.0459	0.3	0.9819
255	PROLIFERATION_GENES	0.0472	0.3	0.9912
882	TAKEDA_NUP8_HOXA9_3D_UP	-0.0711	0.3	0.9819
232	PENG_RAPAMYCIN_UP	-0.0685	0.302	0.9819
259	TOLLPATHWAY	0.0887	0.302	0.9912
184	ERYTHPATHWAY	-0.1351	0.302	0.9819
1592	HDACI_COLON_SUL16HRS_DN	-0.0687	0.302	0.9819
708	SA_G1_AND_S_PHASES	0.2227	0.302	0.9912
162	SA_PTEN_PATHWAY	-0.1562	0.302	0.9819
243	CHAUVIN_ANDROGEN_REGULATED_GENES	0.0845	0.302	0.9912
508	CHESLER_HIGHEST_FOLD_RANGE_GENES	0.1237	0.302	0.9912
810	HOFFMANN_BIVSBII_IMVM	-0.1037	0.302	0.9819
589	ELECTRON_TRANSPORTER_ACTIVITY	0.0628	0.304	0.9912
1574	UVC_HIGH_D5_DN	0.0985	0.304	0.9912
366	EGF_RECEPTOR_SIGNALING_PATHWAY	-0.1782	0.304	0.9819
1276	IDX_TSA_UP_CLUSTER1	0.1327	0.304	0.9912
1428	INOS_ALL_DN	0.0742	0.304	0.9912
1476	VEGF_MMMEC_12HRS_UP	0.1793	0.304	0.9912
1496	UVC_HIGH_D1_DN	0.1022	0.304	0.9912
536	SHEPARD_CRASH_AND_BURN_MUT_VS_WT_DN	0.0839	0.304	0.9912
1252	BLEO_HUMAN_LYMPH_HIGH_24HRS_UP	-0.0751	0.306	0.9819
358	LEE_DENA_DN	-0.0809	0.306	0.9819
137	IL3PATHWAY	0.1799	0.306	0.9912
1042	INNEREAR_UP	0.164	0.306	0.9912
1225	TGFBETA_C1_UP	0.1473	0.306	0.9912
1253	DAC_IFN_BLADDER_UP	-0.1774	0.306	0.9819
435	ARENRF2PATHWAY	0.1229	0.306	0.9912
106	SA_CASPASE_CASCADE	-0.1057	0.308	0.9819
1501	GAMMA_ESR_WS_UNREG	-0.0724	0.308	0.9819
1564	LH_GRANULOSA_UP	-0.0502	0.308	0.9819
1140	UVC_XPCS_4HR_UP	0.1517	0.308	0.9912
1577	HUMAN_TISSUE_KIDNEY	0.1738	0.308	0.9912
608	ST_INTEGRIN_SIGNALING_PATHWAY	0.067	0.308	0.9912
57	FLECHNER_KIDNEY_TRANSPLANT_REJECTION_PBL_UP	-0.109	0.312	0.9819
1299	TZD_ADIP_DN	-0.0753	0.312	0.9819
1013	FERRANDO_MLL_T_ALL_UP	0.0714	0.312	0.9912
1356	HEARTFAILURE_VENTRICLE_DN	0.0708	0.312	0.9912
1396	PRMT5_KD_UP	0.0828	0.312	0.9912
872	MUNSHI_MM_VS_PCS_UP	-0.0808	0.312	0.9819
441	ST_JNK_MAPK_PATHWAY	-0.0818	0.314	0.9819
927	WANG_MLL_CBP_VS_GMP_UP	-0.077	0.314	0.9819
753	TH1TH2PATHWAY	-0.1505	0.314	0.9819
639	LE_MYELIN_DN	0.0749	0.314	0.9912
1103	UVB_NHEK3_C5	0.1045	0.314	0.9912
37	AGPCRPATHWAY	0.1131	0.314	0.9912
1430	FSH_GRANULOSA_UP	-0.0489	0.316	0.9819
75	ST_PHOSPHOINOSITIDE_3_KINASE_PATHWAY	-0.0939	0.316	0.9819
205	KIM_TH_CELLS_DN	0.1488	0.316	0.9912
241	BIOGENIC_AMINE_SYNTHESIS	0.1536	0.316	0.9912
377	BCL2_FAMILY_AND_REG_NETWORK	0.1141	0.316	0.9912
717	ROSS_AML1_ETO	0.0757	0.318	0.9912
378	HINATA_NFKB_UP	0.0593	0.318	0.9912
668	SANA_TNFA_ENDOTHELIAL_UP	-0.0601	0.318	0.9819
263	TGFBPATHWAY	-0.1066	0.32	0.9819
418	TOB1PATHWAY	-0.138	0.32	0.9819
217	MAPK_CASCADE	0.1152	0.32	0.9912
1078	AGEING_BRAIN_UP	0.0366	0.32	0.9912
1190	IL6_SCAR_FIBRO_UP	0.1503	0.32	0.9912
124	STRIATED_MUSCLE_CONTRACTION	0.1337	0.32	0.9912
512	EGFPATHWAY	0.1373	0.32	0.9912
842	LEE_TCELLS7_UP	0.2003	0.32	0.9912
1605	AD12_32HRS_DN	-0.1058	0.322	0.9819
1413	REOVIRUS_HEK293_DN	0.0792	0.322	0.9912
179	AGUIRRE_PANCREAS_CHR9	0.0785	0.322	0.9912
236	EIF4PATHWAY	0.1122	0.322	0.9912
881	NADLER_OBESITY_HYPERGLYCEMIA	-0.0837	0.322	0.9819
1196	IGF_VS_PDGF_UP	0.1142	0.322	0.9912
586	SALMONELLAPATHWAY	0.1462	0.322	0.9912
1104	IFN_BETA_GLIOMA_UP	-0.0435	0.324	0.9819
722	TESTIS_EXPRESSED_GENES	-0.1031	0.324	0.9819
122	HISTIDINE_METABOLISM	0.1104	0.324	0.9912
303	BRENTANI_CELL_CYCLE	0.0922	0.324	0.9912
741	MUNSHI_MM_UP	-0.0745	0.324	0.9819
742	ST_GAQ_PATHWAY	-0.0724	0.324	0.9819
393	PENG_GLUTAMINE_UP	-0.0468	0.326	0.9819
484	TGF_BETA_SIGNALING_PATHWAY	0.0816	0.326	0.9912
1621	BRG1_H1299_UP	0.1091	0.326	0.9912
48	PURINE_METABOLISM	-0.0527	0.326	0.9819
706	KENNY_WNT_UP	-0.0483	0.328	0.9819
876	SANSOM_APC_LOSS4_UP	-0.0627	0.328	0.9819
1463	DSRNA_UP	-0.1197	0.328	0.9819
1510	AGEING_LYMPH_DN	-0.1416	0.328	0.9819
121	KUROKAWA_5FU_IFN_SENSITIVE_VS_RESISTANT_DN	-0.0653	0.328	0.9819
368	ST_TUMOR_NECROSIS_FACTOR_PATHWAY	0.0944	0.328	0.9912
773	ARFPATHWAY	0.1165	0.328	0.9912
797	LEE_TCELLS10_UP	-0.069	0.33	0.9819
834	LEE_TCELLS8_UP	-0.069	0.33	0.9819
873	LEE_TCELLS1_UP	-0.069	0.33	0.9819
977	HOFMANN_MANTEL_LYMPHOMA_VS_LYMPH_NODES_UP	-0.0741	0.33	0.9819
629	GATA3PATHWAY	-0.1153	0.33	0.9819
974	ZHAN_MULTIPLE_MYELOMA_VS_NORMAL_DN	-0.0769	0.33	0.9819
135	PYRIMIDINE_METABOLISM	-0.048	0.33	0.9819
1210	IFN_ALL_UP	0.1169	0.33	0.9912
1466	NOVA2_KO_SPLICING	-0.1046	0.33	0.9819
386	CELL_SURFACE_RECEPTOR_LINKED_SIGNAL_TRANSDUCTION	0.0613	0.33	0.9912
739	BRENTANI_PROTEIN_MODIFICATION	-0.0396	0.33	0.9819
1061	MMS_MOUSE_LYMPH_HIGH_24HRS_UP	-0.1432	0.332	0.9857
1088	TCELL_ANERGIC_UP	0.09	0.332	0.9912
1502	UVC_XPCS_8HR_UP	0.064	0.332	0.9912
228	CHAUHAN_2ME2	0.0756	0.332	0.9912
439	COMPLEMENT_ACTIVATION_CLASSICAL	0.1309	0.332	0.9912
82	IL12PATHWAY	0.083	0.332	0.9912
893	VERNELL_PRB_CLSTR2	0.1011	0.332	0.9912
258	MEF2DPATHWAY	0.0805	0.334	0.9912
845	LIAN_MYELOID_DIFF_TF	0.0883	0.334	0.9912
1072	BCNU_GLIOMA_NOMGMT_48HRS_DN	0.1161	0.334	0.9912
582	HEMATOPOESIS_RELATED_TRANSCRIPTION_FACTORS	0.1078	0.334	0.9912
919	GUO_HEX_UP	0.0487	0.334	0.9912
147	PGC1APATHWAY	-0.0724	0.336	0.9866
1035	ADIPOGENESIS_HMSC_CLASS3_UP	0.0707	0.336	0.9912
313	HINATA_NFKB_DN	-0.1141	0.336	0.9866
407	ASTIER_BCELL	-0.0534	0.336	0.9866
128	PROSTAGLANDIN_AND_LEUKOTRIENE_METABOLISM	-0.1052	0.336	0.9866
166	SHEPARD_BMYB_MORPHOLINO_DN	0.0755	0.336	0.9912
427	NTHIPATHWAY	0.1103	0.336	0.9912
462	LEE_MYC_DN	0.0847	0.336	0.9912
949	TAKEDA_NUP8_HOXA9_16D_UP	-0.0524	0.336	0.9866
1263	STRESS_TPA_SPECIFIC_UP	0.0466	0.338	0.9912
1388	TPA_SENS_EARLY_UP	-0.0791	0.338	0.9869
510	SIG_CD40PATHWAYMAP	0.0636	0.338	0.9912
544	LEE_MYC_E2F1_DN	0.0796	0.338	0.9912
372	RHOPATHWAY	0.0698	0.338	0.9912
154	DNA_DAMAGE_SIGNALING	-0.0366	0.34	0.9869
581	AT1RPATHWAY	0.0934	0.34	0.9912
895	FERRANDO_MLL_T_ALL_DN	-0.0523	0.34	0.9869
103	GPCRS_CLASS_A_RHODOPSIN_LIKE	0.077	0.34	0.9912
275	PASSERINI_ADHESION	0.0762	0.34	0.9912
816	RUIZ_TENASCIN_TARGETS	0.0854	0.34	0.9912
888	CHEN_HOXA5_TARGETS_DN	0.1072	0.34	0.9912
414	IL2PATHWAY	-0.0922	0.342	0.9869
64	KLEIN_PEL_DN	-0.0952	0.342	0.9869
991	NADLER_OBESITY_UP	-0.0961	0.342	0.9869
1445	CMV_HCMV_6HRS_UP	-0.0646	0.342	0.9869
543	STEMPATHWAY	0.1458	0.342	0.9912
624	ARAPPATHWAY	-0.1078	0.342	0.9869
658	ROSS_PML_RAR	0.0763	0.342	0.9912
1278	POD1_KO_MOST_DN	-0.0711	0.344	0.9904
1131	ESR_FIBROBLAST_DN	0.0625	0.344	0.9912
469	PTDINSPATHWAY	0.0887	0.344	0.9912
956	LEE_TCELLS9_UP	0.106	0.344	0.9912
1208	CALRES_RHESUS_DN	-0.0543	0.346	0.9904
750	RAC1PATHWAY	0.0942	0.346	0.9912
160	O_GLYCAN_BIOSYNTHESIS	-0.0823	0.348	0.9904
383	PENG_LEUCINE_UP	-0.042	0.348	0.9904
1371	AS3_FIBRO_C4	0.0824	0.348	0.9912
715	GOLDRATH_MEMORY	0.042	0.348	0.9912
906	ASTIER_FN_DIFF	-0.0468	0.348	0.9904
422	FRUCTOSE_AND_MANNOSE_METABOLISM	0.1084	0.348	0.9912
1368	VHL_RCC_UP	-0.0415	0.35	0.9904
1414	TPA_RESIST_LATE_UP	0.0677	0.35	0.9912
1662	GAMMA_ESR_OLD_UNREG	0.0626	0.35	0.9912
434	CELL_CYCLE_KEGG	0.0605	0.35	0.9912
959	NICK_RHAPC_UP	-0.0666	0.352	0.9904
1029	GH_EXOGENOUS_ALL_UP	-0.0842	0.352	0.9904
309	GOLDRATH_CYTOLYTIC	-0.1323	0.352	0.9904
1352	ADIP_VS_PREADIP_UP	0.0826	0.352	0.9912
376	SIG_REGULATION_OF_THE_ACTIN_CYTOSKELETON_BY_RHO_GTPASES	-0.0657	0.352	0.9904
641	TIDPATHWAY	0.0952	0.352	0.9912
917	YAGI_AML_PROG_ASSOC	0.0406	0.352	0.9912
330	RADIATION_SENSITIVITY	0.0654	0.354	0.9912
1060	COCAINE_BRAIN_4WKS_UP	-0.0601	0.354	0.9904
1204	MYOD_NIH3T3_DN	0.0395	0.354	0.9912
355	CROONQUIST_RAS_STROMA_UP	0.0862	0.354	0.9912
887	ZHAN_MM_MOLECULAR_CLASSI_UP	-0.0587	0.356	0.9904
472	FMLPPATHWAY	0.0678	0.356	0.9912
574	SA_TRKA_RECEPTOR	0.122	0.356	0.9912
1171	HDACI_COLON_BUT12HRS_UP	-0.0443	0.358	0.9904
985	HASLINGER_B_CLL_13Q14	-0.1123	0.358	0.9904
461	UEDA_MOUSE_SCN	-0.0349	0.358	0.9904
848	LINDSTEDT_DEND_8H_VS_48H_UP	-0.0666	0.358	0.9904
545	HADDAD_HSC_CD7_UP	-0.0677	0.358	0.9904
925	HADDAD_CD45CD7_PLUS_VS_MINUS_UP	-0.0677	0.358	0.9904
1623	HIF1_TARGETS	0.0977	0.358	0.9912
379	NING_COPD_UP	-0.0308	0.358	0.9904
1448	TSA_RKO_UP	-0.0756	0.36	0.9904
250	PEART_HISTONE_UP	0.0634	0.36	0.9912
59	ROME_INSULIN_2F_DN	0.0885	0.36	0.9912
936	TAKEDA_NUP8_HOXA9_6H_DN	-0.0671	0.362	0.9904
1286	AGEING_KIDNEY_UP	-0.0334	0.362	0.9904
1419	TPA_SENS_MIDDLE_UP	-0.0559	0.362	0.9904
249	IL2RBPATHWAY	0.0686	0.362	0.9912
251	SIG_BCR_SIGNALING_PATHWAY	0.0891	0.362	0.9912
793	ADDYA_K562_HEMIN_TREATMENT	-0.0723	0.362	0.9904
1209	NI2_MOUSE_UP	0.0531	0.362	0.9912
1642	NF90_DN	-0.0881	0.362	0.9904
192	LEE_CIP_UP	0.0927	0.362	0.9912
701	ASTON_DEPRESSION_DN	0.0628	0.362	0.9912
1030	BUT_TSA_UP	-0.068	0.364	0.9904
432	ST_P38_MAPK_PATHWAY	-0.0538	0.364	0.9904
1245	HSC_STHSC_FETAL	0.0561	0.364	0.9912
1402	RIBAVIRIN_RSV_UP	0.1001	0.364	0.9912
1557	HSC_STHSC_SHARED	0.0561	0.364	0.9912
212	ABRAHAM_MM_VS_AL_DN	0.1033	0.364	0.9912
1425	COCAINE_BRAIN_5D_UP	0.042	0.366	0.9912
1629	AGED_MOUSE_CEREBELLUM_DN	0.0627	0.366	0.9912
1579	TNFALPHA_30MIN_UP	-0.0489	0.368	0.9904
519	CTLA4PATHWAY	0.1022	0.368	0.9912
1216	ALZHEIMERS_INCIPIENT_DN	-0.0418	0.368	0.9904
904	STOSSI_ER_UP	0.0691	0.368	0.9912
1160	CREB_BRAIN_8WKS_DN	-0.0413	0.37	0.9904
894	PARK_RARALPHA_UP	0.0662	0.37	0.9912
1655	LAL_KO_3MO_UP	-0.0717	0.37	0.9904
1650	VEGF_MMMEC_6HRS_UP	0.1095	0.37	0.9912
333	LIN_WNT_UP	0.0688	0.37	0.9912
600	JECHLINGER_EMT_DN	0.0635	0.37	0.9912
662	LU_IL4BCELL	-0.0475	0.372	0.9904
772	BRENTANI_DEATH	0.0387	0.372	0.9912
1250	AGED_MOUSE_CEREBELLUM_UP	-0.0556	0.372	0.9904
1219	CPR_NULL_LIVER_DN	0.0974	0.372	0.9912
1227	TNFALPHA_TGZ_ADIP_UP	-0.0803	0.372	0.9904
1318	TPA_SENS_LATE_UP	0.0448	0.372	0.9912
1586	TGFBETA_LATE_UP	0.0889	0.372	0.9912
321	GLUTATHIONE_METABOLISM	-0.0696	0.372	0.9904
789	TAKEDA_NUP8_HOXA9_8D_DN	0.038	0.372	0.9912
940	MOREAUX_TACI_HI_VS_LOW_UP	0.0838	0.372	0.9912
556	GPCRPATHWAY	-0.0725	0.374	0.9904
361	FLECHNER_KIDNEY_TRANSPLANT_REJECTION_PBL_DN	-0.0627	0.374	0.9904
1122	DNMT1_KO_DN	0.1203	0.374	0.9912
942	SCHURINGA_STAT5A_DN	-0.067	0.374	0.9904
965	IRITANI_ADPROX_DN	-0.0436	0.374	0.9904
1631	HDACI_COLON_SUL48HRS_DN	0.0425	0.374	0.9912
1163	IFNALPHA_NL_HCC_UP	-0.0886	0.376	0.9904
1462	HDACI_COLON_TSA2HRS_DN	-0.0728	0.376	0.9904
420	BYSTROM_IL5_UP	0.0413	0.376	0.9912
1516	VEGF_HUVEC_2HRS_UP	0.0918	0.376	0.9912
502	SANA_TNFA_ENDOTHELIAL_DN	0.037	0.376	0.9912
1084	BRCA1_OVEREXP_PROSTATE_UP	0.0311	0.378	0.9912
448	ETSPATHWAY	0.0592	0.378	0.9912
1429	OLD_FIBRO_UP	-0.0283	0.38	0.9904
227	DEATHPATHWAY	-0.0848	0.38	0.9904
1530	H2O2_CSBRESCUED_C1_UP	-0.0509	0.38	0.9904
335	POMEROY_MD_TREATMENT_GOOD_VS_POOR_DN	-0.0753	0.38	0.9904
1137	BRCA_ER_POS	0.0163	0.38	0.9912
1183	TPA_RESIST_EARLY_DN	0.0346	0.38	0.9912
1548	ADIP_DIFF_CLUSTER5	0.0856	0.38	0.9912
571	PHOTOSYNTHESIS	0.0527	0.38	0.9912
1634	AGED_MOUSE_HYPOTH_DN	-0.0465	0.382	0.9904
762	CELL_CYCLE_REGULATOR	-0.0694	0.382	0.9904
1257	UVC_TTD_4HR_UP	-0.1149	0.382	0.9904
1155	AGED_MOUSE_CORTEX_UP	-0.0794	0.382	0.9904
1628	IFNALPHA_HCC_UP	0.0782	0.382	0.9912
454	ROSS_CBF	0.0369	0.382	0.9912
542	ST_GA12_PATHWAY	0.082	0.382	0.9912
672	GLUTAMATE_METABOLISM	-0.0504	0.382	0.9904
276	APOPTOSIS_GENMAPP	-0.0937	0.384	0.9904
981	ZHAN_MMPC_SIM_BC_AND_MM	-0.0425	0.384	0.9904
678	G1_TO_S_CELL_CYCLE_REACTOME	-0.0468	0.384	0.9904
1351	BCNU_GLIOMA_MGMT_48HRS_UP	-0.0782	0.384	0.9904
1632	HEMATOP_STEM_ALL_UP	-0.0404	0.384	0.9904
525	ST_WNT_BETA_CATENIN_PATHWAY	0.0514	0.384	0.9912
787	HOFFMANN_BIVSBII_LGBII	0.0594	0.384	0.9912
931	ABRAHAM_AL_VS_MM_UP	0.0778	0.384	0.9912
961	IGLESIAS_E2FMINUS_DN	0.0601	0.384	0.9912
1259	VEGF_MMMEC_ALL_UP	-0.0594	0.386	0.9911
1197	HYPOXIA_REVIEW	0.0444	0.386	0.9912
172	STATIN_PATHWAY_PHARMGKB	0.0976	0.386	0.9912
1300	CMV_HCMV_TIMECOURSE_14HRS_UP	-0.0377	0.388	0.9911
331	AGUIRRE_PANCREAS_CHR19	0.0547	0.388	0.9912
812	WANG_HOXA9_VS_MEIS1_DN	-0.0784	0.388	0.9911
1520	HDACI_COLON_TSA_UP	-0.0218	0.388	0.9911
182	BADPATHWAY	-0.0586	0.388	0.9911
274	PASSERINI_OXIDATION	0.0985	0.388	0.9912
60	GPCRDB_CLASS_A_RHODOPSIN_LIKE	0.0499	0.388	0.9912
1000	TAKEDA_NUP8_HOXA9_10D_UP	-0.0344	0.39	0.9925
1454	OLDWERNER_FIBRO_DN	-0.0208	0.39	0.9925
32	PHENYLALANINE_METABOLISM	0.0551	0.39	0.9912
201	HIVNEFPATHWAY	-0.0537	0.392	0.9931
70	SMITH_HCV_INDUCED_HCC_UP	0.0566	0.392	0.9912
1036	IGF1_NIH3T3_UP	-0.0218	0.394	0.9931
794	GALINDO_ACT_UP	-0.0631	0.394	0.9931
1185	HYPOPHYSECTOMY_RAT_DN	0.0494	0.394	0.9912
1251	PARP_KO_UP	-0.0722	0.394	0.9931
312	SHIPP_DLBCL_CURED_UP	0.0668	0.394	0.9912
476	KLEIN_PEL_UP	0.0531	0.394	0.9912
531	TCRAPATHWAY	-0.1089	0.396	0.9931
795	ZHAN_MULTIPLE_MYELOMA_SUBCLASSES_DIFF	-0.0517	0.396	0.9931
1184	UVC_XPCS_ALL_UP	0.053	0.396	0.9912
497	ROSS_CBF_MYH	-0.0621	0.398	0.9931
501	GPCRDB_OTHER	-0.0645	0.398	0.9931
724	ASTON_OLIGODENDROGLIA_MYELINATION_SUBSET	-0.0723	0.398	0.9931
284	LEE_CIP_DN	0.0378	0.398	0.9912
246	HADDAD_HSC_CD10_UP	0.0114	0.4	0.9912
726	CHREBPPATHWAY	-0.0529	0.4	0.9931
1240	ET743_HELA_DN	0.0774	0.4	0.9912
153	EPOPATHWAY	0.0782	0.4	0.9912
758	SHEPARD_BMYB_MORPHOLINO_UP	0.0188	0.4	0.9912
770	VANTVEER_BREAST_OUTCOME_GOOD_VS_POOR_UP	0.031	0.4	0.9912
590	WNTPATHWAY	0.0423	0.4	0.9912
1011	HOFMANN_MDS_CD34_HIGH_RISK	0.0371	0.4	0.9912
892	IRITANI_ADPROX_UP	0.0848	0.4	0.9912
901	SANSOM_APC_5_DN	0.0391	0.4	0.9912
788	KNUDSEN_PMNS_DN	-0.0499	0.402	0.9931
1613	UVB_NHEK4_6HRS_UP	0.04	0.402	0.9912
636	ST_B_CELL_ANTIGEN_RECEPTOR	0.0665	0.402	0.9912
1172	ELONGINA_KO_UP	0.0286	0.402	0.9912
1376	WERNER_FIBRO_DN	0.0218	0.402	0.9912
471	PS1PATHWAY	0.0583	0.404	0.9912
23	ALKPATHWAY	-0.056	0.404	0.9931
1090	TPA_RESIST_EARLY_UP	-0.0373	0.404	0.9931
285	ROSS_FAB_M7	0.0454	0.404	0.9912
687	CELL_ADHESION_MOLECULE_ACTIVITY	0.0603	0.404	0.9912
1587	HDACI_COLON_BUT16HRS_UP	-0.0376	0.406	0.9931
852	HASLINGER_B_CLL_11Q23	0.0402	0.406	0.9912
1500	OLDONLY_FIBRO_DN	0.0228	0.406	0.9912
1392	CARIES_PULP_UP	0.0328	0.406	0.9912
144	PHOSPHATIDYLINOSITOL_SIGNALING_SYSTEM	0.0316	0.406	0.9912
507	LEE_ACOX1_UP	0.0491	0.406	0.9912
1235	AGED_MOUSE_RETINA_ANY_DN	-0.0708	0.408	0.9931
220	CDC42RACPATHWAY	0.0909	0.408	0.9912
637	RELAPATHWAY	0.0726	0.408	0.9912
392	POMEROY_MD_TREATMENT_GOOD_VS_POOR_UP	0.0364	0.408	0.9912
548	CELL_CYCLE	0.0573	0.408	0.9912
1519	REFRACTORY_GASTRIC_UP	-0.0472	0.41	0.9931
295	INTEGRINPATHWAY	0.0605	0.41	0.9912
416	IGF1RPATHWAY	0.0753	0.41	0.9912
458	NFATPATHWAY	-0.0384	0.41	0.9931
667	ST_DICTYOSTELIUM_DISCOIDEUM_CAMP_CHEMOTAXIS_PATHWAY	0.0473	0.41	0.9912
1576	HPV31_UP	0.0493	0.41	0.9912
1124	CMV_HCMV_TIMECOURSE_10HRS_DN	0.0547	0.412	0.9912
158	HYPERTROPHY_MODEL	-0.0298	0.412	0.9931
108	SHEPARD_NEG_REG_OF_CELL_PROLIFERATION	0.0364	0.412	0.9912
1330	ADIP_DIFF_CLUSTER4	0.0663	0.412	0.9912
46	MAGRANGEAS_MULTIPLE_MYELOMA_IGG_VS_IGA_DN	0.0426	0.412	0.9912
530	MAGRANGEAS_MULTIPLE_MYELOMA_IGG_VS_IGA_UP	0.0426	0.412	0.9912
394	AKTPATHWAY	-0.0523	0.414	0.9931
28	CHIARETTI_T_ALL	-0.03	0.414	0.9931
982	HASLINGER_B_CLL_MUTATED	-0.029	0.414	0.9931
19	UEDA_MOUSE_LIVER	0.0157	0.414	0.9912
1107	UVB_NHEK1_UP	0.0198	0.414	0.9912
1553	IFN_GAMMA_UP	0.0413	0.414	0.9912
1591	4NQO_UNIQUE_FIBRO_UP	-0.0363	0.414	0.9931
606	LEE_MYC_TGFA_UP	-0.034	0.414	0.9931
859	ZHAN_PCS_MULTIPLE_MYELOMA_SPKD	0.0512	0.414	0.9912
1612	INSULIN_ADIP_INSENS_UP	-0.0852	0.416	0.9931
1594	H2O2_CSBCOMBINED	-0.0929	0.416	0.9931
1671	TFF2_KO_UP	-0.0646	0.416	0.9931
1400	IL1_CORNEA_UP	-0.028	0.416	0.9931
593	UCALPAINPATHWAY	0.0731	0.416	0.9914
240	CHANG_SERUM_RESPONSE_DN	-0.0246	0.418	0.9931
219	TARTE_MATURE_PC	-0.0339	0.418	0.9931
952	NAKAJIMA_MCSMBP_EOS	0.0337	0.418	0.9914
445	NGFPATHWAY	-0.0314	0.42	0.9931
594	TRYPTOPHAN_METABOLISM	-0.0259	0.42	0.9931
796	XU_CBP_DN	-0.0409	0.42	0.9931
88	GCRPATHWAY	0.0414	0.42	0.9914
967	NAKAJIMA_MCS_UP	-0.0396	0.42	0.9931
653	LAIRPATHWAY	-0.0549	0.42	0.9931
1364	MMS_HUMAN_LYMPH_HIGH_24HRS_UP	-0.0393	0.422	0.9931
908	NAKAJIMA_MCSMBP_MAST	0.0318	0.422	0.9914
605	P38MAPKPATHWAY	0.0374	0.422	0.9914
430	PASSERINI_SIGNAL	0.0187	0.422	0.9914
1599	IDX_TSA_UP_CLUSTER2	-0.0264	0.424	0.9931
1394	ELONGINA_KO_DN	-0.0169	0.426	0.9931
151	GPCRDB_CLASS_B_SECRETIN_LIKE	0.0183	0.426	0.9914
267	STRESSPATHWAY	0.0522	0.426	0.9914
314	LIZUKA_G2_GR_G3	0.0114	0.426	0.9914
1290	UVB_NHEK4_6HRS_DN	0.0429	0.426	0.9914
1390	UV_UNIQUE_FIBRO_DN	-0.0305	0.426	0.9931
562	DCPATHWAY	0.0586	0.426	0.9914
807	ZHAN_MULTIPLE_MYELOMA_VS_NORMAL_UP	0.0407	0.426	0.9914
340	CXCR4PATHWAY	0.04	0.428	0.9914
814	LINDSTEDT_DEND_8H_VS_48H_DN	0.0089	0.428	0.9914
1404	HDACI_COLON_BUT48HRS_UP	-0.0277	0.428	0.9931
1110	STRESS_GENOTOXIC_SPECIFIC_UP	-0.0395	0.428	0.9931
203	ROSS_CBF_LEUKEMIA	0.0196	0.428	0.9914
622	G13_SIGNALING_PATHWAY	-0.0131	0.428	0.9931
889	FALT_BCLL_UP	-0.0392	0.428	0.9931
1281	HDACI_COLON_SUL30MIN_DN	-0.0365	0.43	0.9931
1043	BRCA2_BRCA1_DN	0.0429	0.43	0.9914
1229	HUMAN_TISSUE_PANCREAS	0.0368	0.43	0.9914
1303	EGF_HDMEC_UP	-0.0455	0.43	0.9931
18	BROCKE_IL6	0.0148	0.43	0.9914
72	SPRYPATHWAY	-0.036	0.43	0.9931
792	KRETZSCHMAR_IL6_DIFF	0.0148	0.43	0.9914
326	CELL_MOTILITY	0.0209	0.43	0.9914
1265	OLDONLY_FIBRO_UP	-0.0373	0.432	0.9931
1511	DNMT1_KO_UP	-0.0184	0.432	0.9931
196	GLUCONEOGENESIS	0.0269	0.432	0.9914
388	GLYCOLYSIS	0.0269	0.432	0.9914
609	PASSERINI_IMMUNE	-0.0434	0.434	0.9931
713	ZHAN_TONSIL_BONEMARROW	-0.0241	0.434	0.9931
532	CALCINEURIN_NF_AT_SIGNALING	0.012	0.434	0.9914
729	MAGRANGEAS_MULTIPLE_MYELOMA_IGL_VS_IGK_UP	-0.0477	0.434	0.9931
292	RASPATHWAY	-0.0276	0.436	0.9931
948	YANG_OSTECLASTS_SIG	-0.0479	0.436	0.9931
754	P53_SIGNALING	0.0161	0.436	0.9914
813	RORIE_ES_PNET_DN	0.0492	0.436	0.9914
883	DORSEY_DOXYCYCLINE_UP	0.0456	0.436	0.9914
1446	IFNALPHA_RESIST_DN	0.0194	0.438	0.9914
63	BCRPATHWAY	0.0374	0.438	0.9914
774	LEE_DENA_UP	-0.02	0.438	0.9931
850	HOHENKIRK_MONOCYTE_DEND_UP	0.0238	0.438	0.9914
633	BRENTANI_SIGNALING	0.0234	0.44	0.9914
905	VERHAAK_AML_NPM1_MUT_VS_WT_DN	-0.0294	0.44	0.9931
563	MAPKPATHWAY	0.0157	0.442	0.9914
145	MPRPATHWAY	-0.0448	0.442	0.9931
449	NKTPATHWAY	-0.0249	0.442	0.9931
659	CHESLER_BRAIN_ONLY_SUBSET	0.021	0.442	0.9914
1045	CPR_LOW_LIVER_DN	-0.0403	0.444	0.9931
1232	HYPOXIA_FIBRO_UP	-0.0519	0.444	0.9931
871	NEMETH_TNF_UP	-0.0228	0.444	0.9931
1094	GH_HYPOPHYSECTOMY_RAT_DN	-0.0092	0.446	0.9931
12	FLAGELLAR_ASSEMBLY	0.0184	0.446	0.9914
126	ATP_SYNTHESIS	0.0184	0.446	0.9914
132	ERKPATHWAY	0.0331	0.446	0.9914
1325	CALRES_MOUSE_DN	0.0193	0.446	0.9914
308	TYPE_III_SECRETION_SYSTEM	0.0184	0.446	0.9914
370	BILE_ACID_BIOSYNTHESIS	-0.0346	0.446	0.9931
401	GRANDVAUX_IRF3_DN	-0.0305	0.446	0.9931
1523	FSH_OVARY_MCV152_UP	-0.0176	0.448	0.9931
26	SIG_INSULIN_RECEPTOR_PATHWAY_IN_CARDIAC_MYOCYTES	0.0408	0.448	0.9914
578	NUCLEAR_RECEPTORS	-0.0344	0.448	0.9931
1070	DAC_BLADDER_UP	0.0461	0.448	0.9914
990	CROMER_HYPOPHARYNGEAL_MET_VS_NON_DN	0.0269	0.448	0.9914
916	LIAN_MYELOID_DIFF_RECEPTORS	-0.0386	0.45	0.9931
339	GAMMA_HEXACHLOROCYCLOHEXANE_DEGRADATION	0.0179	0.45	0.9914
1673	ERM_KO_SERTOLI_DN	-0.0162	0.45	0.9931
791	ZHAN_MM_CD1_VS_CD2_UP	-0.0324	0.452	0.9931
490	FCER1PATHWAY	-0.0169	0.452	0.9931
120	IL7PATHWAY	-0.0445	0.452	0.9931
405	FETAL_LIVER_VS_ADULT_LIVER_GNF2	-0.0324	0.452	0.9931
976	CHIARETTI_T_ALL_DIFF	-0.0178	0.452	0.9931
1327	OXSTRESS_RPETHREE_DN	0.0227	0.452	0.9914
1506	HDACI_COLON_TSA12HRS_UP	-0.0235	0.452	0.9931
1547	TGFBETA_C2_UP	0.0575	0.452	0.9914
195	CROONQUIST_IL6_RAS_UP	-0.0343	0.452	0.9931
767	COLLER_MYC_UP	-0.0218	0.452	0.9931
849	JAIN_NEMO_DIFF	-0.0224	0.452	0.9931
252	MTORPATHWAY	0.0064	0.454	0.9914
1653	HSC_STHSC_ADULT	0.0071	0.454	0.9914
527	FASPATHWAY	-0.0302	0.454	0.9931
954	TAVOR_CEBP_UP	-0.0281	0.454	0.9931
307	CYTOKINEPATHWAY	-0.0323	0.454	0.9931
1370	ADIP_VS_FIBRO_UP	-0.0163	0.454	0.9931
1472	GN_CAMP_GRANULOSA_UP	0.0206	0.454	0.9914
503	BECKER_TAMOXIFEN_RESISTANT_UP	0.0292	0.454	0.9914
785	TAKEDA_NUP8_HOXA9_8D_UP	0.0106	0.456	0.9914
58	KANNAN_P53_UP	-0.0226	0.458	0.9931
1301	AGEING_BRAIN_DN	-0.0245	0.458	0.9931
1260	CMV_HCMV_TIMECOURSE_48HRS_UP	0.0145	0.458	0.9914
853	PARK_RARALPHA_MOD	0.017	0.458	0.9914
679	NKCELLSPATHWAY	0.0429	0.46	0.9914
824	HADDAD_HPCLYMPHO_ENRICHED	-0.0159	0.46	0.9931
1181	INSULIN_NIH3T3_UP	0.0223	0.46	0.9914
1309	CORTEX_ENRICHMENT_LATE_UP	-0.0394	0.46	0.9931
769	BIOPEPTIDESPATHWAY	0.0184	0.46	0.9914
1025	BLEO_HUMAN_LYMPH_HIGH_4HRS_UP	-0.0185	0.462	0.9931
348	GLEEVECPATHWAY	0.0303	0.462	0.9914
1033	HDACI_COLON_BUT24HRS_UP	0.0025	0.462	0.9914
1328	OLD_FIBRO_DN	-0.0072	0.462	0.9931
704	CREBPATHWAY	-0.0023	0.462	0.9931
856	HOHENKIRK_MONOCYTE_DEND_DN	0.0063	0.462	0.9914
1102	BCRABL_HL60_CDNA_DN	0.0194	0.462	0.9914
1294	AS3_FIBRO_DN	0.028	0.462	0.9914
1505	IRS1_KO_ADIP_UP	-0.008	0.462	0.9931
987	IRITANI_ADPROX_VASC	-0.0039	0.462	0.9931
311	PASSERINI_INFLAMMATION	-0.0287	0.464	0.9931
53	NOS1PATHWAY	-0.0237	0.464	0.9931
839	VANASSE_BCL2_TARGETS	0.0142	0.464	0.9914
782	COMPPATHWAY	-0.0418	0.464	0.9931
1359	ET743_SARCOMA_72HRS_UP	-0.0275	0.464	0.9931
387	TENEDINI_MEGAKARYOCYTIC_GENES	0.0141	0.464	0.9914
601	WELCH_GATA1	0.0055	0.464	0.9914
831	RUTELLA_HEPATGFSNDCS_UP	-0.0181	0.464	0.9931
71	HCMVPATHWAY	-0.0195	0.466	0.9931
1637	ET743_SARCOMA_6HRS_UP	0.0143	0.466	0.9914
1081	CIS_XPC_DN	-0.0068	0.466	0.9931
1431	LAL_KO_6MO_UP	0.0138	0.466	0.9914
36	SHEPARD_CELL_PROLIFERATION	0.008	0.466	0.9914
400	GPCRDB_CLASS_C_METABOTROPIC_GLUTAMATE_PHEROMONE	0.0466	0.466	0.9914
513	CELL_PROLIFERATION	0.008	0.466	0.9914
673	NDKDYNAMINPATHWAY	-0.017	0.466	0.9931
1477	STRESS_IONIZING_SPECIFIC_UP	-0.0255	0.468	0.9931
1384	5FU_RESIST_GASTRIC_DN	-0.0214	0.468	0.9931
1570	BCNU_GLIOMA_MGMT_48HRS_DN	0.0173	0.468	0.9921
1126	UV_UNIQUE_FIBRO_UP	0.0218	0.47	0.9921
1031	CARIES_PULP_HIGH_UP	0.0122	0.47	0.9921
33	PEPTIDE_GPCRS	-0.0411	0.47	0.9931
805	NGUYEN_KERATO_DN	0.0086	0.47	0.9921
1123	DAC_FIBRO_UP	-0.0324	0.47	0.9931
1546	ZMPSTE24_KO_DN	-0.0174	0.47	0.9931
614	BLOOD_CLOTTING_CASCADE	-0.0222	0.47	0.9931
878	CHIARETTI_ZAP70_DIFF	-0.0077	0.472	0.9931
827	SANSOM_APC_4_DN	-0.0186	0.472	0.9931
1540	TNFALPHA_ADIP_DN	-0.0062	0.472	0.9931
1447	SERUM_FIBROBLAST_CORE_DN	0.001	0.474	0.9921
1322	ADIP_HUMAN_UP	0.0103	0.474	0.9921
744	POMEROY_DESMOPLASIC_VS_CLASSIC_MD_DN	0.0256	0.474	0.9921
1406	EMT_DN	-0.0145	0.474	0.9931
660	ROSS_MLL_FUSION	0.0068	0.474	0.9921
966	YU_CMYC_UP	-0.0215	0.476	0.9931
1114	NI2_LUNG_DN	-0.0323	0.476	0.9931
695	TCRPATHWAY	-0.0136	0.476	0.9931
1589	HDACI_COLON_TSABUT_UP	-0.006	0.476	0.9931
1143	HBX_HCC_UP	0.0248	0.476	0.9921
1625	CARIES_PULP_DN	0.0023	0.476	0.9921
647	FRASOR_ER_DN	0.0041	0.476	0.9921
280	HCC_SURVIVAL_GOOD_VS_POOR_UP	-0.0008	0.478	0.9931
1598	BRCA1_SW480_DN	-0.0072	0.478	0.9931
1633	UVC_HIGH_ALL_UP	0.0265	0.478	0.9922
222	BREAST_DUCTAL_CARCINOMA_GENES	0.0245	0.478	0.9922
999	RAY_P210_DIFF	-0.0069	0.48	0.9931
181	CROONQUIST_RAS_STROMA_DN	0.0367	0.48	0.9922
1121	ADIPOCYTE_PPARG_UP	0.0179	0.48	0.9922
477	ACTINYPATHWAY	0.0111	0.48	0.9922
1410	CALRES_RHESUS_UP	0.0068	0.482	0.9922
1497	UVB_NHEK3_C6	-0.0184	0.482	0.9931
573	ST_GRANULE_CELL_SURVIVAL_PATHWAY	0.0058	0.482	0.9922
756	PPARAPATHWAY	0.013	0.482	0.9922
123	BREAST_CANCER_ESTROGEN_SIGNALING	-0.0139	0.484	0.9931
105	TALL1PATHWAY	-0.0083	0.486	0.9931
1344	UVC_TTD_ALL_UP	-0.0003	0.486	0.9931
738	MARSHALL_SPLEEN_BAL	-0.0086	0.486	0.9931
264	CSKPATHWAY	-0.023	0.488	0.9931
686	AMIPATHWAY	-0.023	0.488	0.9931
281	INSULIN_SIGNALING	0.0118	0.488	0.9923
466	KANNAN_P53_DN	-0.003	0.488	0.9931
1606	ADIP_DIFF_UP	0.0069	0.488	0.9923
730	BRENTANI_TRANSCRIPTION_FACTORS	0.0054	0.49	0.9923
456	SHIPP_FL_VS_DLBCL_UP	-0.002	0.49	0.9931
727	PTENPATHWAY	-0.0114	0.492	0.9931
90	ARGININE_AND_PROLINE_METABOLISM	-0.0088	0.492	0.9931
1441	DFOSB_BRAIN_8WKS_UP	-0.0153	0.492	0.9931
191	ANDROGEN_AND_ESTROGEN_METABOLISM	0.0092	0.492	0.9923
20	GLYCEROLIPID_METABOLISM	0.002	0.492	0.9923
580	EICOSANOID_SYNTHESIS	-0.0056	0.492	0.9931
1389	INSULIN_ADIP_SENS_DN	-0.0032	0.494	0.9931
1049	OLDAGE_DN	0.0183	0.494	0.9923
1108	ROS_MOUSE_AORTA_UP	0.0062	0.496	0.9923
803	YU_CMYC_DN	-0.0092	0.496	0.9931
1135	MOUSE_TISSUE_TESTIS	-0.0159	0.496	0.9931
1159	TSA_CD4_UP	-0.0224	0.496	0.9931
1231	HDACI_COLON_BUT2HRS_UP	-0.0007	0.498	0.9931
1525	HYPOXIA_REG_UP	0.0019	0.498	0.9923
494	INFLAMMATORY_RESPONSE_PATHWAY	0.0074	0.498	0.9923
1583	CALRES_MOUSE_UP	0.0139	0.5	0.9923
640	ECMPATHWAY	0.0014	0.5	0.9923
692	ST_G_ALPHA_S_PATHWAY	-0.0077	0.502	0.9931
165	INFLAMPATHWAY	-0.0048	0.502	0.9931
534	PMLPATHWAY	-0.004	0.504	0.9931
68	DISTECHE_XINACTIVATED_GENES	-0.0152	0.504	0.9931
832	KANG_TERT_DN	-0.0011	0.504	0.9931
846	MARTINELLI_IFNS_DIFF	0.0099	0.504	0.9923
909	TAVOR_CEBP_DN	0.0096	0.504	0.9923
1334	AGED_MOUSE_RETINA_ANY_UP	0.0032	0.506	0.9923
417	BRENTANI_IMMUNE_FUNCTION	-0.0158	0.506	0.9933
522	KERATINOCYTEPATHWAY	0.0008	0.508	0.9923
1674	CALRES_MOUSE_NEOCORTEX_DN	-0.0053	0.51	0.9933
428	MTA3PATHWAY	0.0061	0.514	0.9923
745	NO2IL12PATHWAY	-0.0042	0.514	0.9933
1615	HDACI_COLON_SUL_DN	0.0064	0.514	0.9923
656	FERRANDO_T_CELL_DIFFERENTIATION_PATHWAY	0.0053	0.514	0.9923
953	BASSO_GERMINAL_CENTER_CD40_DN	0.0027	0.514	0.9923
224	WNT_TARGETS	0.0008	0.52	0.993
1348	HDACI_COLON_CLUSTER9	0.0011	0.522	0.993
1652	BRG1_SW13_UP	0.007	0.522	0.993
21	LE_MYELIN_UP	0.0001	0.524	0.993
304	SHHPATHWAY	-0.0003	0.526	0.9933
960	HOFFMANN_BIVSBII_BI	-0.0004	0.528	0.9933
293	IL17PATHWAY	-0.0007	0.534	0.9933
801	SCHURINGA_STAT5A_UP	-0.0026	0.536	0.9933
1026	HDACI_COLON_CUR2HRS_UP	-0.0001	0.542	0.9933
352	GPCRS_CLASS_B_SECRETIN_LIKE	-0.0019	0.548	0.9934
